# Supplementary material for: Transcriptomic and Targeted Metabolomics Analysis of Detached Lycium ruthenicum Leaves Reveals Mechanisms of Anthocyanin Biosynthesis Induction through Light Quality and Sucrose Treatments
Source: Metabolites. 2023 Sep 11;13(9):1004. doi: 10.3390/metabo13091004 (PMC10535117; doi:10.3390/metabo13091004)
Supplement: Supplementary file 1 [file metabolites-13-01004-s001.zip]

Archive with 11 entries (11 files):
- Figure S1.jpg
- Figure S2.jpg
- Table S1.xlsx
- Table S2.xlsx
- Table S3.xlsx
- Table S4.xlsx
- Table S5.xlsx
- Table S6.xlsx
- Table S7.xlsx
- Table S8.xlsx
- Table S9.xlsx
