# Supplementary material for: Transcriptomic and Targeted Metabolomics Analysis of Detached Lycium ruthenicum Leaves Reveals Mechanisms of Anthocyanin Biosynthesis Induction through Light Quality and Sucrose Treatments
Source: Metabolites. 2023 Sep 11;13(9):1004. doi: 10.3390/metabo13091004 (PMC10535117; doi:10.3390/metabo13091004)
Supplement: Supplementary file 1 [file metabolites-13-01004-s001.zip › Table S1.xlsx]

## Sheet: Sheet1
Table S1. Primers of the candidate genes for qRT-PCR
Gene name	Forward Primer(5'-3')	Reverse Primer(5'-3')
CHS	TTATGGGCTCAGACCCAATTC	CCATCGATAGCACCTTCACTATC
FLS	GGGATTCCTGATGAGGTGATTG	TACTCTGTGAGCCTGGATTCT
DFR	GCTGGATTTATTGGTTCTTGGC	TGCTTCACCTTCTTCTTGTTCTCA
ANS	ATTGGTCGTGTTAAGGTTGCC	TTGGACATTGCCAGAGGTTTG
CRY1	GGATAATCGCGCAAAGGAAAC	GACCTACATCATCGACGACATC
COP1	CAGAAACAGGGAGAAAGGGTAG	GACTGTATCGCGTAAAGGTAGATAG
HY5	TCCAAGACTGGCGTGAAATAG	ATCCATCCCTGTGGTTTGTC
NCED1	GGCCATTGCAGAGCTTATTC	GGCCAGGTCAGATTCCATAA
SnRK2	GTTCCAGGGTGCTATAAGACAA	GCAGTAAGTTTCATGGAGAGGA
ABI5	TGGGAAGAGTTGTAGATTGAGATG	ATTGACCACCTGCTTCCTATG
MYB44	CCCACAACCTGATACTCCGT	TGCAACAGTAGGCAACTCCC
MYB48	TCCACCCGAAACGGAATTAG	AAGTGGATGGACCTCTCATTG
β-actin	CAATCGGGTATTTCAAGGTCAAG	GAGCAGTGTTTCCCAGCATTG
