# Supplementary material for: Transcriptomic and Targeted Metabolomics Analysis of Detached Lycium ruthenicum Leaves Reveals Mechanisms of Anthocyanin Biosynthesis Induction through Light Quality and Sucrose Treatments
Source: Metabolites. 2023 Sep 11;13(9):1004. doi: 10.3390/metabo13091004 (PMC10535117; doi:10.3390/metabo13091004)
Supplement: Supplementary file 1 [file metabolites-13-01004-s001.zip › Table S2.xlsx]

## Sheet: Sheet2
Table S2.The detailed information of 40 anthocyanins and derivatives identified in L. ruthenicum leaves
Compounds	Q1 (Da)	Q3 (Da)	RT	Equation	r	Content（μg.g-1FW）
						W(-S)	B(-S)	W(+S)	B(+S)
Cyanidin-3-O-rutinoside	595.17	287.1	8.08	y = 5.61460e4 x - 931.51731	0.99970	0.0268±0.0015b	0.0279±0.0004b	0.0380±0.0042b	0.0637±0.0123a
Cyanidin-3-O-rutinoside-5-O-glucoside	757.22	287.1	5.48	y = 5.61460e4 x - 931.51731	0.99970	0.0014±0.0001b	0.0011±0.0001c	0.0008±0.0001d	0.0021±0.0001a
Cyanidin-3-O-galactoside	449.1	287.1	6.93	y = 1.01803e5 x + 1.02218e5	0.99777	0.0254±0.0044b	0.0541±0.0128a	0.0165±0.0064b	0.0202±0.0011b
Cyanidin-3-O-arabinoside	419.1	287.1	7.88	y = 2.26345e5 x + 22110.15005	0.99896	0.0013±0.0004b	0.0045±0.0008a	0.0011±0.0003b	0.0042±0.0002a
Cyanidin-3-O-sambubioside-5-O-glucoside	743.2	287.15	5.65	y = 3.83094e4 x - 7161.20755	0.99852	0.0117±0.0013a	0.0098±0.0001b	0.0065±0.0002c	0.0068±0.0007c
Cyanidin-3-O-(6-O-malonyl-beta-D-glucoside)	535.1	287.1	10.16	y = 1.08032e5 x + 11445.96106	0.99885	0.0041±0.0001a	0.0017±0.0009c	0.0034±0.0005ab	0.0025±0.0007bc
Cyanidin-3-O-xyloside	419.1	287.1	9.60	y = 1.22571e5 x + 3.47733e4	0.99855	0.0165±0.0038b	0.0338±0.0106a	0.0109±0.0023b	0.0364±0.0036a
Delphinidin-3-O-(6-O-acetyl)-glucoside	507.11	303.1	10.99	y = 5.61460e4 x - 931.51731	0.99970	0.0079±0.0010a	0.0118±0.0009a	0.0124±0.0001a	0.0090±0.0053a
Delphinidin-3-O-rutinoside-5-O-glucoside	773.21	303.1	7.04	y = 5.61460e4 x - 931.51731	0.99970	0.0023±0.0004c	0.0072±0.0011a	0.0016±0.0004c	0.0045±0.0018b
Delphinidin-3-O-sambubioside	597.1	303.1	6.37	y = 1.13276e5 x + 11120.68051	0.99830	0.0046±0.0004b	0.0046±0.0014b	0.0187±0.0013a	0.0183±0.0119a
Delphinidin-3-O-galactoside	465.1	303.1	6.02	y = 1.44336e5 x + 12098.75783	0.99959	0.0180±0.0003a	0.0265±0.0027a	0.0162±0.0002a	0.0299±0.0172a
Delphinidin-3-O-sophoroside	627.15	303.1	5.97	y = 5.61460e4 x - 931.51731	0.99970	0.0122±0.0017b	0.0208±0.0032ab	0.0180±0.0029ab	0.0389±0.0213a
Delphinidin-3-O-rutinoside	611.1	303.1	7.05	y = 6.84963e4 x + 6109.41780	0.99797	1.1890±0.1043c	2.1640±0.1608b	4.0892±0.6247a	3.4729±0.5349a
Delphinidin-3-O-glucoside	465.1	303.1	6.47	y = 1.60212e5 x + 24329.49632	0.99943	0.3313±0.0770d	0.7607±0.1036c	1.4488±0.0533b	2.1752±0.2100a
Delphinidin-3,5-O-diglucoside	627	303.1	4.38	y = 5.61460e4 x - 931.51731	0.99970	0.0457±0.0099a	0.0548±0.0134a	0.0585±0.0052a	0.0611±0.0293a
Delphinidin-3-O-sambubioside-5-O-glucoside	759.2	303.1	4.25	y = 25578.76277 x - 3779.14142	0.99970	0.0071±0.0010a	0.0051±0.0006b	0.0036±0.0006c	NA
Malvidin-3-O-rutinoside	639.06	331.1	9.70	y = 5.61460e4 x - 931.51731	0.99970	0.0101±0.0003a	0.0102±0.0009a	NA	NA
Malvidin-3,5-O-diglucoside	655.4	331.1	7.03	y = 4.34736e4 x + 2992.70921	0.99951	NA	0.0010±0.0002a	NA	NA
Malvidin-3-O-sophoroside	655.2	331.3	9.08	y = 5.61460e4 x - 931.51731	0.99970	0.0033±0.0007a	0.0031±0.0005a	0.0031±0.0002a	0.0035±0.0002a
Malvidin-3-O-sambubioside-5-O-glucoside	787.4	331.3	7.25	y = 5.61460e4 x - 931.51731	0.99970	NA	0.0012±0.0001a	NA	NA
Malvidin-3-O-galactoside	493.2	331.1	8.96	y = 1.27632e5 x + 6.77581e4	0.99727	0.0054±0.0010a	0.0036±0.0004b	0.0026±0.0002c	0.0044±0.0001ab
Malvidin-3-O-(6-O-p-coumaroyl)-glucoside	639.17	331.1	12.77	y = 5.61460e4 x - 931.51731	0.99970	0.0047±0.0005b	0.0073±0.0010a	0.0040±0.0009b	0.0070±0.0003a
Malvidin-3-O-5-O-(6-O-coumaroyl)-diglucoside	801.22	331.1	12.65	y = 5.61460e4 x - 931.51731	0.99970	0.0025±0.0009a	0.0023±0.0003a	0.0017±0.0006a	0.0027±0.0006a
Malvidin-3-O-arabinoside	463.3	331.06	9.79	y = 8.90061e4 x + 4.86541e4	0.99777	0.0075±0.0011c	0.1368±0.0372a	0.0146±0.0033c	0.0881±0.0249b
Malvidin-3-O-glucoside	493.1	331.1	9.32	y = 1.47277e5 x + 6.17678e4	0.99756	0.0144±0.0030a	0.0162±0.0036a	0.0081±0.0002b	0.0083±0.0013b
Pelargonidin-3-O-galactoside	433.2	271.1	7.91	y = 5.61460e4 x - 931.51731	0.99970	0.0282±0.0062a	0.0344±0.0042a	0.0178±0.0015b	0.0314±0.0039a
Pelargonidin-3-O-glucoside	433.2	271.1	8.38	y = 1.58124e5 x + 22998.90234	0.99718	0.0275±0.0059b	0.0736±0.0088a	0.0075±0.0008c	0.0189±0.0027b
Pelargonidin-3-O-(6-O-p-coumaroyl)-glucoside	579.15	271.1	12.47	y = 5.61460e4 x - 931.51731	0.99970	0.0152±0.0011a	0.0173±0.0038a	0.0081±0.0011b	0.0093±0.0031b
Pelargonidin-3-O-sambubioside	565.2	271.1	8.69	y = 5.61460e4 x - 931.51731	0.99970	NA	0.0022±0.0002a	NA	NA
Pelargonidin	271.1	215.1	8.99	y = 5.61460e4 x - 931.51731	0.99970	0.0091±0.0010a	NA	0.0030±0.0005b	NA
Pelargonidin-3-O-(6-O-malonyl-beta-D-glucoside)	519.06	271.1	10.99	y = 5.61460e4 x - 931.51731	0.99970	NA	NA	0.0038±0.0009a	NA
Pelargonidin-3-O-rutinoside	579.06	271.1	9.01	y = 5.61460e4 x - 931.51731	0.99970	0.0070±0.0010b	0.0033±0.0001c	0.0101±0.0014a	0.0104±0.0019a
Peonidin-3-O-galactoside	463.3	301.1	8.33	y = 5.61460e4 x - 931.51731	0.99970	0.0191±0.0008a	0.0153±0.0005b	0.0122±0.0021c	0.0086±0.0010d
Peonidin-3-O-glucoside	463.3	301.1	8.97	y = 3.07121e5 x + 4.44116e4	0.99798	0.0002±0.0001b	0.0034±0.0013a	NA	0.0022±0.0005a
Peonidin-3-O-rutinoside	609.5	301.1	9.52	y = 5.61460e4 x - 931.51731	0.99970	NA	0.0059±0.0011b	NA	0.0110±0.0015a
Petunidin-3-O-arabinoside	449.1	317.06	8.65	y = 5.61460e4 x - 931.51731	0.99970	0.0672±0.0050a	0.0540±0.0022ab	0.0271±0.0069c	0.0448±0.0117b
Petunidin-3-O-(6-O-p-coumaroyl)-glucoside	625.18	317.1	12.35	y = 5.61460e4 x - 931.51731	0.99970	NA	0.0117±0.0009a	0.0071±0.0011b	0.0123±0.0012a
Petunidin-3-O-glucoside	479.1	317.1	8.07	y = 1.87698e5 x + 5.09318e4	0.99739	NA	0.0006±0.0001c	0.0064±0.0012b	0.0220±0.0055a
Petunidin-3-O-galactoside	479.1	317.1	7.91	y = 5.61460e4 x - 931.51731	0.99970	NA	NA	0.0251±0.0053a	0.0167±0.0007b
