# Supplementary material for: Transcriptomic and Targeted Metabolomics Analysis of Detached Lycium ruthenicum Leaves Reveals Mechanisms of Anthocyanin Biosynthesis Induction through Light Quality and Sucrose Treatments
Source: Metabolites. 2023 Sep 11;13(9):1004. doi: 10.3390/metabo13091004 (PMC10535117; doi:10.3390/metabo13091004)
Supplement: Supplementary file 1 [file metabolites-13-01004-s001.zip › Table S3.xlsx]

## Sheet: Mappedstat
Table S3. Statistics of sequence alignment results between transcriptome data and reference genome
Sample	Total Reads	Mapped Reads	Uniq Mapped Reads	Multiple Map Reads	Reads Map to '+'	Reads Map to '-'
W(-S)3d-1	48318884	45,389,748 (93.94%)	42,453,971 (87.86%)	2,935,777 (6.08%)	24,555,546 (50.82%)	24,551,452 (50.81%)
W(-S)3d-2	43456104	40,807,402 (93.90%)	38,143,797 (87.78%)	2,663,605 (6.13%)	22,083,186 (50.82%)	22,080,207 (50.81%)
W(-S)3d-3	40455316	37,963,332 (93.84%)	35,569,094 (87.92%)	2,394,238 (5.92%)	20,507,709 (50.69%)	20,502,639 (50.68%)
B(-S)3d-1	57139620	53,783,936 (94.13%)	50,116,242 (87.71%)	3,667,694 (6.42%)	29,221,317 (51.14%)	29,183,952 (51.07%)
B(-S)3d-2	42929336	40,078,157 (93.36%)	37,449,032 (87.23%)	2,629,125 (6.12%)	21,725,359 (50.61%)	21,693,562 (50.53%)
B(-S)3d-3	42907726	40,363,357 (94.07%)	37,594,939 (87.62%)	2,768,418 (6.45%)	21,966,529 (51.19%)	21,921,628 (51.09%)
W(+S)3d-1	42837486	40,173,861 (93.78%)	37,569,277 (87.70%)	2,604,584 (6.08%)	21,795,257 (50.88%)	21,731,364 (50.73%)
W(+S)3d-2	45557530	42,452,965 (93.19%)	39,681,192 (87.10%)	2,771,773 (6.08%)	22,988,854 (50.46%)	22,960,201 (50.40%)
W(+S)3d-3	52707946	49,460,326 (93.84%)	46,192,764 (87.64%)	3,267,562 (6.20%)	26,847,493 (50.94%)	26,785,196 (50.82%)
B(+S)3d-1	49470196	46,418,378 (93.83%)	43,404,983 (87.74%)	3,013,395 (6.09%)	25,161,329 (50.86%)	25,105,479 (50.75%)
B(+S)3d-2	44341154	41,770,726 (94.20%)	39,113,073 (88.21%)	2,657,653 (5.99%)	22,622,325 (51.02%)	22,552,420 (50.86%)
B(+S)3d-3	42797646	40,212,662 (93.96%)	37,737,671 (88.18%)	2,474,991 (5.78%)	21,713,917 (50.74%)	21,668,456 (50.63%)
