# Supplementary material for: Transcriptomic and Targeted Metabolomics Analysis of Detached Lycium ruthenicum Leaves Reveals Mechanisms of Anthocyanin Biosynthesis Induction through Light Quality and Sucrose Treatments
Source: Metabolites. 2023 Sep 11;13(9):1004. doi: 10.3390/metabo13091004 (PMC10535117; doi:10.3390/metabo13091004)
Supplement: Supplementary file 1 [file metabolites-13-01004-s001.zip › Table S4.xlsx]

## Sheet: NSW3d_vs_NSB3d.DEG.final
Table S4. Differentially expressed genes in the comparison of WL(-S) with BL(-S)
#ID	W(-S)3d-1_Count	W(-S)3d-2_Count	W(-S)3d-3_Count	B(-S)3d-1_Count	B(-S)3d-2_Count	B(-S)3d-3_Count	W(-S)3d-1_FPKM	W(-S)3d-2_FPKM	W(-S)3d-3_FPKM	B(-S)3d-1_FPKM	B(-S)3d-2_FPKM	B(-S)3d-3_FPKM	FDR	log2FC	regulated
genome_GLEAN_10022575	1526	1352	1001	551	596	260	45.9787	45.6941	36.4877	14.2047	20.6519	8.83984	0.00121871	-1.59556	down
genome_GLEAN_10025793	343	355	297	183	175	88	3.0928	3.58932	3.23086	1.40812	1.80697	0.894143	0.00858987	-1.30997	down
genome_GLEAN_10057562	1377	1115	854	557	298	291	21.0466	19.1125	15.7775	7.29024	5.23028	5.02461	1.22866e-08	-1.72635	down
Lycium_barbarum_newGene_7478	185	172	180	507	291	553	4.6595	4.83951	5.55667	11.255	8.39883	15.7251	0.00790214	1.17123	up
CUFF244.123.1	4919	6171	5354	2433	2549	1586	65.9578	92.8117	86.8337	27.9336	39.323	24.0628	2.2003e-05	-1.46875	down
Lycium_barbarum_newGene_7395	2588	1341	1322	1027	805	730	144.73	84.1067	89.4165	49.1455	51.7539	46.1705	0.00451944	-1.17159	down
genome_GLEAN_10019503	17920	18776	14369	10946	9139	4490	1167.9	1372.7	1132.83	610.982	685.342	331.041	0.00695282	-1.21934	down
genome_GLEAN_10056731	3241	3876	3771	1808	1567	1447	125.541	168.441	176.716	59.9948	69.8523	63.4168	1.76023e-08	-1.33026	down
genome_GLEAN_10054232	332	291	483	59	91	32	4.82313	4.74798	8.49685	0.734778	1.51323	0.512738	2.71758e-05	-2.73725	down
genome_GLEAN_10056147	3279	1887	1413	1064	665	553	86.6731	55.9541	45.1905	24.0874	20.204	16.5239	7.80423e-05	-1.68546	down
genome_GLEAN_10008381	992	812	546	358	381	388	34.5957	31.7478	23.0231	10.6903	15.2658	15.3111	0.0038584	-1.16875	down
CUFF131.108.2	353	190	181	74	84	38	13.5932	8.18498	8.43265	2.41523	3.69027	1.63031	0.00138414	-2.00444	down
Lycium_barbarum_newGene_24446	1153	704	521	347	372	179	28.9695	20.0736	14.6236	6.7721	9.59643	4.5366	0.00886083	-1.5233	down
CUFF187.136.1	3035	3038	2149	1230	1562	817	41.8202	46.9688	35.8254	14.518	24.7625	12.7288	0.00451944	-1.30318	down
Lycium_barbarum_newGene_18237	57	66	80	18	21	7	1.33273	1.74612	2.26626	0.352008	0.563206	0.187229	0.00854794	-2.3016	down
genome_GLEAN_10056843	3205	2838	3305	1319	1614	1825	107.346	106.626	133.877	37.8397	62.1751	69.1563	0.00847453	-1.08889	down
genome_GLEAN_10047781	2158	1593	1079	913	479	699	17.7991	14.7411	10.7652	6.44555	4.53922	6.51697	0.000258985	-1.36641	down
genome_GLEAN_10011466	87	56	112	250	464	280	9.72712	6.94582	15.1054	23.9629	59.837	35.4413	0.00980155	1.85932	up
genome_GLEAN_10035700	3672	2972	2091	2021	1217	1599	54.9306	49.861	37.8253	25.8878	20.9338	27.051	0.00100292	-1.00653	down
genome_GLEAN_10037085	314	604	895	173	131	78	5.43051	11.7268	18.7636	2.56308	2.60816	1.52457	0.000139975	-2.4579	down
genome_GLEAN_10060915	151	138	151	87	54	33	1.5605	1.59415	1.88652	0.771068	0.638769	0.3781	0.00584156	-1.5331	down
genome_GLEAN_10014563	445	514	396	1513	1452	1416	56.6	73.4158	61.0012	165.014	212.721	203.984	3.28187e-10	1.55862	up
genome_GLEAN_10011117	417	313	291	1100	685	1222	22.8969	19.2675	19.305	51.7445	43.2487	75.9222	0.000113022	1.41464	up
genome_GLEAN_10044423	362	273	309	681	665	984	9.73353	8.24496	10.0435	15.6947	20.6101	30.0017	0.00790214	1.18502	up
CUFF267.58.3	334	92	113	1872	271	2089	35.5244	10.8666	14.4976	170.621	33.0749	251.507	0.0058121	2.81307	up
Lycium_barbarum_newGene_11571	3826	2623	6970	842	1327	302	131.854	101.399	290.445	24.8318	52.5838	11.7597	0.00157607	-2.58542	down
genome_GLEAN_10044453	143	122	90	555	425	324	3.52944	3.38149	2.68476	11.745	12.0667	9.0633	2.72671e-07	1.72265	up
genome_GLEAN_10066506	5851	4441	6108	1986	2583	2134	83.0884	70.745	104.928	24.1481	42.1962	34.2814	0.00028325	-1.40891	down
genome_GLEAN_10027801	1695	2286	1080	826	768	655	58.8583	89.0888	45.3501	24.5628	30.6778	25.7103	0.00200174	-1.30132	down
CUFF298.98.1	24	39	9	183	102	167	0.750973	1.36509	0.309188	4.93352	3.6791	5.94505	0.00149743	2.50158	up
CUFF51.139.1	1930	2616	1877	1445	1089	639	31.381	47.7228	36.9118	20.1147	20.3668	11.7524	0.00601378	-1.19408	down
genome_GLEAN_10063000	139	183	114	344	338	389	5.3727	7.92744	5.34199	11.4104	15.052	17.0492	0.00886069	1.17158	up
genome_GLEAN_10075789	1330	599	906	269	387	133	24.0295	12.1412	19.8057	4.16556	8.03334	2.7032	0.00451944	-1.95353	down
CUFF75.39.1	176	60	38	0	5	2	13.1865	5.00827	3.38526	0	0.404806	0.143262	0.000204388	-5.28357	down
genome_GLEAN_10050142	2406	3916	2374	1546	1056	953	58.449	106.74	69.7614	32.1737	29.4995	26.1928	2.49882e-05	-1.46374	down
genome_GLEAN_10050141	2037	2934	2060	843	895	634	49.4736	79.9665	60.5432	17.5327	25.0202	17.4302	7.44008e-07	-1.70502	down
CUFF17.248.2	20263	8560	37108	5161	3483	4146	1534.71	727.277	3399.97	334.784	303.542	355.314	8.70269e-05	-2.5622	down
Lycium_barbarum_newGene_21763	3518	2806	2693	1381	1799	936	22.3791	20.3666	20.3424	7.31332	13.0633	7.38872	0.00657637	-1.24695	down
genome_GLEAN_10050427	212	307	338	149	87	134	3.4423	5.59095	6.63005	2.06357	1.61306	2.45879	0.00534795	-1.39523	down
genome_GLEAN_10042998	176	212	173	39	73	37	3.38359	4.57477	4.01181	0.626264	1.60346	0.799791	0.00181944	-2.01187	down
CUFF42.102.1	69	42	41	180	185	239	0.820369	0.562566	0.595669	1.85153	2.5522	3.24941	0.000312262	1.88237	up
genome_GLEAN_10009193	923	889	592	311	369	117	7.51247	8.11736	5.82711	2.16832	3.45266	1.07298	0.0086703	-1.72055	down
genome_GLEAN_10060722	188	293	239	987	488	1333	4.798	8.4169	7.38299	21.6538	14.3643	38.6521	0.00185074	1.80131	up
genome_GLEAN_10036727	799	963	662	3602	1449	5582	45.0497	60.934	45.1342	174.072	94.0212	356.354	0.00173068	1.98527	up
genome_GLEAN_10018257	296	198	210	735	475	596	8.66924	6.49244	7.40921	18.4211	16.0092	19.726	3.39897e-05	1.2027	up
Lycium_barbarum_newGene_11647	122	129	174	25	44	15	0.80669	0.9709	1.40479	0.141857	0.331547	0.104817	0.00149424	-2.46291	down
genome_GLEAN_10049337	106	103	146	28	40	11	4.67609	5.1333	7.85356	1.04824	2.01701	0.535548	0.00710845	-2.31052	down
genome_GLEAN_10005833	1271	1347	1638	322	608	184	21.9749	26.124	34.2657	4.7613	12.097	3.58481	0.00304328	-2.04156	down
Lycium_barbarum_newGene_18529	9553	5455	8716	3808	3067	3276	313.716	200.959	346.263	107.084	115.886	121.714	3.81699e-05	-1.37498	down
CUFF292.101.1	2704	2148	3027	1240	1318	1008	39.3251	35.0389	53.2537	15.4373	22.05	16.5785	0.000273566	-1.28504	down
genome_GLEAN_10013741	7317	5691	4933	15008	10216	22352	332.499	290.092	271.175	584.142	534.187	1149.36	0.00750505	1.28251	up
genome_GLEAN_10069600	60	71	59	496	215	1011	3.38832	4.49953	4.01682	24.1005	13.9966	64.9817	3.26985e-05	3.04432	up
genome_GLEAN_10023532	747	790	271	155	156	67	27.5122	32.6566	12.0735	4.87589	6.5853	2.76963	0.000333731	-2.38335	down
genome_GLEAN_10026575	1248	932	1507	767	614	665	54.9002	45.9737	80.2244	28.8929	31.0668	33.108	0.00944007	-1.01099	down
CUFF184.273.1	145	107	119	76	48	40	5.00875	4.15353	4.97757	2.23204	1.89533	1.5475	0.00495538	-1.35384	down
genome_GLEAN_10031213	0	0	2	86	68	62	0	0	0.07483	3.74499	4.00994	3.58672	8.75734e-06	6.58218	up
Lycium_barbarum_newGene_14470	1666	1988	1680	1391	779	785	18.0059	24.3674	22.1338	12.6508	9.88771	9.32362	0.000130729	-1.04351	down
genome_GLEAN_10042764	9015	5830	4447	2722	3272	1531	78.536	56.9761	46.8589	20.3075	32.793	15.0895	0.00613374	-1.4678	down
genome_GLEAN_10042767	902	287	199	77	93	29	42.3549	15.1221	11.2737	3.0726	5.02177	1.53838	0.00126616	-2.89109	down
genome_GLEAN_10076131	1228	1022	775	454	534	562	23.9523	22.3603	18.2761	7.57134	11.976	12.3835	0.00993218	-1.06773	down
genome_GLEAN_10049671	823	855	881	165	300	92	16.8305	19.6202	21.7872	2.87692	7.05902	2.12296	0.000333731	-2.30478	down
Lycium_barbarum_newGene_24539	2481	2149	1782	835	1046	425	79.6876	77.4413	69.2279	22.9534	38.6341	15.4176	0.00186721	-1.59697	down
genome_GLEAN_10060898	5665	5215	4917	1763	2687	1193	111.528	115.183	117.097	29.7166	60.8631	26.563	0.0014143	-1.59283	down
CUFF45.76.1	140	71	42	14	3	10	3.1226	1.78219	1.1125	0.251419	0.051594	0.238122	0.000437906	-3.39864	down
genome_GLEAN_10059787	4199	2651	2060	1652	1269	971	93.3787	66.1402	55.401	31.4643	32.4588	24.4294	0.000453465	-1.33826	down
genome_GLEAN_10019170	434	530	734	199	162	120	18.6948	25.594	38.2814	7.33568	8.01212	5.83726	4.01286e-06	-2.00219	down
genome_GLEAN_10076127	161781	132560	141343	73875	76417	63549	1596.41	1467.42	1687.2	624.36	867.656	709.548	4.2852e-06	-1.15815	down
genome_GLEAN_10073575	2004	4118	4291	179	295	60	46.1517	106.406	119.551	3.5241	7.81048	1.5584	3.63889e-10	-4.42255	down
genome_GLEAN_10037636	73	113	85	449	282	340	2.0473	3.58123	2.91228	10.902	9.20194	10.9219	4.79308e-07	1.80793	up
CUFF27.90.1	182	274	166	103	84	51	9.89606	16.73	10.9204	4.77854	5.25551	3.08967	0.00450322	-1.55058	down
Lycium_barbarum_newGene_8685	127	134	146	481	441	1101	1.66301	1.96746	2.30446	5.47627	6.71998	16.3578	0.00047063	2.1988	up
genome_GLEAN_10044406	313	360	293	1117	719	565	6.75045	8.72213	7.64456	20.6716	17.88	13.8152	0.000607498	1.13011	up
genome_GLEAN_10010313	5731	5918	8281	4447	2035	2845	62.2447	72.1128	108.807	41.3629	25.4263	34.9617	0.000940931	-1.30903	down
genome_GLEAN_10020599	210	259	119	44	63	22	2.50041	3.46287	1.71552	0.44369	0.862736	0.286635	0.00216244	-2.29663	down
Lycium_barbarum_newGene_17056	93	80	37	952	374	1735	2.53898	2.43586	1.21691	22.2664	11.7259	53.5757	1.62803e-07	3.74797	up
genome_GLEAN_10001919	2074	6483	4935	472	1242	158	65.0467	228.144	187.245	12.6558	44.815	5.58938	0.00442342	-2.94347	down
Lycium_barbarum_newGene_4434	225	288	375	110	136	94	2.29265	3.29075	4.61886	0.959443	1.58774	1.08227	0.00719527	-1.52915	down
genome_GLEAN_10038562	2530	1902	3276	740	985	600	63.1031	53.2071	98.8484	15.7994	28.2556	16.9102	8.0492e-05	-1.86089	down
genome_GLEAN_10008686	947	969	818	413	497	244	14.3382	16.4626	14.9777	5.35184	8.65954	4.16865	0.00331408	-1.37352	down
genome_GLEAN_10022454	3708	2477	2567	1110	1324	503	43.1712	32.3549	36.1515	11.061	17.7371	6.61577	0.0016706	-1.70132	down
genome_GLEAN_10017997	463	192	137	80	61	24	5.1424	2.38575	1.83767	0.757002	0.777749	0.300071	0.00368882	-2.40642	down
genome_GLEAN_10022823	1032	617	677	538	235	273	70.4819	47.2616	55.929	31.4738	18.4559	21.073	0.00148175	-1.34938	down
genome_GLEAN_10022827	118	181	42	949	317	1365	5.9857	10.3033	2.54587	41.38	18.5822	78.6566	0.00110626	2.80959	up
genome_GLEAN_10007070	4481	2706	3037	1547	1588	1023	168.161	113.913	137.888	49.7135	68.5453	43.407	0.000134437	-1.42763	down
genome_GLEAN_10040518	67092	75834	59535	24884	20641	6277	2120.52	2688.81	2276.25	673.62	750.639	224.468	0.00022074	-2.14487	down
genome_GLEAN_10051803	235	71	85	35	22	29	2.37668	0.798993	1.04121	0.295087	0.248646	0.325277	0.00451944	-2.3148	down
genome_GLEAN_10034654	414	455	350	228	215	120	12.8195	15.817	13.0998	6.05591	7.67064	4.19369	0.00457002	-1.26493	down
Lycium_barbarum_newGene_10366	380	243	334	77	113	82	5.72014	4.62959	7.22611	1.19504	3.10949	1.6242	0.000117724	-1.9235	down
CUFF122.69.1	3748	3810	3183	1708	1835	1286	51.6475	58.901	53.0608	20.1508	29.0929	20.0445	1.17326e-05	-1.28465	down
genome_GLEAN_10060721	581	592	258	2939	890	5279	35.9035	41.0335	19.2523	155.563	63.2738	369.24	0.00197593	2.54308	up
genome_GLEAN_10060723	307	265	91	1864	564	3793	19.6715	19.0714	7.02451	102.429	41.6169	275.419	0.00048782	3.12148	up
genome_GLEAN_10071968	1172	1040	1049	511	389	165	12.6278	12.5668	13.6706	4.70844	4.81304	2.00847	0.000326155	-1.79621	down
genome_GLEAN_10019946	7118	3921	4052	2216	2303	1731	140.799	87.0076	96.9521	37.5375	52.4027	38.726	0.000332372	-1.38945	down
Lycium_barbarum_newGene_10401	542	470	653	243	131	94	14.6257	14.2446	21.3254	5.80712	4.05307	2.86431	3.14492e-06	-2.04557	down
genome_GLEAN_10051147	110	147	228	18	47	21	0.791224	1.18463	1.98214	0.105274	0.382088	0.163609	0.00339556	-2.5996	down
genome_GLEAN_10051493	505	317	321	116	150	54	20.3935	14.371	15.6949	4.00404	6.95465	2.45631	0.00197593	-1.95396	down
genome_GLEAN_10011161	489	981	1002	453	236	177	10.1742	22.8928	25.2043	8.06017	5.63615	4.15449	0.00338645	-1.74521	down
genome_GLEAN_10059495	3846	2981	2506	2246	1353	819	88.1002	76.6048	69.4367	44.0549	35.645	21.2106	0.00476564	-1.26638	down
genome_GLEAN_10003293	280	70	47	19	13	6	9.88088	2.75391	1.98378	0.558715	0.52556	0.231297	0.00128183	-3.51599	down
genome_GLEAN_10017132	2161	603	607	326	272	160	23.2228	7.27195	7.88169	2.9994	3.35452	1.93772	0.00182767	-2.27276	down
genome_GLEAN_10034741	56	76	63	280	234	148	1.39258	2.11823	1.89383	5.98184	6.70837	4.15167	0.00107601	1.59602	up
genome_GLEAN_10014777	431	417	306	1480	1070	655	13.5521	14.7263	11.625	39.8927	38.7587	23.3142	0.00110626	1.30349	up
CUFF238.137.1	576	869	185	2460	1557	3738	76.8388	129.981	29.7404	281.102	239.061	564.419	0.00695282	2.13857	up
CUFF40.124.2	4528	3856	2821	2049	2035	1141	60.5147	57.8066	45.5971	23.4491	31.2932	17.2475	0.00259338	-1.23454	down
CUFF144.20.1	28	10	12	140	89	149	2.12009	0.828362	1.03009	9.24562	7.89412	12.9703	7.23078e-05	2.78705	up
genome_GLEAN_10038161	188	244	169	103	66	63	3.18336	4.63988	3.45544	1.48923	1.27239	1.20767	7.61519e-05	-1.54641	down
genome_GLEAN_10052747	4321	4333	4139	2494	1791	1324	72.2163	81.2285	83.6807	35.6894	34.4285	25.0337	6.44878e-08	-1.36484	down
genome_GLEAN_10015843	353	295	309	183	129	137	7.38373	6.9193	7.81221	3.28458	3.0921	3.24843	5.83706e-07	-1.25301	down
genome_GLEAN_10061697	269	314	203	101	97	31	4.82932	6.31041	4.40989	1.5536	1.99651	0.618347	0.00550721	-1.93496	down
Lycium_barbarum_newGene_23290	415	201	139	41	48	25	43.4191	23.5374	17.501	3.62249	5.74143	2.90088	2.08404e-05	-2.82821	down
CUFF6.10.1	488	119	80	23	17	6	19.3401	5.2618	3.79084	0.767177	0.741359	0.257869	7.54411e-05	-4.02867	down
genome_GLEAN_10030432	97939	54297	35882	19982	18433	11260	3083.9	1917.97	1366.75	538.886	667.828	401.152	2.00134e-05	-2.04179	down
genome_GLEAN_10036498	294	430	280	1461	917	1541	9.08314	14.9007	10.4353	38.6582	32.596	53.8789	8.82901e-07	1.80952	up
genome_GLEAN_10023735	496	420	346	293	207	129	3.83972	3.646	3.23788	1.94324	1.83801	1.12318	0.00745724	-1.17517	down
genome_GLEAN_10057780	925	1923	1621	177	351	17	19.5222	45.5611	41.4083	3.19017	8.525	0.387692	0.00886083	-3.15265	down
CUFF190.125.1	822	2206	290	232	126	244	81.2239	244.713	34.6517	19.6383	14.2346	27.2327	0.00457002	-2.60541	down
genome_GLEAN_10007991	4482	2367	2233	1326	1179	927	74.0213	43.8469	44.6115	18.7504	22.4076	17.3125	0.000101427	-1.53111	down
CUFF261.131.1	14	17	17	217	37	315	1.49016	2.10093	2.26007	20.8304	4.71655	39.8955	0.00110626	3.38472	up
CUFF142.192.1	54	26	19	162	95	241	2.47979	1.30839	1.01462	6.33642	5.01121	12.4933	0.00687629	2.21926	up
CUFF303.89.1	41	96	57	251	180	265	2.28968	6.0961	3.91236	12.1949	11.7141	17.0108	0.00766407	1.68618	up
genome_GLEAN_10072685	131	74	139	36	26	21	8.95866	5.67337	11.5541	2.07091	2.02781	1.59382	0.000264607	-2.22687	down
genome_GLEAN_10072684	861	555	848	289	187	281	11.6893	8.4494	13.9312	3.35524	2.92248	4.3139	2.03105e-06	-1.74155	down
genome_GLEAN_10022552	145	169	181	70	45	30	13.3243	17.4743	20.1789	5.49369	4.69378	3.06229	7.8563e-05	-1.96646	down
genome_GLEAN_10020021	458	298	364	235	204	174	8.52231	6.22051	8.20646	3.73801	4.37212	3.65784	0.00625689	-1.01534	down
genome_GLEAN_10073857	561	613	473	1876	1137	2733	16.49	20.1899	16.8014	47.2248	38.4353	90.904	0.000492684	1.66467	up
genome_GLEAN_10016905	458	629	182	86	61	63	46.3765	71.4098	22.204	7.45786	7.01375	7.19399	3.17653e-06	-2.73594	down
genome_GLEAN_10001757	514	578	487	1594	784	1249	65.4746	82.5147	74.9491	173.814	114.841	179.938	0.00199008	1.01729	up
CUFF269.22.1	3615	1937	2390	1001	1135	366	131.535	79.0647	105.185	31.1974	47.4931	15.0401	0.00495538	-1.79841	down
CUFF234.10.1	2051	1354	1810	696	914	403	65.2929	48.3472	69.7117	18.974	33.4671	14.4927	0.00574205	-1.49682	down
Lycium_barbarum_newGene_251	181	160	173	15	31	7	2.73634	2.66226	2.64731	0.143678	0.495636	0.080204	1.17326e-05	-3.38102	down
genome_GLEAN_10039364	133	134	120	350	635	680	3.54971	4.02233	3.86732	8.03404	19.6199	20.6393	0.000270416	2.02371	up
genome_GLEAN_10039544	786	531	790	230	323	154	13.2311	10.0352	16.0821	3.30533	6.25896	2.9275	0.00201105	-1.69736	down
genome_GLEAN_10044637	193	194	113	1011	339	1470	3.54581	3.99662	2.50111	15.9265	7.15528	30.5795	0.000860893	2.34957	up
genome_GLEAN_10033247	349	326	231	182	165	126	2.68783	2.81965	2.15485	1.20158	1.45759	1.09492	0.00503764	-1.07684	down
genome_GLEAN_10019487	2075	1857	1110	912	798	573	30.3853	30.5042	19.6558	11.4284	13.4346	9.49093	0.000786778	-1.27916	down
Lycium_barbarum_newGene_24493	0	0	0	82	77	61	0	0	0	6.53268	7.4973	5.15365	1.46662e-07	8.49407	up
genome_GLEAN_10074728	599	1057	891	257	295	101	11.8948	23.5567	21.4207	4.36918	6.73691	2.27032	0.000893968	-2.12003	down
genome_GLEAN_10074727	832	1407	1195	375	397	133	16.5295	31.357	28.7292	6.37751	9.07357	2.98992	0.000867641	-2.08819	down
genome_GLEAN_10034666	2400	2498	1912	997	1291	580	20.992	24.5087	20.2316	7.46388	12.9925	5.74114	0.00695282	-1.36772	down
genome_GLEAN_10066159	602	961	673	338	335	194	22.0705	39.5546	29.8879	10.6221	14.1095	8.05769	0.00107777	-1.51908	down
CUFF142.20.1	10696	7259	4644	2120	1972	1210	186.953	142.332	98.1931	31.7289	39.648	23.9144	6.06112e-08	-2.21783	down
genome_GLEAN_10035842	444	384	300	1025	656	877	21.9562	21.273	17.9243	43.3947	37.3252	49.0298	0.000116205	1.02796	up
Lycium_barbarum_newGene_5892	275	200	235	80	91	70	3.50892	3.07536	3.33895	0.84659	1.34685	1.00097	3.94055e-05	-1.68778	down
Lycium_barbarum_newGene_20461	252	547	113	34	22	8	8.94826	20.5793	4.98185	1.0393	0.890664	0.314663	3.58975e-06	-4.01581	down
genome_GLEAN_10063626	3816	3388	4958	831	1435	571	27.2514	27.1455	42.8402	5.07963	11.7872	4.61391	9.20806e-05	-2.21382	down
genome_GLEAN_10029295	3445	2594	1650	1069	1186	1088	91.9413	77.6628	53.2538	24.4211	36.4041	32.8439	0.00169335	-1.30358	down
genome_GLEAN_10025777	18	26	28	117	362	116	0.321781	0.533052	0.621646	1.86995	7.81669	2.44437	0.00132913	2.9745	up
Lycium_barbarum_newGene_19160	2929	1986	1701	6065	4560	4684	20.4742	13.7482	13.4308	38.2702	34.2823	44.4713	9.0406e-05	1.06893	up
CUFF139.7.1	46	65	45	229	131	348	3.0827	4.87775	3.65264	13.1861	10.1253	26.4564	0.00207571	2.0397	up
genome_GLEAN_10019893	1712	1283	2552	71	203	113	116.035	97.5492	209.271	4.12109	15.7845	8.64714	4.66895e-10	-3.92385	down
genome_GLEAN_10019897	3854	3480	3030	1824	1691	609	23.546	23.851	22.3909	9.54155	11.8841	4.20583	0.00877736	-1.48815	down
genome_GLEAN_10034900	1270	1245	1201	3801	2098	5351	28.2407	31.0628	32.2991	72.4065	53.6726	134.656	0.00332267	1.45048	up
genome_GLEAN_10034901	352	368	283	1386	648	1507	12.9143	15.1186	12.5621	43.565	27.3716	62.5654	0.000156	1.65751	up
genome_GLEAN_10012069	12930	10168	10224	6486	3704	2580	296.199	261.291	283.302	127.244	97.6176	66.8712	5.50163e-06	-1.5797	down
genome_GLEAN_10028441	341	419	690	145	162	75	18.9572	26.1419	46.4575	6.90702	10.3671	4.72039	0.00101701	-2.0937	down
genome_GLEAN_10007082	225	244	232	116	90	53	3.74761	4.54948	4.67606	1.64999	1.72735	0.999497	0.000294581	-1.61148	down
genome_GLEAN_10007085	1782	2291	1157	5572	3899	3786	47.2447	68.1538	37.1113	126.561	118.962	113.614	0.000940931	1.18598	up
Lycium_barbarum_newGene_3980	120	97	126	41	25	31	4.01865	3.63702	5.12355	1.1847	0.938638	1.17187	2.00134e-05	-1.996	down
genome_GLEAN_10068945	862	626	726	252	256	175	8.73973	7.11353	8.89786	2.18038	2.97747	2.00408	1.53382e-08	-1.83565	down
Lycium_barbarum_newGene_12208	4	0	5	127	68	88	0.110254	0	0.13382	4.93499	3.04904	4.90832	9.65352e-07	4.78455	up
Lycium_barbarum_newGene_3419	784	662	1363	234	201	124	9.45089	8.84721	20.2311	2.44827	2.83761	1.70966	7.00791e-07	-2.5157	down
genome_GLEAN_10065851	4587	3134	3183	1911	1777	1486	34.2444	26.2482	28.7417	12.2152	15.262	12.5518	8.1523e-06	-1.20892	down
genome_GLEAN_10019932	3275	2123	1637	1417	825	884	53.7683	39.1003	32.5124	19.9263	15.5844	16.4196	0.000147209	-1.3312	down
genome_GLEAN_10016959	1313	889	1184	414	480	218	7.46868	5.67403	8.147	2.01553	3.14118	1.39975	0.000402925	-1.74293	down
Lycium_barbarum_newGene_13361	115	205	92	38	34	16	1.56133	3.13919	1.50626	0.443827	0.521949	0.232002	0.000940931	-2.38464	down
CUFF296.78.1	390	469	515	304	235	156	20.0795	27.0937	32.0766	13.4222	13.8983	9.04652	0.00901325	-1.16462	down
genome_GLEAN_10077007	135	768	889	197	92	74	6.6705	42.8182	53.4802	8.35773	5.26205	4.13244	0.00984625	-2.56694	down
genome_GLEAN_10074641	7368	5744	8872	3398	3172	1483	115.131	100.684	167.705	45.4721	57.0249	26.2073	0.000998526	-1.61842	down
genome_GLEAN_10048560	163	157	103	73	56	38	4.80512	5.2023	3.65881	1.84194	1.87357	1.26751	0.00344308	-1.49739	down
genome_GLEAN_10040961	3931	4451	2459	914	1275	330	61.8825	78.6122	46.8234	12.3157	23.0934	5.87872	0.00100292	-2.21818	down
genome_GLEAN_10069229	227	315	175	1611	788	2481	2.82869	4.40784	2.6337	17.2309	11.3238	35.0679	3.73417e-06	2.62693	up
genome_GLEAN_10076595	751	1305	1617	488	404	283	38.0343	74.0904	99.0568	21.1393	23.511	16.1874	0.000357266	-1.83246	down
genome_GLEAN_10030148	4523	3354	2761	13281	9783	20794	145.678	121.169	107.568	366.406	362.598	757.902	1.11556e-05	1.92814	up
CUFF112.135.1	152	97	73	439	323	1153	12.2305	8.77558	7.05533	30.3824	30.0141	105.4	0.00138409	2.48612	up
genome_GLEAN_10035251	329	248	170	133	70	36	20.6127	17.3869	12.8915	7.12733	4.9948	2.52214	0.00634362	-1.84067	down
Lycium_barbarum_newGene_3750	365	441	649	129	173	99	6.93105	7.98509	13.8304	1.93349	3.18687	2.27158	0.000402925	-2.00265	down
Lycium_barbarum_newGene_22824	0	0	0	75	107	101	0	0	0	0.973901	1.85869	1.72449	3.41404e-08	8.89886	up
Lycium_barbarum_newGene_21172	1334	1333	779	4598	1775	7181	32.6815	37.2618	23.416	97.4641	51.0865	201.201	0.00812735	1.83833	up
Lycium_barbarum_newGene_22611	293	202	139	87	75	46	19.6352	15.1892	11.2189	4.9813	5.78761	3.48921	0.00132611	-1.74612	down
genome_GLEAN_10016371	1192	479	549	149	268	103	16.9171	7.62087	9.42633	1.80879	4.37655	1.64046	0.00307395	-2.16558	down
Lycium_barbarum_newGene_2562	921	947	645	2589	2456	2094	52.4807	60.4997	44.3794	124.869	153.927	128.881	2.11857e-07	1.37463	up
CUFF56.152.1	1843	1672	1137	736	828	444	63.2389	64.3549	47.1609	21.6137	32.686	17.2291	0.00313446	-1.33445	down
genome_GLEAN_10021683	6946	8231	5646	3263	2971	1758	192.087	255.362	188.857	77.2752	94.5376	54.9974	1.22163e-05	-1.53208	down
CUFF28.37.1	294	158	190	61	20	72	10.69	6.43238	8.32293	1.89651	0.821791	2.95488	0.00207571	-2.22972	down
CUFF286.17.1	1886	1819	1258	1071	898	499	19.8652	21.4971	16.0324	9.65956	10.8762	5.94807	0.00790214	-1.1624	down
genome_GLEAN_10022331	413	729	375	8031	3891	3759	17.4998	34.7155	19.2267	292.062	190.072	180.563	6.96711e-16	3.1644	up
genome_GLEAN_10033064	417	348	379	43	53	24	12.4654	11.66	13.7134	1.08174	1.80349	0.7879	5.80642e-15	-3.38932	down
Lycium_barbarum_newGene_3355	101	106	128	373	316	663	1.22429	1.44379	1.86808	3.87367	4.41019	9.11209	0.00108154	1.88225	up
CUFF253.173.1	2701	2189	2914	1477	1237	603	45.6749	41.5282	59.6232	21.3946	24.0753	11.5407	0.0030303	-1.41004	down
CUFF232.124.1	375	223	189	107	116	76	42.4965	28.3083	25.9077	10.3788	15.0372	9.75128	0.00495405	-1.51217	down
Lycium_barbarum_newGene_22102	205	436	150	72	66	43	2.63301	6.1412	2.27656	0.770911	0.947769	0.603806	0.000838145	-2.27285	down
genome_GLEAN_10027498	267	233	204	75	88	72	6.31961	6.1965	5.85598	1.52138	2.39542	1.92912	1.0471e-05	-1.7047	down
genome_GLEAN_10056640	2836	2973	1995	1249	1530	936	18.8327	22.1485	16.0198	7.10331	11.6882	7.02601	0.00495405	-1.18633	down
genome_GLEAN_10053694	327	382	324	134	143	83	13.8464	18.1708	16.6192	4.84819	6.98159	3.9793	7.26008e-05	-1.66427	down
genome_GLEAN_10021672	220	387	361	163	102	94	9.94207	19.6095	19.733	6.29926	5.27001	4.76572	0.000938541	-1.62767	down
genome_GLEAN_10006787	958	1437	1550	784	624	675	13.8864	23.3637	27.1684	9.72932	10.3959	11.0682	0.00837325	-1.09007	down
genome_GLEAN_10038547	2281	1704	1921	543	466	155	41.6755	34.9226	42.467	8.48961	9.79725	3.19913	2.77016e-06	-2.51452	down
genome_GLEAN_10015738	13441	6536	10509	2323	3291	867	424.812	231.723	401.774	62.8725	119.651	31.0066	0.000535968	-2.3518	down
Lycium_barbarum_newGene_24693	168	173	145	701	242	524	6.11495	7.07313	6.39654	21.9208	10.1591	21.6678	0.00689981	1.39484	up
genome_GLEAN_10024884	1474	2483	2007	488	226	152	80.9592	153.006	133.388	22.921	14.2845	9.41189	1.59233e-10	-3.01957	down
genome_GLEAN_10020648	11	8	18	126	117	157	0.209286	0.182591	0.447895	2.22432	2.77937	3.66634	4.56981e-07	3.28942	up
genome_GLEAN_10021117	158	238	99	944	319	1144	8.9133	15.0188	6.69079	45.5883	20.6601	73.0156	0.00331408	2.12112	up
genome_GLEAN_10048954	6196	12498	17758	2917	2412	445	195.827	443.11	678.96	78.938	87.6846	15.908	0.000940931	-2.88246	down
genome_GLEAN_10048955	3376	5774	6999	1124	994	160	108.325	207.82	271.671	30.8846	36.6864	5.80773	0.000261903	-3.03329	down
genome_GLEAN_10048956	647	1292	1141	284	212	31	34.1773	76.5998	72.9464	12.8254	12.8492	1.83553	0.00313446	-2.7675	down
genome_GLEAN_10048957	5892	7684	8299	1475	1050	214	186.223	272.44	317.274	39.9188	38.1726	7.63441	6.09703e-06	-3.21588	down
genome_GLEAN_10061391	1150	925	1090	547	424	349	23.9177	21.5935	27.4279	9.73405	10.13	8.20083	7.58894e-09	-1.42555	down
genome_GLEAN_10074791	324	400	332	222	182	163	11.9303	16.5278	14.782	6.98938	7.69045	6.78651	0.000814782	-1.05474	down
Lycium_barbarum_newGene_15449	6414	6325	4832	2865	3423	1715	109.153	120.757	99.4735	41.7609	67.0275	33.0178	0.00503764	-1.25854	down
genome_GLEAN_10013958	77	234	131	26	18	5	1.86464	6.35294	3.82212	0.523906	0.489362	0.119895	0.000251185	-3.38293	down
genome_GLEAN_10014453	100865	56799	50705	11142	23663	9087	1770.36	1118.37	1076.58	167.49	477.882	180.469	0.000225702	-2.30736	down
Lycium_barbarum_newGene_21777	20272	11424	14007	3147	3350	2607	652.99	412.817	545.783	86.8214	124.161	95.0013	6.20264e-15	-2.44942	down
genome_GLEAN_10076625	750	952	768	527	444	260	10.6754	15.2094	13.2255	6.42838	7.27016	4.18681	0.005932	-1.17133	down
genome_GLEAN_10063985	1465	3024	2555	1243	725	667	61.8661	143.288	130.575	44.9625	35.2197	31.8685	0.000534344	-1.62518	down
CUFF76.174.2	602	490	556	290	241	122	9.54705	8.7182	10.6619	3.93189	4.38908	2.17519	0.00108154	-1.50482	down
genome_GLEAN_10028366	699	653	539	364	234	169	8.51612	8.91962	7.93358	3.79672	3.28061	2.32099	7.30268e-06	-1.481	down
genome_GLEAN_10075524	796	586	630	242	349	169	21.5698	17.8239	20.6458	5.60251	10.8686	5.16038	0.00408664	-1.51437	down
genome_GLEAN_10025495	120	108	102	23	40	10	1.5444	1.56284	1.59597	0.253805	0.590584	0.14108	0.00960983	-2.28542	down
CUFF59.34.1	1558	2567	2034	363	549	53	82.8919	153.177	130.874	16.5422	33.6002	3.17743	0.00415113	-2.80857	down
genome_GLEAN_10022405	1044	1465	1184	917	510	621	9.3444	14.707	12.8181	7.03109	5.24999	6.29015	0.00129236	-1.0381	down
genome_GLEAN_10015829	80	51	110	262	373	356	6.90868	4.93724	11.5136	19.3887	37.111	34.8653	0.00264812	1.92091	up
genome_GLEAN_10035003	6637	6536	8048	2986	2878	2825	254.767	281.455	373.742	98.1782	127.118	122.701	2.11857e-07	-1.43375	down
genome_GLEAN_10068883	9674	5593	6949	3836	3477	2458	535.076	347.036	464.957	181.695	221.236	153.775	0.000156	-1.32688	down
genome_GLEAN_10058659	505	456	398	1261	831	1587	9.95969	10.0784	9.48625	21.2998	18.8501	35.4188	0.00110266	1.29734	up
genome_GLEAN_10053803	357	360	150	2461	848	3505	11.6608	13.2047	5.90591	68.928	31.9105	129.74	3.00046e-05	2.8367	up
Lycium_barbarum_newGene_6433	342	214	274	49	74	41	5.3481	3.58214	6.48771	0.674391	1.22458	0.660572	2.8882e-06	-2.44854	down
genome_GLEAN_10067434	6022	2260	2338	666	1164	507	92.5562	38.9587	43.4661	8.75853	20.5832	8.81378	0.000953378	-2.24906	down
genome_GLEAN_10014349	948	514	659	283	259	313	15.9251	9.69049	13.3904	4.06143	5.00823	5.95236	0.000388219	-1.43471	down
genome_GLEAN_10017379	759	659	568	3207	1482	3072	9.86949	9.61221	8.93413	35.7438	22.1898	45.225	5.10036e-07	1.79893	up
genome_GLEAN_10065354	13	19	20	278	180	198	0.337513	0.54129	0.627696	6.20429	5.40595	5.83544	3.1708e-16	3.47861	up
CUFF124.103.1	3608	3375	1745	1482	1227	1210	68.61	72.0046	40.1326	24.1301	26.8519	26.0245	0.000717224	-1.28399	down
Lycium_barbarum_newGene_20695	70	80	72	24	20	18	1.53514	1.96901	1.91116	0.439013	0.489139	0.427124	0.000274587	-1.99828	down
genome_GLEAN_10051206	891	1077	787	574	476	329	12.1943	16.5395	13.0233	6.72338	7.49815	5.09448	0.000655343	-1.15736	down
genome_GLEAN_10050557	463	389	445	55	88	69	7.50078	7.06481	8.73495	0.759371	1.63734	1.24992	2.91194e-10	-2.71895	down
genome_GLEAN_10025723	1283	628	597	84	137	40	22.9388	12.5834	12.9074	1.28021	2.79939	0.805976	3.03335e-07	-3.35025	down
CUFF72.162.1	37	51	13	353	167	141	1.14184	1.77545	0.481752	9.53119	6.04884	5.0369	0.000936129	2.51828	up
genome_GLEAN_10037107	8	0	16	435	123	260	0.190673	0	0.498431	9.91163	3.75608	7.80811	5.8377e-05	4.83135	up
CUFF271.177.1	2859	1313	1800	258	357	130	47.6797	24.5688	36.3053	3.67278	6.85143	2.45338	2.06938e-08	-3.11117	down
genome_GLEAN_10058110	182	212	149	705	316	437	3.03323	3.97704	3.00146	10.1016	6.07411	8.27115	0.00169737	1.23111	up
genome_GLEAN_10011975	452	492	657	152	158	68	8.43214	10.3032	14.8398	2.43055	3.3774	1.43161	2.4426e-05	-2.24858	down
Lycium_barbarum_newGene_17594	54	39	59	179	113	149	1.60826	1.30395	2.12482	4.61625	3.91167	5.06466	0.00687629	1.36592	up
genome_GLEAN_10005011	4055	3169	2760	1233	1834	751	102.358	89.7443	84.2717	26.6513	53.2629	21.4314	0.00767803	-1.48934	down
CUFF213.135.2	966	578	497	257	278	135	12.5515	8.41892	7.80023	2.85222	4.15259	1.9746	0.00108154	-1.72867	down
genome_GLEAN_10027402	2920	4531	3135	2458	1868	1490	67.9811	118.361	88.298	49.0119	50.0419	39.2602	0.00472342	-1.03327	down
genome_GLEAN_10056805	1534	1481	1289	416	684	263	12.0122	13.0093	12.2091	2.79143	6.15852	2.32497	0.00202617	-1.76098	down
genome_GLEAN_10059585	1622	1675	247	179	109	115	40.6849	47.1494	7.49648	3.84657	3.12856	3.24087	2.51084e-05	-3.27351	down
genome_GLEAN_10004970	2321	1489	5116	243	271	212	55.5874	39.9941	148.217	4.97993	7.46799	5.73627	1.81482e-10	-3.7868	down
genome_GLEAN_10029961	38	43	34	10	9	6	1.18483	1.49061	1.27448	0.261502	0.316401	0.210765	0.00541598	-2.35699	down
Lycium_barbarum_newGene_4251	82	82	90	25	26	32	1.16794	1.19683	1.61331	0.264432	0.735364	0.524361	0.00319814	-1.74928	down
CUFF210.63.1	1380	1564	2066	189	500	86	72.9445	92.7326	132.136	8.55443	30.4133	5.09117	0.00135704	-2.78057	down
genome_GLEAN_10069335	3934	3761	2949	1428	1869	644	53.0812	56.9328	48.1416	16.4994	29.0214	9.83165	0.00853127	-1.5544	down
genome_GLEAN_10051285	6472	6183	6361	3493	2943	2206	112.647	120.731	133.928	52.0616	58.9401	43.4459	2.58092e-08	-1.29696	down
Lycium_barbarum_newGene_4019	1616	1115	1090	284	290	127	67.0151	51.8538	54.6562	10.0729	13.8174	5.92439	3.40745e-09	-2.58578	down
genome_GLEAN_10037185	94	172	406	28	5	1	5.61011	11.5644	29.4484	1.40381	0.316934	0.060702	0.00027596	-4.67992	down
CUFF199.68.1	816	799	799	3181	2313	5140	42.3391	46.4742	50.1359	141.363	138.103	301.807	4.64697e-06	2.00768	up
genome_GLEAN_10073422	522	545	344	1498	915	1401	8.87946	10.4035	7.07722	21.8303	17.9029	26.9724	0.000102405	1.28347	up
Lycium_barbarum_newGene_5739	3372	4810	4550	2219	1850	1762	81.0638	129.718	132.315	45.6893	51.1567	47.9349	1.9684e-05	-1.28893	down
genome_GLEAN_10007939	1521	3924	1853	459	529	77	47.6952	138.076	70.3083	12.3302	19.0715	2.70979	0.00116262	-2.93309	down
Lycium_barbarum_newGene_7572	862	615	671	397	301	293	16.0803	13.0173	15.1651	6.37515	6.58635	6.22277	1.27024e-07	-1.26953	down
genome_GLEAN_10075126	248	326	237	107	80	27	3.37774	4.9817	3.89213	1.24431	1.24935	0.409918	0.00182767	-2.11077	down
genome_GLEAN_10062168	712	731	512	147	232	50	6.31019	7.26569	5.4919	1.11556	2.35949	0.495855	0.00272108	-2.29543	down
genome_GLEAN_10020739	2557	5857	1931	594	680	80	81.7154	210.039	74.6561	16.2451	24.977	2.86597	0.00149424	-3.08055	down
genome_GLEAN_10020450	589	187	126	25	31	4	10.7332	3.80795	2.76577	0.387269	0.634572	0.075251	0.000139354	-4.00561	down
genome_GLEAN_10041162	210	173	179	34	65	52	8.52487	7.8727	8.7825	1.15583	2.99251	2.36278	0.00101701	-1.9847	down
CUFF189.165.1	3119	4332	3984	1305	1929	771	155.118	241.734	239.7	55.5689	110.401	43.3805	0.00450322	-1.63815	down
Lycium_barbarum_newGene_23768	3989	5946	2987	2262	2001	963	64.6699	105.741	55.8939	30.3732	35.7419	16.6265	0.00706153	-1.46213	down
Lycium_barbarum_newGene_1705	409	299	432	111	51	64	3.7096	3.04808	4.7486	0.862172	0.526747	0.657067	5.05853e-11	-2.5359	down
Lycium_barbarum_newGene_11685	463	278	254	103	125	85	20.5529	13.8321	13.567	3.95808	6.31226	4.24901	0.000248375	-1.77645	down
genome_GLEAN_10038034	465	466	408	331	177	115	19.1237	21.5399	20.3134	11.6657	8.3544	5.35421	0.00804911	-1.31073	down
CUFF122.60.1	80	60	75	237	384	219	3.48172	2.88713	3.92023	8.82822	19.2375	10.7824	0.00140518	1.86334	up
genome_GLEAN_10013259	1072	2440	1319	8725	2560	9855	118.526	302.718	176.508	826.589	325.839	1233.52	0.0086476	1.94224	up
Lycium_barbarum_newGene_10858	241	319	306	169	104	79	2.70013	4.01457	4.05608	1.69817	1.30544	1.00646	0.000780407	-1.49621	down
genome_GLEAN_10066417	3808	2200	2333	360	939	213	146.153	94.7268	108.328	11.8082	41.4382	9.24921	0.00148175	-2.51858	down
genome_GLEAN_10045852	2391	2207	2506	1239	1226	564	80.061	82.9108	101.538	35.5427	47.2253	21.362	0.00319955	-1.38719	down
genome_GLEAN_10040792	154	102	141	66	47	27	1.52318	1.12756	1.6824	0.558038	0.528275	0.302949	0.00515239	-1.68417	down
genome_GLEAN_10075043	58	89	46	532	333	990	1.33171	2.29849	1.26651	10.577	8.87217	26.0012	4.92319e-07	3.14156	up
CUFF189.144.2	8828	9155	6345	2377	3098	947	105.265	122.465	91.5228	24.2746	42.5036	12.7736	0.00048782	-2.04313	down
genome_GLEAN_10011291	24	17	25	164	83	74	0.531696	0.431416	0.687521	3.22558	2.18513	1.91785	0.000966651	2.07543	up
genome_GLEAN_10040618	3412	2839	1366	1508	773	620	58.1843	54.298	28.1793	22.0161	15.1496	11.957	0.00267291	-1.57406	down
CUFF158.27.1	766	277	188	33	72	5	22.7352	9.22472	6.74188	0.835086	2.45778	0.151715	0.0039339	-3.52943	down
CUFF189.64.1	615	729	315	3017	804	3474	65.3808	86.9471	40.4341	274.918	98.4449	418.226	0.00933193	1.97178	up
genome_GLEAN_10063561	353	263	313	48	23	79	7.66855	6.41835	8.2434	0.888717	0.567567	1.94171	5.93617e-06	-2.77435	down
genome_GLEAN_10040006	727	576	266	1599	2681	1387	18.2813	16.2606	8.0853	34.455	77.6421	39.4914	0.00628903	1.78288	up
CUFF178.65.1	392	325	280	53	66	37	15.9009	14.7825	13.7158	1.81121	3.0461	1.6958	1.02759e-11	-2.79888	down
genome_GLEAN_10009680	3021	2632	2611	625	583	379	37.8483	36.9861	39.561	6.7067	8.40353	5.37153	4.12616e-22	-2.52912	down
genome_GLEAN_10058810	6680	7285	4499	17317	10442	16673	492.592	602.704	401.344	1093.82	886.031	1391.31	0.000995909	1.11605	up
CUFF274.56.1	1034	1045	1168	496	477	313	44.3416	50.242	60.5895	18.2018	23.5361	15.1734	7.37472e-06	-1.49105	down
CUFF156.88.1	173	522	416	99	61	40	15.5979	52.8526	45.4376	7.5941	6.25022	4.04253	8.15518e-05	-2.69052	down
genome_GLEAN_10007724	309	327	106	2482	667	3109	7.26691	8.61927	3.01938	50.0569	18.0498	82.8303	0.00012398	2.92742	up
CUFF45.84.1	1520	832	1278	441	508	321	22.0666	13.5449	22.4395	5.482	8.48561	5.26645	0.000252223	-1.64296	down
genome_GLEAN_10020137	611	536	317	216	170	135	15.7893	15.5467	9.91376	4.76857	5.0588	3.94615	2.48682e-05	-1.63391	down
Lycium_barbarum_newGene_13073	473	582	240	1721	806	2631	5.45853	7.88245	3.17872	18.6296	11.2896	34.278	0.00797298	1.86386	up
genome_GLEAN_10032939	272	388	307	88	41	48	3.71859	5.95223	5.0739	1.02242	0.641774	0.73398	1.6475e-11	-2.65089	down
genome_GLEAN_10002111	242	148	85	35	48	25	8.58928	5.88727	3.65528	1.06415	1.9591	0.985834	0.0027895	-2.22739	down
genome_GLEAN_10069362	170	237	164	894	327	909	3.67128	5.75512	4.27258	16.5864	8.14833	22.274	0.00286207	1.71804	up
genome_GLEAN_10013876	2050	977	856	330	403	205	45.8182	24.4932	23.1447	6.30527	10.3545	5.18426	0.000101642	-2.14972	down
genome_GLEAN_10037848	3494	2712	1398	518	678	417	43.8426	38.1637	21.214	5.55953	9.78346	5.91947	1.29231e-06	-2.32849	down
genome_GLEAN_10073861	432	338	342	218	168	132	8.14345	7.1271	7.78204	3.50427	3.62604	2.80101	3.06859e-05	-1.26139	down
genome_GLEAN_10064087	32341	19098	21504	9478	12801	7816	424.834	281.443	341.721	106.629	193.484	116.166	0.00222244	-1.38058	down
genome_GLEAN_10022940	349	308	344	206	158	84	4.94172	4.88427	5.89701	2.48939	2.56556	1.34295	0.00729088	-1.33832	down
CUFF125.95.2	1529	1214	1226	871	618	421	19.4059	17.2847	18.8253	9.47028	9.02466	6.04896	0.000167425	-1.22802	down
genome_GLEAN_10027903	1539	1256	1594	3782	4019	3735	86.8273	79.4642	108.766	182.741	260.881	238.414	3.33104e-05	1.26173	up
genome_GLEAN_10007031	8517	9504	6896	5628	2335	1799	158.752	198.752	155.495	89.8531	50.0792	37.9333	0.000763013	-1.58058	down
genome_GLEAN_10033255	635	354	390	154	94	158	12.8578	8.02978	9.54605	2.66053	2.1685	3.60914	5.50163e-06	-1.90741	down
genome_GLEAN_10064542	638	472	494	3148	1640	1837	65.332	54.2706	61.1897	276.362	193.374	213.01	5.45059e-14	1.85955	up
genome_GLEAN_10011860	3786	3592	3922	1508	1750	845	138.372	147.279	173.403	47.1911	73.583	34.9127	0.000182758	-1.60089	down
genome_GLEAN_10056271	361	239	341	178	134	125	12.9602	9.62261	14.7843	5.46428	5.51838	5.05193	0.000786778	-1.26947	down
Lycium_barbarum_newGene_25288	436	260	244	90	120	84	30.8812	20.6771	20.9187	5.60295	9.68823	6.85114	0.000488571	-1.7768	down
CUFF95.6.1	400	256	339	708	1026	1030	23.6791	16.9998	24.2751	35.8636	69.8417	68.9757	0.00687629	1.37694	up
Lycium_barbarum_newGene_5534	2103	1826	6426	217	363	270	21.9008	20.8166	79.1882	1.94876	4.19482	3.17919	1.15876e-07	-3.75032	down
genome_GLEAN_10059664	9602	9131	6483	2592	3779	2233	63.0136	67.2283	51.4641	14.5673	28.5364	16.5778	9.05124e-05	-1.6496	down
CUFF142.102.1	292	242	187	781	505	443	25.4883	23.7374	19.7643	58.5078	50.8073	43.8088	0.000727947	1.09479	up
genome_GLEAN_10053940	21019	16694	20375	11028	9112	5833	1460.39	1301.17	1712.48	656.255	728.477	458.518	4.33583e-05	-1.32709	down
genome_GLEAN_10062765	1335	1469	1115	566	658	268	18.4888	22.8133	18.6747	6.70712	10.4759	4.18803	0.00375322	-1.52763	down
Lycium_barbarum_newGene_9070	8810	5595	6243	2370	1665	2507	312.937	222.949	268.275	72.0909	68.0215	100.749	8.76569e-10	-1.79807	down
Lycium_barbarum_newGene_17202	464	491	426	1234	1146	975	12.1995	14.4619	13.5459	27.778	34.6734	29.0023	2.62584e-06	1.13759	up
CUFF253.51.2	15697	15809	19723	4566	5457	2533	326.65	369.054	496.484	81.3731	130.649	59.6443	5.33916e-07	-2.17278	down
genome_GLEAN_10075176	85	160	246	37	31	33	1.50121	3.19101	5.29287	0.558467	0.624976	0.658522	0.000810471	-2.4657	down
genome_GLEAN_10031042	283	183	222	521	1806	858	9.31491	6.75423	8.82385	14.6883	68.493	32.0001	0.00560945	2.16807	up
genome_GLEAN_10050171	25	20	15	128	88	373	0.412054	0.358321	0.295163	1.80286	1.65492	6.95674	0.000446705	3.20224	up
genome_GLEAN_10018808	3834	3158	4741	927	876	321	60.1307	55.5539	89.9477	12.4491	15.7999	5.68178	2.74194e-07	-2.63979	down
genome_GLEAN_10062616	257	167	94	50	59	48	6.72484	4.88208	2.95605	1.10143	1.77284	1.40374	0.00641721	-1.81776	down
genome_GLEAN_10065591	412	324	483	138	167	102	5.59411	4.93341	7.93998	1.59955	2.60088	1.56837	0.000333731	-1.72065	down
genome_GLEAN_10068743	6968	6505	6425	3162	3107	2479	100.652	105.408	112.267	39.1179	51.6403	40.5145	5.89406e-09	-1.32519	down
genome_GLEAN_10074075	2895	1083	1181	343	390	699	52.5552	22.0563	25.9256	5.32007	8.14667	14.3493	0.00597558	-1.92061	down
genome_GLEAN_10029170	90	102	106	44	26	36	8.92611	11.4418	12.7714	3.72668	2.96934	4.02946	0.000974703	-1.66664	down
genome_GLEAN_10026255	821	773	831	364	321	244	26.0158	27.5023	31.889	9.87511	11.7131	8.75414	4.24001e-09	-1.54012	down
CUFF129.83.1	4164	1065	1489	446	657	633	230.265	66.0358	99.5683	21.0822	41.7805	39.5604	0.00715908	-2.01357	down
Lycium_barbarum_newGene_4656	16173	22409	16798	5814	6099	1247	346.556	538.698	435.442	106.693	150.373	30.2202	0.00227929	-2.2352	down
genome_GLEAN_10040646	102	72	44	336	265	161	2.54014	2.00093	1.31134	7.18684	7.61031	4.54842	0.00461641	1.65907	up
genome_GLEAN_10060807	2734	3711	1709	1455	1120	882	105.428	160.546	79.6849	48.045	49.6639	38.4518	0.000938541	-1.39018	down
genome_GLEAN_10015809	3673	4173	4295	1973	1683	525	102.564	130.741	145.095	47.178	54.0726	16.5773	0.00657637	-1.72255	down
Lycium_barbarum_newGene_10700	80	82	51	10	10	7	1.39215	1.59904	1.06255	0.147818	0.197646	0.137506	3.26423e-06	-3.11812	down
genome_GLEAN_10043570	62	47	41	237	304	284	2.37911	2.04104	1.87659	7.85957	13.5407	12.4418	1.5615e-07	2.35721	up
CUFF90.3.1	454	532	434	315	215	163	15.3667	20.2236	17.7904	9.12427	8.38402	6.25072	0.000341845	-1.21319	down
genome_GLEAN_10062648	10874	6840	9315	3304	3384	1318	277.025	195.482	287.061	72.0836	99.1923	37.988	0.000216591	-1.90525	down
genome_GLEAN_10030310	53434	25511	30807	8056	15319	4988	1111.97	595.553	775.519	143.587	366.801	117.451	0.00313446	-2.0276	down
genome_GLEAN_10030315	24777	11500	14500	2802	4333	2501	516.892	269.138	365.927	50.0652	104.007	59.02	2.72671e-07	-2.48464	down
genome_GLEAN_10071726	3174	2382	1557	1210	718	395	47.6495	40.1107	28.2632	15.5508	12.3981	6.69649	0.000414338	-1.79702	down
genome_GLEAN_10012151	1654	1856	1553	936	867	708	49.2884	62.0638	55.9903	23.8795	29.723	23.8536	2.34338e-06	-1.15709	down
genome_GLEAN_10017505	1406	716	806	561	458	271	19.6572	11.2337	13.6363	6.71481	7.36497	4.28081	0.00890519	-1.33169	down
Lycium_barbarum_newGene_15274	349	171	173	64	73	38	8.4809	4.29365	7.14351	1.76707	2.3199	1.0744	0.000617989	-2.10059	down
genome_GLEAN_10053789	15167	11280	12917	5191	2106	4629	389.951	325.329	401.719	114.296	62.2905	134.656	5.53315e-07	-1.90489	down
CUFF216.57.1	147	106	83	64	27	37	8.85292	7.17206	6.01341	3.29889	1.84476	2.53179	0.00822105	-1.57477	down
genome_GLEAN_10075155	435	318	565	152	190	100	13.8868	11.3935	21.8287	4.14925	6.96077	3.60229	0.00307395	-1.71816	down
genome_GLEAN_10070407	580	1873	3934	91	107	50	13.0719	47.3557	107.245	1.74646	2.76713	1.26024	8.76569e-10	-4.88045	down
CUFF75.89.1	176	136	119	40	64	43	9.13184	7.91727	7.42224	1.74626	3.81103	2.48631	0.00752975	-1.64819	down
genome_GLEAN_10030477	1998	1280	1214	919	585	294	55.7949	40.0815	40.995	21.9632	18.7997	9.26609	0.00495769	-1.50454	down
genome_GLEAN_10058541	1120	975	568	629	297	350	16.2911	15.8952	9.9865	7.82608	4.96268	5.75192	0.00455662	-1.2419	down
genome_GLEAN_10072304	3227	2603	2269	1251	1631	823	47.0181	42.5466	39.9918	15.6082	27.3308	13.5576	0.00960983	-1.24128	down
genome_GLEAN_10028227	578	642	159	4992	1598	1085	12.4512	15.5108	4.12567	92.1544	39.633	26.461	0.00924459	2.24181	up
genome_GLEAN_10029576	47	68	97	13	5	3	0.810656	1.30488	2.01872	0.182933	0.08599	0.04824	0.000126491	-3.58514	down
genome_GLEAN_10029574	77	102	100	42	20	34	7.00765	10.3583	11.0186	3.27896	2.0925	3.42331	0.00439758	-1.72727	down
genome_GLEAN_10011526	955	618	769	239	322	263	29.5044	21.3946	28.753	6.32432	11.4482	9.17494	0.000117724	-1.61414	down
genome_GLEAN_10026650	383	228	257	120	102	67	16.9334	11.2907	13.7192	4.54786	5.14633	3.32205	7.59175e-05	-1.73546	down
genome_GLEAN_10021452	1671	1060	1189	246	516	185	36.3817	25.8929	31.305	4.5858	12.9282	4.5398	0.00109049	-2.12542	down
CUFF17.172.1	504	409	262	90	75	88	12.1662	11.0844	7.6442	1.85792	2.06839	2.3861	2.73737e-10	-2.34194	down
CUFF224.127.1	490	523	381	157	165	93	6.36707	7.62222	5.9865	1.74718	2.46258	1.3627	2.37033e-06	-1.88543	down
genome_GLEAN_10020230	688	347	537	1641	2244	1363	51.6005	29.199	48.7165	105.477	193.775	115.745	0.00133713	1.63032	up
CUFF296.142.1	3099	5230	3120	1820	1169	767	179.673	340.18	218.777	90.3404	77.9567	50.2964	3.3306e-05	-1.79929	down
genome_GLEAN_10004980	475	614	438	2732	1294	3291	11.5023	16.6657	12.8142	56.6812	36.0725	90.2065	4.06689e-06	2.10026	up
genome_GLEAN_10026321	715	715	698	246	284	121	20.9978	23.5549	24.7948	6.17227	9.58807	4.00567	0.000135598	-1.84942	down
genome_GLEAN_10015827	126	102	112	386	470	398	10.8944	9.888	11.6563	28.6257	46.8596	38.9521	3.76586e-06	1.76517	up
genome_GLEAN_10070390	1405	702	488	103	181	74	19.5513	10.9574	8.21001	1.22389	2.89181	1.1612	8.58666e-06	-2.92357	down
genome_GLEAN_10054582	2932	2705	3504	1375	1783	1108	34.766	35.9792	50.2543	13.9636	24.3195	14.8643	0.00601248	-1.22871	down
CUFF229.39.1	1009	1255	1305	742	669	480	30.9366	43.175	48.4268	19.4745	23.6174	16.664	0.00344308	-1.079	down
genome_GLEAN_10055515	1681	1858	1904	852	362	391	75.556	93.6852	103.516	32.7875	18.679	19.8563	8.40439e-09	-1.98435	down
genome_GLEAN_10005894	474	355	329	1622	940	734	25.0381	21.0527	21.0176	73.447	57.1854	43.879	0.000211128	1.32357	up
Lycium_barbarum_newGene_5649	275	294	302	694	599	876	4.52445	4.40594	4.87351	7.93813	9.21087	14.2951	0.0022555	1.17858	up
genome_GLEAN_10032337	1781	794	1183	469	512	525	25.6366	12.8157	20.5987	5.77073	8.47071	8.55097	0.00343422	-1.42982	down
CUFF3.228.1	2968	2435	1741	1133	1259	926	44.4701	40.9269	31.5548	14.5365	21.7064	15.6907	0.00084149	-1.22074	down
genome_GLEAN_10067693	15235	14682	11562	9247	7713	5678	285.899	309.09	262.46	148.625	166.539	120.554	7.00445e-05	-1.02505	down
Lycium_barbarum_newGene_20170	6627	3430	3631	862	763	716	214.563	124.553	142.207	23.8792	28.3948	26.2275	1.72679e-16	-2.67321	down
genome_GLEAN_10012975	94	25	41	443	207	570	2.16352	0.637951	1.14255	8.77846	5.50691	14.9291	0.000247593	2.80122	up
genome_GLEAN_10058046	5502	7114	3105	2738	1703	797	168.817	244.846	115.218	71.932	60.1119	27.6616	0.00331408	-1.77386	down
Lycium_barbarum_newGene_7559	4129	2801	2147	1656	1590	1177	21.2105	17.0495	13.2795	12.2216	10.3222	12.063	0.00248088	-1.16083	down
genome_GLEAN_10021179	260	318	217	814	447	646	16.4312	22.5325	16.5531	44.0171	32.4552	46.1489	0.00142255	1.09076	up
Lycium_barbarum_newGene_5178	2863	3008	1420	1233	624	1141	78.4859	92.511	47.0788	28.9318	19.6652	35.3683	0.00261023	-1.43475	down
genome_GLEAN_10041383	3115	3367	1950	1546	1580	1189	35.054	42.4994	26.5462	14.9015	20.4505	15.1301	0.00414659	-1.09089	down
genome_GLEAN_10068902	674	501	541	1174	2248	5320	37.7416	31.4846	36.6487	56.3451	144.977	337.387	0.00419035	2.28781	up
Lycium_barbarum_newGene_11745	96	47	41	18	15	11	5.99823	3.30623	3.0933	0.919539	1.04381	0.725844	0.00853127	-2.19731	down
CUFF301.23.1	5656	1537	1799	219	423	270	392.958	119.789	151.136	13.0197	33.7765	21.1771	1.14428e-06	-3.34571	down
genome_GLEAN_10043175	5904	3508	3939	1195	1452	770	119.017	79.3201	96.0688	20.6296	33.6623	17.554	5.72805e-07	-2.08279	down
genome_GLEAN_10009491	286	447	819	182	131	61	4.70746	8.27742	16.3482	2.57408	2.47479	1.1291	0.00261023	-2.27916	down
genome_GLEAN_10068086	433	108	271	75	60	71	6.99815	1.94447	5.29547	1.02528	1.10468	1.28182	0.00500101	-2.11079	down
genome_GLEAN_10021164	669	194	382	84	56	67	11.8864	3.86009	8.21359	1.26965	1.12855	1.33678	4.36357e-06	-2.73331	down
genome_GLEAN_10010077	295	269	348	183	141	132	5.15949	5.26897	7.35356	2.74059	2.84116	2.60518	0.00100292	-1.16803	down
genome_GLEAN_10044369	1753	2671	2148	1122	816	719	23.2411	39.7211	34.442	12.7326	12.448	10.7859	1.55533e-06	-1.48145	down
genome_GLEAN_10042019	229	152	168	95	88	71	5.51567	4.09288	4.90211	1.96435	2.4256	1.92976	0.00401883	-1.25167	down
genome_GLEAN_10039522	2213	2336	1912	1251	1242	691	26.0847	30.8877	27.269	12.6242	16.84	9.21452	0.0029791	-1.16629	down
genome_GLEAN_10003511	861	249	279	44	70	44	15.6885	5.07627	6.1344	0.684985	1.46038	0.892422	9.48745e-06	-3.20057	down
genome_GLEAN_10008244	1334	643	1047	2524	5706	3454	38.6616	20.8901	36.6865	62.6708	190.31	113.301	0.0036586	1.88172	up
genome_GLEAN_10008245	955	549	850	2567	6052	3135	28.5558	18.4199	30.7535	65.7767	208.349	106.118	0.000236019	2.2482	up
genome_GLEAN_10008241	252	263	202	772	505	804	6.23657	7.29995	6.03729	16.3955	14.4096	22.5549	1.62557e-05	1.38818	up
genome_GLEAN_10018851	12	0	0	758	172	210	0.283405	0	0	16.1941	4.91865	5.90843	2.6179e-05	6.37176	up
CUFF125.52.1	1492	889	709	635	481	453	27.0816	18.0956	15.5565	9.86231	10.0397	9.29592	0.00719527	-1.11454	down
genome_GLEAN_10071725	3882	2778	1989	1561	766	703	58.2783	46.7734	36.1158	20.0604	13.218	11.9255	1.31828e-05	-1.70022	down
genome_GLEAN_10070186	25	13	13	87	72	104	0.282463	0.159809	0.177136	0.845297	0.950054	1.34532	0.00107713	2.24548	up
Lycium_barbarum_newGene_5950	1170	1907	1186	595	581	297	14.458	27.1203	18.0628	6.4501	8.43206	4.15971	0.000530831	-1.68631	down
genome_GLEAN_10021477	5614	1878	1715	798	469	972	346.994	130.191	128.194	42.2368	33.3374	67.9897	0.00119517	-2.15017	down
CUFF27.93.1	17	22	11	96	54	187	0.498148	0.69959	0.381119	2.40834	1.81959	6.22853	0.00457002	2.63246	up
genome_GLEAN_10050453	7125	5886	4946	3259	3583	2453	93.0074	86.1975	78.0994	36.4397	53.808	36.2297	0.00148175	-1.07245	down
CUFF163.120.1	863	904	638	560	336	332	37.5713	44.1488	33.5845	20.8567	16.8125	16.3499	2.89886e-05	-1.14381	down
CUFF3.59.1	438	227	233	31	26	16	17.2576	10.0243	11.1027	1.03989	1.14845	0.712212	5.80642e-15	-3.76382	down
genome_GLEAN_10051086	110	116	46	528	241	687	1.11255	1.32706	0.560602	4.61214	2.81928	7.92514	0.000780407	2.28495	up
Lycium_barbarum_newGene_25194	928	1669	1275	392	462	103	16.409	33.1844	27.2865	5.94154	9.38416	2.05391	0.00532117	-2.17271	down
genome_GLEAN_10073979	1785	2028	1706	965	1141	703	30.6207	39.0261	35.3948	14.179	22.5175	13.6342	0.00592977	-1.10346	down
Lycium_barbarum_newGene_10514	8316	6345	8712	3463	4188	3222	131.992	112.966	167.263	47.0784	76.4886	57.8575	0.00110626	-1.23037	down
genome_GLEAN_10034830	168	319	231	98	51	43	2.4102	5.15808	4.01742	1.20877	0.837075	0.691639	0.000118695	-2.11344	down
CUFF162.71.1	1534	1897	1270	1058	788	731	42.822	59.4096	42.8981	25.3068	25.3066	23.0917	0.000117724	-1.02566	down
CUFF38.142.1	530	773	624	186	180	63	21.9168	35.9105	31.2508	6.58049	8.53493	2.92514	4.90622e-05	-2.33471	down
genome_GLEAN_10043176	18583	14013	13557	7519	7143	3793	346.415	293.029	305.71	120.04	153.21	80	0.000118424	-1.46747	down
genome_GLEAN_10028901	1949	1836	1601	698	780	374	26.8096	28.3265	26.6454	8.21583	12.3402	5.8085	6.69876e-05	-1.67513	down
genome_GLEAN_10063786	341	318	322	109	79	75	9.55019	9.98865	10.8951	2.60012	2.54057	2.36684	3.94903e-16	-2.06378	down
genome_GLEAN_10067781	8155	2632	3327	1101	1075	716	157.245	56.9205	77.5979	18.1818	23.8347	15.6179	1.08285e-05	-2.39998	down
Lycium_barbarum_newGene_17508	52	38	44	12	6	4	1.25687	1.04177	1.277	0.249166	0.166387	0.082963	0.00116249	-2.80113	down
genome_GLEAN_10011641	1256	1331	1891	916	776	556	13.1483	15.6219	23.9379	8.20604	9.33715	6.57967	0.00704745	-1.17024	down
CUFF131.188.1	452	603	512	2333	772	2705	7.50902	11.2275	10.2807	33.1868	14.7503	50.8432	0.00682071	1.70834	up
Lycium_barbarum_newGene_2523	2328	2140	1827	7151	3486	6282	54.2265	52.3913	47.5282	138.715	93.3384	169.414	7.37799e-05	1.25518	up
genome_GLEAN_10033189	1355	1138	809	590	349	511	34.0964	32.1285	24.6069	12.7153	10.0867	14.5344	1.43487e-05	-1.33966	down
CUFF92.6.1	963	806	646	446	406	411	15.3044	14.3601	12.4155	6.06789	7.40835	7.38995	9.41895e-05	-1.06512	down
genome_GLEAN_10000371	68	106	16	955	171	1306	1.56953	2.77622	0.435142	19.1551	4.60178	34.5871	0.000940931	3.52845	up
genome_GLEAN_10015126	3782	3171	3201	1095	1445	349	63.3327	59.57	64.8431	15.7015	27.8411	6.60871	0.00491688	-1.94251	down
genome_GLEAN_10023619	801	454	300	201	146	117	15.2898	9.72951	6.91204	3.27427	3.20165	2.5261	0.000204528	-1.88365	down
CUFF13.82.1	311	213	276	97	48	113	12.1321	9.30171	13.0379	3.23957	2.12525	4.9807	0.000840691	-1.79271	down
genome_GLEAN_10028983	117	79	35	482	215	890	6.0707	4.58104	2.17598	21.52	12.9057	52.5363	0.00140682	2.67564	up
CUFF172.174.1	1750	2395	1534	1323	647	711	34.8589	53.5166	36.9459	22.5637	14.8255	16.0067	0.000367029	-1.2804	down
genome_GLEAN_10031953	4974	2535	3274	1151	1414	936	32.1909	18.4016	25.6325	6.37604	10.5252	6.84853	6.29316e-05	-1.73316	down
genome_GLEAN_10001213	0	0	0	1036	131	242	0	0	0	39.4398	6.69152	12.1451	2.51743e-11	11.0044	up
Lycium_barbarum_newGene_2018	284	295	266	809	537	750	13.2375	15.4147	14.9986	32.3509	28.86	39.6209	8.72733e-06	1.15234	up
genome_GLEAN_10060311	11372	6141	6187	3909	4030	4022	123.044	74.5394	80.974	36.2207	50.1644	49.237	0.00961331	-1.09518	down
CUFF101.19.1	1490	1197	1430	917	655	385	26.4219	23.8114	30.6747	13.9169	13.3491	7.70722	0.00258161	-1.25636	down
genome_GLEAN_10038390	10278	5122	6052	2895	3353	1887	167.137	93.428	119.048	40.3091	62.7238	34.7064	0.00169565	-1.51377	down
genome_GLEAN_10022332	0	0	0	319	80	189	0	0	0	11.6955	3.94578	9.1283	3.90106e-10	9.82748	up
genome_GLEAN_10056768	21763	14055	15090	9691	5698	8317	1172.85	849.712	983.728	447.313	353.297	507.143	9.49948e-06	-1.26055	down
genome_GLEAN_10076798	3129	3162	2525	1329	1614	654	51.9833	58.925	50.7336	18.9047	30.8501	12.2924	0.00695282	-1.42197	down
Lycium_barbarum_newGene_475	10	5	6	98	74	93	0.346294	0.169874	0.205938	2.88684	2.90778	3.65148	1.01762e-07	3.51639	up
Lycium_barbarum_newGene_1377	1129	741	799	391	363	200	23.8329	17.5377	20.3992	7.06478	8.80509	4.76504	8.04312e-05	-1.63009	down
CUFF53.150.1	35043	15073	25447	10215	6577	11206	3037.25	1465.57	2668.02	758.239	655.85	1098.94	0.000923669	-1.57579	down
Lycium_barbarum_newGene_3420	70	47	69	12	3	1	1.39775	1.02832	1.64862	0.208434	0.064792	0.009977	0.000583898	-3.80402	down
genome_GLEAN_10037959	453	330	345	265	160	200	5.45935	4.45976	5.03394	2.73078	2.20972	2.71824	0.000795088	-1.01658	down
genome_GLEAN_10070628	170	98	46	35	8	15	4.23985	2.71687	1.37576	0.740447	0.226585	0.396705	0.00706153	-2.63959	down
CUFF29.25.1	27279	25829	35078	16684	17334	10211	1281.22	1360.9	1993.02	671.143	936.758	542.655	0.00830735	-1.15016	down
genome_GLEAN_10062323	1427	1003	873	731	416	416	12.6206	9.95294	9.33906	5.53714	4.2268	4.15613	5.97562e-05	-1.25219	down
genome_GLEAN_10054570	18659	19597	14346	5232	4508	964	585.318	689.648	544.379	140.552	162.705	34.2116	0.000367029	-2.47146	down
genome_GLEAN_10006524	2250	1401	1932	4148	3608	5091	111.25	77.69	115.548	175.681	205.262	284.832	0.00790214	1.07216	up
Lycium_barbarum_newGene_24893	4548	2666	3361	1597	2024	1157	99.402	65.347	88.8419	29.8909	50.8965	28.6128	0.0086476	-1.26111	down
genome_GLEAN_10011267	222	207	107	799	323	1124	12.3416	12.8744	7.20184	38.0748	20.6457	70.7715	0.00625754	1.92998	up
genome_GLEAN_10074655	24247	30204	19382	15068	10321	4465	760.64	1062.94	735.504	404.85	372.534	158.476	0.00698854	-1.49569	down
genome_GLEAN_10048572	202098	83137	100448	21572	34724	17764	1975.7	911.752	1187.88	180.62	390.591	196.494	7.30268e-06	-2.45935	down
genome_GLEAN_10031767	249	219	273	163	89	128	2.41654	2.38656	3.2061	1.35588	0.992796	1.40979	0.00416747	-1.14444	down
Lycium_barbarum_newGene_24560	2	5	6	288	112	46	0.057156	0.20871	0.227505	9.53385	5.12147	2.01114	3.26423e-06	4.82046	up
genome_GLEAN_10037103	0	9	7	226	88	40	0	0.562959	0.432125	10.8411	5.63048	2.48565	0.00451878	4.17477	up
Lycium_barbarum_newGene_23376	509	1847	828	150	189	54	11.2984	46.0265	22.252	2.84453	4.80858	1.34347	7.26008e-05	-3.1636	down
CUFF21.139.1	21	10	19	69	402	99	0.45538	0.237832	0.497275	1.31307	10.3102	2.47927	0.00272108	3.48876	up
Lycium_barbarum_newGene_65	151	314	206	66	67	15	0.95017	2.14485	1.58983	0.344014	0.498414	0.098352	0.00914364	-2.35213	down
Lycium_barbarum_newGene_13778	156	221	153	32	25	4	0.925812	1.4995	1.04275	0.133447	0.141981	0.022566	0.00011367	-3.31204	down
genome_GLEAN_10036499	136	188	94	830	245	853	4.22722	6.56084	3.53856	22.2025	8.79543	30.1427	0.0034446	2.02733	up
genome_GLEAN_10029929	513	346	381	324	181	180	14.5091	10.9832	13.0198	7.84391	5.88163	5.7439	0.00501947	-1.03693	down
