# Supplementary material for: Transcriptomic and Targeted Metabolomics Analysis of Detached Lycium ruthenicum Leaves Reveals Mechanisms of Anthocyanin Biosynthesis Induction through Light Quality and Sucrose Treatments
Source: Metabolites. 2023 Sep 11;13(9):1004. doi: 10.3390/metabo13091004 (PMC10535117; doi:10.3390/metabo13091004)
Supplement: Supplementary file 1 [file metabolites-13-01004-s001.zip › Table S5.xlsx]

## Sheet: NSW3d_vs_YSW3d.DEG.final
Table S5. Differentially expressed genes in the comparison of WL(-S) to WL(+S)
#ID	WL(-S)3d-1_Count	WL(-S)3d-2_Count	WL(-S)3d-3_Count	WL(+S)3d-1_Count	WL(+S)3d-2_Count	WL(+S)3d-3_Count	WL(-S)3d-1_FPKM	WL(-S)3d-2_FPKM	WL(-S)3d-3_FPKM	WL(+S)3d-1_FPKM	WL(+S)3d-2_FPKM	WL(+S)3d-3_FPKM	FDR	log2FC	regulated
genome_GLEAN_10072662	68536	21307	45256	5169	3504	7662	1746.07	608.946	1394.73	151.723	96.8441	182.955	6.21375e-13	-3.12581	down
genome_GLEAN_10071318	673	946	1097	110	71	88	10.3039	16.2418	20.3059	1.92364	1.16728	1.25671	3.69598e-22	-3.41852	down
genome_GLEAN_10061546	452	898	513	171	365	177	11.0717	24.6923	15.2101	4.82666	9.70472	4.062	0.00634029	-1.44791	down
genome_GLEAN_10065646	7418	6795	5999	15830	20123	15554	176.656	181.529	172.817	434.412	519.988	347.2	2.17237e-11	1.29227	up
Lycium_barbarum_newGene_5588	2673	2432	3403	1545	1215	1311	18.3595	18.811	28.5525	12.3294	9.23726	8.70866	2.92264e-05	-1.1377	down
genome_GLEAN_10074096	4243	4932	3553	1557	1129	1700	278.63	363.404	282.255	117.817	80.4332	104.636	8.84808e-14	-1.61036	down
Lycium_barbarum_newGene_5630	3	0	7	121	33	176	0.069291	0	0.292257	4.81452	1.21114	5.69298	2.17321e-05	4.91116	up
Lycium_barbarum_newGene_5632	25	5	14	138	147	69	1.01525	0.230584	0.67925	6.59673	6.61637	2.66004	0.000131307	2.9912	up
genome_GLEAN_10035241	493	349	452	109	74	116	5.09371	4.03875	5.64601	1.29835	0.821745	1.1197	2.35602e-13	-2.18849	down
genome_GLEAN_10017314	1225	1187	796	574	437	515	14.8587	16.1457	11.6764	8.01358	5.74798	5.85323	8.69014e-06	-1.12641	down
genome_GLEAN_10069433	2541	1085	868	2836	4271	3531	55.7738	26.7001	23.0272	71.7229	101.707	72.6312	0.00685727	1.21127	up
genome_GLEAN_10038479	3960	3851	3080	1436	2227	1840	28.5775	31.1722	26.8831	11.938	17.4302	12.4394	3.06803e-06	-1.04974	down
Lycium_barbarum_newGene_4213	153	175	102	244	368	302	9.03387	11.541	7.25379	16.5485	23.5274	16.6829	0.00501275	1.02713	up
genome_GLEAN_10023986	484	342	445	90	117	148	4.65547	3.68706	5.17323	0.990139	1.21526	1.33544	7.23844e-12	-1.9246	down
genome_GLEAN_10039906	225	188	136	25	74	36	7.5898	7.10814	5.529	0.941265	2.69379	1.10871	0.000298358	-2.07219	down
genome_GLEAN_10066668	1168	1113	1327	579	364	192	14.6911	15.7069	20.1933	8.39368	4.96685	2.2615	0.000747924	-1.70318	down
genome_GLEAN_10063050	1746	1695	1574	719	874	1012	17.6419	19.2068	19.2284	8.36136	9.57673	9.58292	6.20303e-13	-1.02403	down
genome_GLEAN_10063054	754	200	327	157	99	135	17.6054	5.21711	9.21511	4.22137	2.48446	2.94375	0.00275051	-1.74424	down
Lycium_barbarum_newGene_19024	2	0	0	129	920	181	0.011021	0	0	0.844181	5.50009	1.03255	1.46709e-10	9.25283	up
Lycium_barbarum_newGene_14016	65	115	110	14	8	43	1.95872	3.93971	4.05356	0.483473	0.24368	1.21203	0.00481154	-2.30695	down
genome_GLEAN_10014592	3828	4249	3411	607	717	746	63.467	79.0334	68.4098	11.5837	12.8895	11.5864	3.26148e-68	-2.54556	down
genome_GLEAN_10018282	580	632	746	127	74	323	31.0467	37.9351	48.3099	7.80807	4.26303	16.1751	0.000234831	-2.03957	down
genome_GLEAN_10015460	170	179	391	1227	639	2225	14.1183	16.6777	39.2742	117.638	57.7074	173.587	5.25274e-05	2.32316	up
Lycium_barbarum_newGene_18644	120	165	83	10	5	9	3.19533	4.9903	2.77341	0.301232	0.128345	0.213376	9.67448e-12	-4.00382	down
genome_GLEAN_10056354	277	505	342	65	132	166	12.5768	25.7071	18.768	3.38682	6.48074	7.03223	0.000266936	-1.73734	down
CUFF228.102.1	242	235	292	150	119	123	5.52457	6.0201	8.07898	3.9544	2.95227	2.6376	0.00217457	-1.04323	down
genome_GLEAN_10026850	354	468	444	1410	1115	1786	4.67666	6.9378	7.08933	21.4654	15.988	22.1235	6.73719e-11	1.67506	up
Lycium_barbarum_newGene_92	311	242	268	91	155	116	6.72069	5.86806	7.0183	2.24519	3.62953	2.3516	0.000282323	-1.24758	down
genome_GLEAN_10022577	546	523	276	123	117	205	9.14662	9.83003	5.59902	2.36795	2.11858	3.21928	8.39293e-06	-1.67049	down
genome_GLEAN_10022575	1526	1352	1001	166	166	231	45.9787	45.6941	36.4877	5.7509	5.42413	6.52291	1.37643e-44	-2.85523	down
genome_GLEAN_10036185	125	159	115	391	276	423	3.21082	4.58137	3.57153	11.5722	7.69037	10.1874	8.7961e-06	1.37378	up
genome_GLEAN_10069580	564	487	522	113	190	130	7.40272	7.16281	8.28453	1.70673	2.69585	1.59438	2.34333e-10	-1.92602	down
genome_GLEAN_10061025	353	455	466	233	117	258	9.62032	13.9303	15.3739	7.30092	3.45246	6.59315	0.00684465	-1.161	down
genome_GLEAN_10002056	28	33	18	181	386	197	0.498848	0.657308	0.376549	3.75924	7.55026	3.31931	5.62036e-10	3.2251	up
genome_GLEAN_10036233	203	167	417	828	602	1503	5.84605	5.4044	14.5644	27.5588	18.8556	40.6851	0.00115589	1.76259	up
genome_GLEAN_10036235	204	170	191	63	101	66	3.6996	3.46967	4.20395	1.31614	1.9781	1.12443	0.000468272	-1.35939	down
genome_GLEAN_10036239	263	213	393	1362	472	1040	5.79791	5.26616	10.4793	34.6277	11.2926	21.4968	0.00193411	1.64224	up
Lycium_barbarum_newGene_11037	672	256	877	181	156	247	28.4251	12.1457	44.8545	8.80936	7.16019	9.77616	0.001568	-1.72752	down
Lycium_barbarum_newGene_2489	130	137	122	32	40	68	2.89359	3.38177	3.29373	0.803095	0.941683	1.41155	0.000182512	-1.57151	down
genome_GLEAN_10004625	1054	963	1004	498	436	563	21.6626	22.1978	24.9514	11.7894	9.71919	10.8382	9.64995e-12	-1.08886	down
genome_GLEAN_10055078	3758	4342	3082	517	667	620	23.8991	30.9728	23.7042	3.78856	4.59732	3.69092	1.55634e-45	-2.69975	down
genome_GLEAN_10029498	59	181	54	12	17	20	1.29686	4.51556	1.44291	0.289343	0.396003	0.409685	0.000523143	-2.67071	down
genome_GLEAN_10025137	367	462	181	40	50	42	10.7752	15.2341	6.42709	1.35366	1.57643	1.13766	2.31442e-11	-2.9861	down
genome_GLEAN_10038736	287	289	186	81	117	102	7.07401	7.99184	5.54586	2.29207	3.10854	2.34002	2.33655e-05	-1.40574	down
genome_GLEAN_10038739	116	97	100	37	57	54	2.60283	2.44052	2.70139	0.934394	1.38209	1.11867	0.0037751	-1.15441	down
genome_GLEAN_10005572	13	29	48	271	145	556	0.730152	1.78817	3.23068	17.7108	8.88675	29.5747	4.87943e-06	3.27698	up
genome_GLEAN_10069378	182	141	144	289	390	425	2.29463	1.99658	2.20362	4.20642	5.35607	5.03416	2.87101e-06	1.16669	up
genome_GLEAN_10009266	6	11	0	71	49	77	0.119536	0.228861	0	1.61154	1.04994	1.43337	0.00156853	3.48463	up
genome_GLEAN_10070427	339	292	275	62	100	58	4.5037	4.35056	4.41518	0.949138	1.43043	0.718192	6.9138e-09	-2.0959	down
genome_GLEAN_10070420	237	636	456	47	30	80	1.71837	5.18638	4.01047	0.38823	0.232726	0.539887	4.73256e-09	-3.2027	down
CUFF34.57.1	2090	2606	1910	261	245	205	95.4722	133.554	105.552	13.6934	12.1021	8.7574	2.1916e-42	-3.27401	down
genome_GLEAN_10025793	343	355	297	20	4	4	3.0928	3.58932	3.23086	0.207334	0.037844	0.033369	1.33258e-14	-5.17919	down
genome_GLEAN_10025790	8144	11671	8309	1779	2718	2070	154.202	247.9	190.307	38.8004	55.8199	36.7217	4.32375e-16	-2.16869	down
genome_GLEAN_10047919	924	1264	936	53	81	10	58.3668	89.5717	71.5687	3.84056	5.52268	0.567609	3.46606e-11	-4.46109	down
genome_GLEAN_10057562	1377	1115	854	210	531	191	21.0466	19.1125	15.7775	3.68318	8.80163	2.7242	0.000214101	-1.87794	down
genome_GLEAN_10013841	51	29	37	272	250	227	1.26351	0.806829	1.09533	7.77626	6.72242	5.27356	4.25366e-13	2.6267	up
CUFF98.18.1	13990	14213	9470	2612	2605	2265	276.09	314.657	226.082	59.3819	55.7588	41.8858	3.13548e-29	-2.38218	down
genome_GLEAN_10041984	310	328	214	107	48	103	4.49006	5.31772	3.74121	1.77634	0.753123	1.3923	4.48495e-05	-1.78991	down
CUFF43.4.1	635	703	598	2269	2069	2114	12.3822	15.3772	14.0901	50.9868	43.7814	38.6398	5.92489e-22	1.6711	up
CUFF72.98.1	329	499	468	144	149	245	12.0527	20.5439	20.7622	6.06891	5.92225	8.41009	0.000128038	-1.37512	down
CUFF244.123.1	4919	6171	5354	1999	1889	2059	65.9578	92.8117	86.8337	30.8777	27.4744	25.8771	3.69143e-18	-1.54233	down
genome_GLEAN_10035854	3279	2214	1821	704	1317	557	30.9023	23.408	20.7529	7.63697	13.4591	4.91957	0.000495833	-1.53295	down
genome_GLEAN_10035857	86	213	131	10	8	23	8.32849	23.3588	15.4762	1.09943	0.816717	2.05495	1.15663e-07	-3.51117	down
genome_GLEAN_10068148	220	243	321	74	86	136	13.6785	16.9293	24.1767	5.28583	5.76631	7.93581	0.000113347	-1.5146	down
Lycium_barbarum_newGene_5905	58	42	25	109	134	130	0.851096	0.676763	0.431482	1.84578	2.12806	1.78629	0.000915009	1.52661	up
genome_GLEAN_10031453	113	54	179	25	11	10	6.39317	3.43764	12.2581	1.61598	0.638797	0.495171	0.00019898	-2.97364	down
CUFF228.71.1	54	30	25	3305	3247	4775	3.20373	1.9856	1.79796	227.058	210.032	266.823	2.52623e-130	6.62966	up
genome_GLEAN_10068140	1556	1953	1239	3710	4616	3675	26.7435	37.6491	25.7508	73.4837	86.1061	59.2071	3.46561e-07	1.2791	up
genome_GLEAN_10019503	17920	18776	14369	6651	6670	5886	1167.9	1372.7	1132.83	499.461	471.638	359.502	9.16454e-16	-1.46708	down
genome_GLEAN_10071434	159	192	244	0	0	0	3.77561	5.1276	7.013	0	0	0	2.6617e-14	-10.1628	down
CUFF310.23.1	270	332	190	91	59	107	7.47736	10.3323	6.37094	2.89551	1.76936	2.77513	1.21337e-05	-1.69722	down
CUFF268.68.1	265	338	265	636	460	766	11.6616	16.6844	14.102	32.2107	21.9549	31.5744	0.00043576	1.01709	up
genome_GLEAN_10070740	454	491	363	205	221	218	11.0773	13.4409	10.7112	5.7474	5.83847	4.97886	9.39313e-07	-1.08728	down
genome_GLEAN_10056103	3371	4447	2434	258	224	201	149.159	220.716	130.234	13.1387	10.7515	8.30818	2.40268e-44	-3.95934	down
CUFF70.126.1	159	374	259	80	76	77	2.48178	6.55558	4.89549	1.42841	1.27863	1.12168	0.000102821	-1.84798	down
genome_GLEAN_10000464	407	544	327	13	6	8	11.3507	17.0268	11.0451	0.403918	0.180415	0.195913	7.41583e-35	-5.62601	down
genome_GLEAN_10022179	805	482	436	142	264	253	14.1435	9.49707	9.26045	2.86669	5.0367	4.16456	0.000106933	-1.44856	down
genome_GLEAN_10074111	550	468	640	973	1462	1472	12.9359	12.3391	18.2165	26.3948	37.3533	32.491	2.35411e-05	1.14904	up
genome_GLEAN_10035160	646	733	529	219	243	374	19.5121	24.8566	19.3443	7.61184	7.9471	10.5917	1.04714e-06	-1.2782	down
genome_GLEAN_10056731	3241	3876	3771	1387	1031	1478	125.541	168.441	176.716	61.9187	43.3248	53.672	6.13708e-13	-1.56533	down
genome_GLEAN_10054232	332	291	483	39	28	54	4.82313	4.74798	8.49685	0.645504	0.433995	0.734027	7.54767e-16	-3.29566	down
Lycium_barbarum_newGene_10270	895	973	1026	367	421	544	37.9215	46.26	52.5793	17.9118	19.3385	21.5975	8.69234e-09	-1.21049	down
Lycium_barbarum_newGene_7411	97	168	121	48	23	53	3.1595	6.14396	5.24306	1.78602	0.77658	1.58142	0.00199739	-1.72902	down
genome_GLEAN_10058698	6	8	2	482	893	737	0.272602	0.392982	0.083212	26.4983	46.2623	32.9871	3.29069e-41	6.97836	up
genome_GLEAN_10067183	801	714	630	2151	1859	2307	19.4476	19.4543	18.5172	60.2007	48.9902	52.5222	1.24733e-25	1.49106	up
Lycium_barbarum_newGene_14229	0	0	0	104	129	120	0	0	0	2.31021	2.68758	2.15933	7.05226e-12	9.25085	up
genome_GLEAN_10018329	14441	23607	9987	688	1164	148	572.685	1050.21	479.061	31.4298	50.0602	5.47622	9.58634e-07	-4.59604	down
genome_GLEAN_10059774	616	337	349	1122	4881	2314	5.54201	3.40614	3.80157	11.6423	47.7194	19.5378	2.13102e-06	2.62862	up
genome_GLEAN_10018321	0	0	0	64	410	150	0	0	0	1.84966	11.2181	3.53243	9.21822e-11	10.0824	up
genome_GLEAN_10010667	182	157	107	29	78	53	4.85681	4.70236	3.4592	0.891422	2.26495	1.32507	0.00517092	-1.53826	down
genome_GLEAN_10010666	423	779	919	3288	605	5350	12.1167	25.058	31.8713	108.68	18.8193	143.867	0.00882174	1.98168	up
genome_GLEAN_10056490	772	407	445	194	166	217	7.59353	4.49122	5.29833	2.19971	1.76575	1.99649	1.25798e-06	-1.54904	down
genome_GLEAN_10056142	8212	7617	5763	2962	3599	3562	91.9287	95.6576	78.0345	38.204	43.709	37.372	6.6554e-13	-1.15599	down
genome_GLEAN_10056147	3279	1887	1413	283	287	517	86.6731	55.9541	45.1905	8.59535	8.22853	12.8068	3.14975e-14	-2.66708	down
CUFF83.83.1	397	272	249	1398	1867	1663	6.64527	5.09655	5.04072	26.9763	33.9125	26.0997	3.18809e-25	2.36797	up
genome_GLEAN_10008381	992	812	546	354	417	290	34.5957	31.7478	23.0231	14.2039	15.7779	9.45053	0.000342283	-1.18572	down
genome_GLEAN_10053514	623	904	638	255	163	267	32.7015	53.2317	40.5401	15.396	9.28825	13.1241	4.21906e-08	-1.73963	down
genome_GLEAN_10053516	660	409	382	177	144	187	21.9259	15.2438	15.3534	6.76038	5.18968	5.80287	8.81612e-08	-1.56961	down
genome_GLEAN_10013313	1580	1600	2139	3974	3443	5175	24.6906	28.0387	40.4238	71.5571	58.3656	75.7957	6.75723e-06	1.14664	up
genome_GLEAN_10044821	689	450	805	1314	1520	1592	20.4658	14.9725	28.9165	44.9483	48.9926	44.329	0.000303702	1.10454	up
genome_GLEAN_10065937	58	55	38	126	191	176	1.15857	1.24288	0.910113	2.92382	4.18359	3.32444	1.26406e-05	1.6412	up
genome_GLEAN_10023215	2149	3584	2076	51	34	29	58.4457	109.368	68.2989	1.58868	1.00153	0.737522	8.78368e-63	-6.15282	down
Lycium_barbarum_newGene_21649	120	120	120	329	435	246	0.82427	0.926529	0.992661	2.60837	3.24715	1.58796	0.000217551	1.43533	up
genome_GLEAN_10076175	978	878	936	2259	2587	2602	11.9103	12.0006	13.7864	31.7098	34.1988	29.7073	1.98903e-22	1.34319	up
genome_GLEAN_10071186	1276	1715	1477	130	64	200	37.907	57.1282	53.05	4.41795	2.03773	5.54711	7.90869e-20	-3.61056	down
genome_GLEAN_10071183	24097	23076	17858	1077	878	848	528.939	568.235	474.2	27.2305	20.8874	17.4362	5.48514e-117	-4.58737	down
genome_GLEAN_10071181	129	76	50	31	10	17	2.42531	1.58913	1.12679	0.652355	0.202888	0.292826	0.00437723	-2.15929	down
genome_GLEAN_10054174	1034	1144	634	2212	3560	2646	9.33451	11.5878	6.91931	23.0106	34.8727	22.3918	9.5816e-07	1.5274	up
Lycium_barbarum_newGene_5317	99	72	63	26	22	21	1.54212	1.26205	1.18675	0.455915	0.366351	0.296428	0.000200223	-1.8125	down
Lycium_barbarum_newGene_5314	18	15	6	114	44	214	0.749297	0.68562	0.260226	5.4353	1.95372	8.32705	8.41709e-05	3.1639	up
Lycium_barbarum_newGene_5315	189	209	92	41	28	17	4.47975	5.57049	2.64495	1.10051	0.721661	0.37143	3.02364e-05	-2.53179	down
genome_GLEAN_10045547	1156	936	934	2027	1979	2422	44.7775	40.6463	43.7627	90.4857	83.1748	87.9314	3.97298e-16	1.0158	up
Lycium_barbarum_newGene_1209	24	26	28	160	67	205	0.450138	0.54941	0.634795	3.52772	1.391	3.67074	5.67389e-05	2.37112	up
Lycium_barbarum_newGene_2573	750	469	426	1157	919	1930	12.1533	8.52571	8.35261	21.6082	16.1566	29.3332	0.000546382	1.20442	up
genome_GLEAN_10001538	140	32	33	566	1043	906	8.83952	2.26074	2.52117	41.2215	71.4953	53.6598	3.91638e-09	3.59126	up
genome_GLEAN_10033933	1464	2377	1846	4126	2672	6213	36.7272	66.9123	56.0363	119.3	72.7469	146.127	0.00425332	1.0879	up
genome_GLEAN_10061666	1461	1328	1171	615	720	533	14.1635	14.4394	13.7361	6.86707	7.57332	4.84331	1.01317e-06	-1.13742	down
genome_GLEAN_10040983	156	418	165	7	24	22	2.56085	7.68807	3.26893	0.119707	0.422001	0.327211	8.31356e-09	-3.89597	down
genome_GLEAN_10053250	355	493	396	190	168	165	13.4266	20.9168	18.1306	8.25423	6.89365	5.84812	9.09385e-06	-1.31938	down
genome_GLEAN_10074463	1382	1803	1166	330	325	282	63.8352	93.3863	65.1051	17.5359	16.2668	12.1793	5.98922e-19	-2.27349	down
CUFF17.327.1	95	114	147	370	282	323	6.3304	8.53116	11.9378	28.658	20.5386	20.3018	0.000215384	1.37274	up
genome_GLEAN_10012577	9	149	58	638	3698	1268	0.313686	5.87438	2.46623	25.9482	141.7	41.9635	0.000524228	4.61237	up
CUFF135.61.1	4439	2447	2529	510	724	722	62.9311	38.9045	43.3655	8.32599	11.1274	9.59289	1.30243e-17	-2.32507	down
CUFF228.266.1	158	325	298	653	742	584	3.40686	7.8901	7.8079	16.2806	17.4293	11.848	0.00350418	1.26021	up
genome_GLEAN_10030519	207	171	170	47	62	52	1.55299	1.43291	1.53942	0.405511	0.500135	0.362248	4.44705e-09	-1.8317	down
genome_GLEAN_10022327	1553	1612	560	316	171	202	85.8616	100.023	37.4364	20.0939	10.209	10.4637	3.69737e-07	-2.46205	down
Lycium_barbarum_newGene_24446	1153	704	521	224	152	256	28.9695	20.0736	14.6236	5.94576	4.01707	5.73071	4.01077e-08	-1.96527	down
genome_GLEAN_10064683	160	40	49	296	444	334	6.13596	1.69452	2.23375	13.0707	18.4721	12.0143	0.000829448	2.08754	up
genome_GLEAN_10060629	4432	4529	4239	9551	8503	11051	55.1924	63.2808	63.8664	137.062	114.907	129.004	4.72424e-17	1.06346	up
genome_GLEAN_10041322	172	115	103	15	3	1	6.30735	4.7048	4.53445	0.610586	0.084446	0.004129	5.92864e-06	-4.35375	down
genome_GLEAN_10029168	144	225	94	14	2	5	13.877	24.3392	10.9855	1.48246	0.162165	0.443221	2.25835e-08	-4.49872	down
genome_GLEAN_10035556	672	817	896	143	175	205	14.7686	20.1666	23.8381	3.60267	4.17198	4.21898	7.31472e-19	-2.28214	down
genome_GLEAN_10028003	335	357	318	883	992	1306	7.90827	9.45435	9.06891	24.0252	25.4169	28.8955	1.88216e-18	1.57023	up
genome_GLEAN_10058889	233	551	444	1076	1461	773	8.26002	21.9022	19.0212	43.9732	56.2008	25.6913	0.00762769	1.36123	up
genome_GLEAN_10058880	2883	3730	2971	1126	1449	1426	49.2593	71.4924	61.4095	22.1549	26.8542	22.8276	3.62256e-11	-1.33812	down
genome_GLEAN_10069102	194	409	381	4051	8146	4710	1.95384	4.62226	4.64188	47.1082	89.1985	44.5544	2.26199e-21	4.01901	up
genome_GLEAN_10032288	59	93	48	191	191	286	0.753846	1.34374	0.75012	2.84928	2.68653	3.47953	4.7575e-05	1.65529	up
genome_GLEAN_10029759	1546	2188	1430	447	350	269	31.08	49.3639	34.7799	10.3592	7.62825	5.06071	4.09452e-12	-2.32469	down
genome_GLEAN_10029753	3728	3831	2622	609	457	388	58.5813	67.5316	49.8334	11.0143	7.78574	5.71123	7.60142e-24	-2.84945	down
genome_GLEAN_10029752	2995	1949	1804	879	1250	1210	37.3511	27.2621	27.212	12.6228	16.9042	14.1405	1.97818e-05	-1.0747	down
genome_GLEAN_10061477	2868	2757	1926	1052	1011	1178	58.3813	62.9561	47.4086	24.6625	22.3107	22.4725	3.5175e-13	-1.28293	down
genome_GLEAN_10014960	1900	1660	1545	796	905	948	23.0114	22.5592	22.6405	11.1029	11.8941	10.7552	1.22907e-16	-1.01526	down
genome_GLEAN_10014968	0	0	8	215	158	330	0	0	0.188912	4.94711	3.4038	6.17198	1.64929e-08	6.2971	up
genome_GLEAN_10051639	553	264	205	8	6	10	25.2673	13.4967	11.3071	0.394874	0.270679	0.392723	7.56766e-23	-5.45758	down
CUFF187.136.1	3035	3038	2149	735	659	910	41.8202	46.9688	35.8254	11.6574	9.84863	11.7485	3.23609e-26	-1.90597	down
genome_GLEAN_10011300	602	803	746	70	70	55	20.5442	30.7765	30.814	2.72119	2.58549	1.75286	4.50153e-32	-3.53303	down
Lycium_barbarum_newGene_18231	1737	1745	1566	3217	3506	4374	71.1104	80.1517	77.5226	151.776	155.736	167.826	2.48835e-18	1.05657	up
Lycium_barbarum_newGene_18237	57	66	80	0	0	0	1.33273	1.74612	2.26626	0	0	0	2.44867e-09	-8.60802	down
genome_GLEAN_10020770	66	96	134	356	257	319	0.988598	1.62771	2.44787	6.2137	4.21929	4.52744	0.000561157	1.56353	up
genome_GLEAN_10067225	5827	3781	3323	8186	15883	8313	139.172	101.288	95.9988	225.275	411.585	186.083	0.000914396	1.28664	up
Lycium_barbarum_newGene_13177	541	606	749	329	340	306	5.50073	6.65144	8.77388	3.91418	3.19482	3.79178	0.000499687	-1.03703	down
Lycium_barbarum_newGene_13172	263	267	137	533	499	386	4.43173	5.15524	2.65174	10.3829	9.174	6.23877	0.00918404	1.05153	up
genome_GLEAN_10050270	218	470	302	19	5	12	3.93946	9.52581	6.60174	0.389309	0.098084	0.19353	5.22144e-16	-4.85593	down
genome_GLEAN_10015374	30	58	28	339	132	350	0.427494	0.926303	0.48574	5.63382	2.05849	4.73766	2.19682e-06	2.74144	up
genome_GLEAN_10056843	3205	2838	3305	878	1272	1749	107.346	106.626	133.877	33.887	46.1967	54.8993	1.11137e-07	-1.36002	down
genome_GLEAN_10026344	1645	1658	1121	431	542	464	42.0293	47.5305	34.6399	12.6798	15.0052	11.0943	7.66459e-14	-1.67947	down
genome_GLEAN_10014422	352	347	126	80	64	36	23.6733	26.1423	10.1801	6.16441	4.64846	2.20855	0.000272529	-2.20835	down
genome_GLEAN_10047785	19603	22471	14144	3988	5149	3472	421.505	542.014	367.875	98.7932	120.104	69.9621	1.73838e-16	-2.20555	down
genome_GLEAN_10048632	1482	1220	1080	14110	13761	16970	128.392	118.532	113.213	1409.19	1294.05	1378.56	1.42814e-191	3.49935	up
Lycium_barbarum_newGene_25143	10	13	8	109	54	205	0.346671	0.481764	0.312669	4.4336	2.04888	6.77462	7.01358e-07	3.46109	up
CUFF245.177.1	413	271	181	1349	2339	1250	17.1627	12.6153	9.10059	64.6849	105.598	48.735	9.36712e-10	2.48446	up
CUFF117.72.1	119	133	212	4	4	22	6.6235	8.3069	14.3246	0.244127	0.206355	1.13877	2.12061e-07	-4.11264	down
genome_GLEAN_10055183	199	285	106	47	59	74	1.5566	2.49648	1	0.420849	0.493437	0.540675	0.000428304	-1.78379	down
genome_GLEAN_10037401	12840	16150	13307	779	727	666	739.353	1043.25	926.932	51.6362	45.3738	35.9253	1.19849e-103	-4.34856	down
Lycium_barbarum_newGene_1501	100	57	84	247	204	222	1.23129	0.763078	1.22669	4.04671	2.75991	2.517	0.000110062	1.421	up
CUFF112.148.1	577	561	367	243	247	291	26.9493	29.3896	20.7358	13.056	12.5168	12.6973	3.86956e-05	-1.01022	down
genome_GLEAN_10040255	12735	9750	8999	3150	4664	4557	135.868	116.686	116.143	38.7168	53.984	45.5623	1.1604e-12	-1.41518	down
genome_GLEAN_10071396	113	105	129	26	30	44	5.33568	5.53954	7.35196	1.40017	1.52747	1.94259	4.98246e-06	-1.88879	down
genome_GLEAN_10071390	525	464	478	1044	1003	1276	15.2013	15.0835	16.7406	34.8609	31.5287	34.6593	6.66936e-15	1.10315	up
genome_GLEAN_10026674	20	15	12	48	132	89	0.211021	0.177934	0.155064	0.602056	1.55236	0.902637	0.00018714	2.45529	up
CUFF129.117.1	1206	1646	1229	128	118	129	72.9291	111.652	89.891	8.88006	7.69598	7.27809	6.47073e-52	-3.51715	down
genome_GLEAN_10030993	338	396	251	148	184	162	12.5549	16.5061	11.2722	6.33723	7.40976	5.63583	0.000504507	-1.05756	down
genome_GLEAN_10030990	419	166	142	33	72	104	12.982	5.75511	5.32397	1.15846	2.3987	2.99543	0.00417415	-1.86604	down
genome_GLEAN_10070801	556	327	215	85	85	96	6.17837	4.07354	2.88293	1.08862	1.02351	0.997042	2.5874e-07	-2.08801	down
CUFF8.48.1	55	29	41	91	105	106	4.46991	2.67413	4.03555	8.6286	9.3218	8.12069	0.00838496	1.20878	up
genome_GLEAN_10038191	1434	623	1071	2371	3955	4098	22.0758	10.758	19.9482	42.0614	66.0721	59.1439	5.35803e-06	1.66278	up
genome_GLEAN_10073094	2068	1530	1891	4840	4838	6148	55.5276	46.0766	61.4213	149.799	140.966	154.777	1.26168e-18	1.44965	up
Lycium_barbarum_newGene_4295	61	61	42	346	267	304	2.02206	2.24074	1.65673	13.4477	9.7434	9.55513	6.57116e-15	2.42619	up
genome_GLEAN_10035829	595	391	384	115	89	187	11.7373	8.64707	9.15472	2.60898	1.88531	3.44495	5.02372e-08	-1.89033	down
genome_GLEAN_10031560	1502	952	734	466	461	539	12.1526	8.63583	7.18069	4.34341	4.04595	4.08317	4.87457e-05	-1.1719	down
Lycium_barbarum_newGene_14097	10057	9355	8330	4249	4529	5577	186.911	195.053	187.291	90.9951	91.3183	97.1455	1.69388e-25	-1.02596	down
genome_GLEAN_10034883	189	199	186	91	110	81	3.61305	4.2704	4.31132	1.99606	2.2717	1.44973	0.00133696	-1.08814	down
genome_GLEAN_10049868	4722	4067	3903	420	177	172	112.447	108.652	112.435	11.511	4.55176	3.82839	9.4992e-23	-4.07677	down
genome_GLEAN_10033213	533	581	484	126	177	145	12.0459	14.7159	13.226	3.27902	4.3384	3.06592	7.05573e-15	-1.90284	down
CUFF130.94.1	444	479	479	176	259	218	6.74453	8.16487	8.79981	3.07369	4.26238	3.10438	1.09366e-05	-1.17805	down
genome_GLEAN_10019294	230	293	200	1014	616	1235	15.3183	21.8992	16.1288	77.8869	44.5329	77.2129	4.71714e-09	1.90329	up
genome_GLEAN_10060001	309	258	288	1124	1106	1221	10.5879	9.90083	11.9458	44.4211	41.1647	39.2591	2.54369e-35	1.94214	up
genome_GLEAN_10060008	252	408	255	131	155	171	5.9781	10.8566	7.30239	3.56147	3.97338	3.79896	0.00240598	-1.08174	down
genome_GLEAN_10021889	89	207	166	19	6	18	8.50786	22.4016	19.2994	2.0897	0.559888	1.61407	1.41624e-07	-3.52335	down
genome_GLEAN_10021888	75	177	133	34	10	21	7.16075	19.0904	15.5275	3.77333	0.955515	1.88943	0.000250869	-2.64319	down
genome_GLEAN_10019128	145	129	59	29	50	36	4.09411	4.10145	1.99925	0.946142	1.53865	0.942545	0.00708717	-1.57786	down
genome_GLEAN_10018451	40	33	29	81	73	80	0.852573	0.788923	0.735127	1.98632	1.68556	1.58485	0.0095904	1.13636	up
genome_GLEAN_10009777	783	680	1211	1630	2592	2372	33.7214	32.8765	63.1544	80.9316	121.244	95.8272	0.000970052	1.20633	up
genome_GLEAN_10009771	2283	2299	2255	30	32	14	58.502	66.0917	69.9015	0.883104	0.870833	0.326178	7.02957e-92	-6.54489	down
genome_GLEAN_10024934	5162	5568	3688	1180	1645	1278	104.065	125.927	89.9391	27.4049	35.9834	24.1378	2.91493e-15	-1.87008	down
genome_GLEAN_10015912	799	707	1523	239	354	320	11.4957	11.4092	26.5205	3.9499	5.51649	4.3062	2.25336e-05	-1.83188	down
genome_GLEAN_10039796	1165	1241	1192	351	225	374	18.4308	22.029	22.8147	6.3887	3.8552	5.53986	7.46845e-16	-2.00133	down
genome_GLEAN_10014569	695	639	714	231	195	257	39.4508	40.6789	49.0573	15.0665	11.9803	13.6613	9.3159e-17	-1.66258	down
CUFF95.78.1	14	0	2	1808	7628	4346	0.404707	0	0.060573	64.389	255.795	125.891	1.39802e-11	9.74764	up
genome_GLEAN_10038221	279	434	218	1761	1235	1555	5.32848	9.29245	5.02614	38.7718	25.5943	27.8335	1.85741e-11	2.2274	up
genome_GLEAN_10004522	987	574	906	223	301	362	27.9244	18.2214	31.0238	7.26602	9.22804	9.59169	4.76363e-07	-1.56142	down
genome_GLEAN_10029272	293	538	494	72	139	91	4.9169	10.1311	10.0328	1.38016	2.51907	1.43261	1.11043e-06	-2.21838	down
Lycium_barbarum_newGene_1745	1070	1344	1343	326	393	356	5.76213	8.13297	8.45185	2.69983	2.47449	1.5823	9.61333e-16	-1.88407	down
genome_GLEAN_10014563	445	514	396	699	1562	1241	56.6	73.4158	61.0012	102.557	215.819	148.076	0.000347135	1.29318	up
Lycium_barbarum_newGene_1743	45	68	65	16	22	14	0.764326	1.30374	1.34131	0.308356	0.409956	0.225225	0.00317102	-1.84904	down
genome_GLEAN_10059671	473	291	278	174	182	184	10.2294	7.0646	7.28453	4.33678	4.26702	3.72466	0.00112275	-1.00086	down
genome_GLEAN_10011119	277	165	112	417	501	531	7.12012	4.77152	3.47746	12.3835	14.0086	12.8137	0.0003869	1.33956	up
genome_GLEAN_10011117	417	313	291	2924	3213	2608	22.8969	19.2675	19.305	185.078	191.557	134.32	6.68393e-47	3.04833	up
genome_GLEAN_10011112	40	49	51	262	84	316	1.37707	1.91736	2.15492	10.6151	3.20153	10.4085	0.000580166	2.13992	up
genome_GLEAN_10027718	11	16	7	66	60	118	0.321533	0.564934	0.260339	2.41376	2.08176	3.54367	1.11653e-05	2.75227	up
genome_GLEAN_10042867	3768	4114	3645	1738	1180	1826	100.55	123.167	117.68	53.4203	34.1683	45.6772	3.8949e-10	-1.35768	down
genome_GLEAN_10053027	7873	8151	5469	1718	1609	1662	249.755	290.069	209.864	62.8043	55.3601	49.3998	4.75065e-31	-2.16427	down
genome_GLEAN_10053688	892	1142	791	418	602	377	22.1697	31.8638	23.7855	11.9804	16.2252	8.77604	0.00153611	-1.07186	down
CUFF267.58.3	334	92	113	16334	10380	20463	35.5244	10.8666	14.4976	2002.97	1198.46	2041.13	1.68622e-43	6.40709	up
Lycium_barbarum_newGene_9986	878	412	1045	271	342	420	4.72267	2.52846	6.72618	2.08288	2.43524	3.0674	0.00504271	-1.27104	down
genome_GLEAN_10045488	3569	3457	1817	955	1674	1042	80.4243	87.4026	49.5378	24.7958	40.9234	21.993	0.000562183	-1.31086	down
genome_GLEAN_10053979	330	379	150	84	112	108	10.0381	12.9285	5.50081	2.93997	3.693	3.07688	0.000657207	-1.55346	down
Lycium_barbarum_newGene_4055	23	184	561	31	7	16	0.490667	3.39156	11.6288	0.726673	0.098495	0.310336	0.000763053	-3.95544	down
Lycium_barbarum_newGene_4053	101	101	70	14	15	25	9.78447	11.0693	8.27501	1.48092	1.57616	2.23454	5.72963e-07	-2.41276	down
genome_GLEAN_10055683	184	252	210	1074	1368	1014	7.62988	11.7266	10.5261	51.4894	61.7604	39.5215	2.0889e-17	2.35258	up
genome_GLEAN_10004623	7	27	20	148	74	81	0.115315	0.545906	0.433679	3.15706	1.47754	1.39268	0.00232605	2.41676	up
genome_GLEAN_10072743	1433	992	798	2049	2885	3664	22.7303	17.6358	15.3047	37.4489	49.644	54.4729	9.21675e-07	1.34423	up
genome_GLEAN_10016705	1026	843	783	291	378	407	28.7261	26.5026	26.5154	9.39567	11.4726	10.6873	3.20263e-14	-1.37276	down
genome_GLEAN_10027709	0	0	0	289	342	176	0	0	0	9.02133	10.0528	4.47305	9.32081e-15	10.4702	up
CUFF236.69.1	231	219	94	432	369	512	14.0358	14.9247	6.86816	30.2964	24.3741	29.2244	0.00358514	1.21636	up
genome_GLEAN_10065765	53	57	83	161	236	180	2.00171	2.4222	3.82496	7.06988	9.76611	6.43618	0.000723809	1.49768	up
genome_GLEAN_10065760	34768	32928	21774	3332	3731	3036	785.756	834.823	595.271	86.7685	91.4719	64.3089	3.85944e-48	-3.19505	down
genome_GLEAN_10038732	49	38	67	433	2543	855	0.86876	0.753592	1.43577	8.88426	49.1377	14.2665	7.80432e-12	4.56601	up
CUFF104.90.1	13	30	17	62	131	74	0.820749	2.13002	1.2977	4.58345	9.2368	4.47561	0.00291227	2.08383	up
genome_GLEAN_10038738	52	89	83	17	17	30	3.0533	5.82602	5.8637	1.1187	1.05464	1.61571	0.00129831	-1.91584	down
genome_GLEAN_10074199	170	295	351	36	49	25	3.80001	7.37802	9.48905	0.905892	1.18421	0.506761	2.50534e-08	-2.96757	down
genome_GLEAN_10062751	319	394	347	168	63	103	3.22738	4.48156	4.25239	1.95933	0.692111	0.978192	0.000430911	-1.72646	down
genome_GLEAN_10062281	597	605	371	26	17	16	15.7211	17.8859	11.8231	0.773185	0.472388	0.387832	7.17431e-37	-4.78403	down
genome_GLEAN_10073725	637	518	632	240	161	333	14.752	13.4389	17.6935	6.38313	4.04491	7.21299	1.84525e-05	-1.37565	down
CUFF227.62.1	626	664	518	306	289	279	15.6557	18.6378	15.663	8.80052	7.83468	6.53444	2.63026e-07	-1.10971	down
genome_GLEAN_10019705	661	1357	567	238	386	202	16.9698	39.1203	17.6136	7.04725	10.7646	4.85108	0.00084928	-1.69779	down
Lycium_barbarum_newGene_14117	34	68	39	194	321	267	0.473084	0.986168	0.578959	2.94146	4.71137	3.2616	1.27261e-07	2.39299	up
Lycium_barbarum_newGene_14118	25	26	58	156	290	156	0.328456	0.391612	0.9432	2.46881	4.30721	2.00762	0.000160053	2.37819	up
genome_GLEAN_10034929	1047	994	571	277	334	311	20.233	21.5436	13.3486	6.16606	6.99909	5.62662	4.01761e-08	-1.55535	down
CUFF308.173.1	8304	4713	4053	17133	19918	23051	97.2334	61.8986	57.3996	231.154	253.038	252.986	3.35424e-11	1.76134	up
Lycium_barbarum_newGene_18769	364	575	268	60	207	44	3.01195	5.3138	2.65407	0.589723	1.86769	0.507914	0.00948865	-1.98909	down
CUFF198.105.1	875	833	745	410	460	400	32.1196	34.3027	33.0803	17.3092	18.2981	13.7515	1.06804e-07	-1.01168	down
Lycium_barbarum_newGene_20260	5	12	9	63	43	186	0.159219	0.484932	0.382812	2.69709	1.70609	6.46638	8.48675e-05	3.34323	up
CUFF141.4.1	523	598	572	208	221	234	30.4786	39.1558	40.3719	13.9385	13.9394	12.7783	3.45335e-12	-1.43003	down
CUFF244.206.2	511	368	252	95	52	102	16.9483	13.7109	10.0929	3.62231	1.86978	3.1666	3.33179e-08	-2.24054	down
genome_GLEAN_10008300	268	232	123	2	0	0	6.58501	6.40815	3.65735	0.055872	0	0	3.46486e-12	-8.32502	down
genome_GLEAN_10014077	1143	553	292	45	24	60	26.6896	14.4785	8.2291	1.19624	0.590044	1.31044	7.35237e-13	-3.99187	down
Lycium_barbarum_newGene_16600	14	26	22	95	147	133	0.129859	0.277184	0.245709	1.04472	1.5184	1.18887	5.31597e-07	2.50989	up
genome_GLEAN_10061141	2102	1806	1892	521	915	706	45.3133	43.6637	49.3153	12.9416	21.381	14.2651	7.80212e-09	-1.5067	down
genome_GLEAN_10002022	202	216	209	82	80	94	1.96328	2.3634	2.46226	0.911976	0.838865	0.853974	2.57756e-07	-1.36986	down
genome_GLEAN_10012040	237	700	535	20	55	101	4.34227	14.428	11.8968	0.411387	1.09102	1.72875	1.93108e-06	-3.21169	down
Lycium_barbarum_newGene_11375	174	191	195	61	24	108	4.62921	5.71169	6.27349	1.85562	0.691864	2.68226	0.00861952	-1.65313	down
Lycium_barbarum_newGene_14938	388	236	271	102	170	187	18.9447	12.9189	15.9784	5.71211	9.01536	8.5399	0.00560968	-1.03816	down
genome_GLEAN_10035643	29171	28981	23183	570	764	705	472.541	526.644	454.285	10.6356	13.4148	10.704	1.50148e-255	-5.38501	down
genome_GLEAN_10029594	906	1585	1689	3185	3314	3425	39.8503	78.2281	89.9105	161.495	158.265	141.271	0.000766942	1.15488	up
genome_GLEAN_10008893	185	227	123	503	615	548	8.64423	11.9215	6.98248	27.1819	31.2964	24.0898	2.22155e-07	1.57981	up
CUFF232.60.1	68	67	56	14	27	26	3.47185	3.82662	3.46799	0.786034	1.47185	1.23552	0.0033526	-1.58902	down
CUFF51.139.1	1930	2616	1877	371	611	411	31.381	47.7228	36.9118	6.93534	10.7691	6.25048	3.15846e-14	-2.27032	down
CUFF284.37.1	145	377	301	14	5	19	11.0361	32.3005	27.7643	1.22122	0.392513	1.34727	1.26718e-12	-4.55198	down
genome_GLEAN_10011093	375	337	484	235	186	178	3.67013	3.69984	5.73765	2.64604	1.97523	1.62847	0.00313775	-1.06753	down
genome_GLEAN_10011099	22	32	0	257	167	188	0.492952	0.81897	0	6.87202	4.19947	4.08975	0.00260289	3.48316	up
genome_GLEAN_10021106	83	130	88	23	8	25	4.4362	7.79768	5.67013	1.36489	0.410125	1.23104	7.29182e-05	-2.51387	down
Lycium_barbarum_newGene_1283	67	54	34	5	4	21	5.38043	4.53076	2.90814	0.412803	0.343547	1.58524	0.00769038	-2.48324	down
CUFF24.33.1	402	274	246	795	421	784	20.5731	15.7455	15.2193	46.9117	23.4142	37.662	0.0052399	1.05737	up
genome_GLEAN_10019647	176	249	121	52	73	92	4.40576	7.01497	3.67359	1.48307	1.978	2.16235	0.00198651	-1.41141	down
genome_GLEAN_10063000	139	183	114	300	250	571	5.3727	7.92744	5.34199	13.3599	10.4921	20.7249	0.00328944	1.26142	up
genome_GLEAN_10074975	2412	2778	2045	582	848	767	27.627	35.6834	28.3233	7.67484	10.5271	8.22886	6.32703e-17	-1.79034	down
genome_GLEAN_10045524	2363	2073	1957	810	1142	1059	23.5345	23.161	23.5815	9.29495	12.3386	9.88574	1.16229e-10	-1.1559	down
genome_GLEAN_10045529	1756	1167	1480	3532	4329	3520	49.6928	37.0468	50.6759	115.195	132.941	93.3749	1.83113e-08	1.31084	up
genome_GLEAN_10073174	122	117	78	292	460	344	2.12764	2.29135	1.64561	5.87942	8.73055	5.64482	3.3902e-07	1.73386	up
genome_GLEAN_10019350	1699	1615	1319	134	134	158	52.4925	55.9874	49.2987	4.75926	4.4851	4.56142	1.42139e-112	-3.51218	down
genome_GLEAN_10023703	7937	7099	6470	10959	17719	16653	385.691	386.984	380.341	613.624	934.243	758.53	2.82581e-06	1.00221	up
genome_GLEAN_10052128	300	543	592	171	165	220	4.18152	8.50031	9.98482	2.74696	2.49238	2.86696	0.000329026	-1.47209	down
Lycium_barbarum_newGene_16166	208	129	201	21	92	46	14.7354	10.2416	17.2368	1.70884	7.07028	3.0029	0.00892582	-1.8285	down
genome_GLEAN_10034655	4583	6340	2076	1407	1060	1273	163.247	253.345	89.4311	57.7156	40.9389	42.4921	8.36053e-06	-1.84558	down
genome_GLEAN_10063805	5412	6713	3816	1251	1290	888	239.444	333.211	204.253	63.7409	61.917	36.791	1.07895e-13	-2.26022	down
genome_GLEAN_10004517	66	50	19	154	97	233	1.13714	0.962071	0.400342	3.09105	1.82057	3.7937	0.0056729	1.7779	up
genome_GLEAN_10072465	357	249	357	754	910	904	6.29786	4.91491	7.62054	15.3328	17.4329	14.9529	4.97643e-08	1.34036	up
genome_GLEAN_10072461	71	81	40	793	470	505	1.61179	2.04283	1.09858	20.7538	11.5827	10.7492	1.26461e-14	3.16369	up
genome_GLEAN_10041632	46	54	62	1139	1900	890	0.997175	1.31828	1.64327	28.7943	45.2399	18.2967	3.9489e-29	4.54054	up
genome_GLEAN_10071819	4955	3983	4409	2054	1754	3062	190.214	171.525	204.749	90.8557	73.0277	110.151	2.05061e-06	-1.04677	down
genome_GLEAN_10064391	979	1317	667	17	9	29	32.7823	49.4724	27.0073	0.63293	0.300788	0.891934	1.79304e-41	-5.83872	down
genome_GLEAN_10061387	850	724	835	2061	1958	2079	17.0057	16.2473	20.2189	47.5155	42.5201	38.9973	7.93412e-15	1.26997	up
genome_GLEAN_10033761	316	591	492	243	213	259	6.65705	13.9675	12.539	5.89972	4.85481	5.10176	0.00603818	-1.05671	down
CUFF75.39.1	176	60	38	3	5	8	13.1865	5.00827	3.38526	0.191445	0.376273	0.510334	3.0968e-06	-4.14285	down
genome_GLEAN_10030867	361	629	458	42	70	86	20.7827	40.626	31.8453	2.73614	4.35059	4.62812	2.60788e-14	-2.97081	down
Lycium_barbarum_newGene_10486	30	43	41	91	93	121	0.429243	0.685635	0.70869	1.48986	1.4291	1.61239	0.00249794	1.32971	up
genome_GLEAN_10050142	2406	3916	2374	295	390	442	58.449	106.74	69.7614	8.24913	10.2668	10.0558	1.29616e-27	-3.03219	down
genome_GLEAN_10050141	2037	2934	2060	165	139	287	49.4736	79.9665	60.5432	4.59357	3.64714	6.51818	9.09441e-34	-3.67352	down
genome_GLEAN_10050145	430	474	326	49	70	49	6.88442	8.51392	6.29836	0.899377	1.2021	0.721973	1.98024e-20	-2.93008	down
genome_GLEAN_10050149	94	94	132	337	298	314	2.198	2.48074	3.74545	9.13736	7.60455	6.92858	8.22049e-06	1.48963	up
genome_GLEAN_10054324	61	56	151	16	5	28	3.67649	3.77171	11.1058	1.10822	0.279382	1.5589	0.00446277	-2.59783	down
genome_GLEAN_10041229	779	622	669	150	149	128	21.0415	18.8473	21.8665	4.66416	4.36555	3.23906	6.45603e-25	-2.33646	down
CUFF17.248.2	20263	8560	37108	1997	258	2776	1534.71	727.277	3399.97	174.274	21.1814	197.021	0.000722024	-3.8482	down
Lycium_barbarum_newGene_20018	464	559	576	145	237	204	13.0155	17.5911	19.5418	4.68237	7.19782	5.35369	5.88457e-07	-1.53229	down
CUFF54.25.1	1622	2346	1934	846	556	631	83.1272	134.902	119.912	49.9673	30.8726	30.3109	1.64122e-07	-1.60472	down
CUFF201.119.1	825	704	1336	406	214	457	31.8123	30.4543	62.3042	18.0164	8.91326	16.518	0.000824078	-1.51521	down
genome_GLEAN_10016197	166	134	92	41	16	23	1.23468	1.11642	0.823153	0.345607	0.123236	0.159911	5.78405e-05	-2.32913	down
genome_GLEAN_10039262	2716	1263	848	193	251	449	72.6975	37.9253	27.438	5.93545	7.29161	11.2506	1.41768e-07	-2.50021	down
genome_GLEAN_10055108	560	472	628	1351	779	2151	10.5883	10.0176	14.382	29.4607	15.9908	38.1637	0.00200735	1.25908	up
genome_GLEAN_10076639	1454	1409	1229	332	217	247	15.5841	16.9412	15.9321	4.0963	2.52323	2.4793	8.24696e-22	-2.41833	down
genome_GLEAN_10076632	2603	2630	2296	584	666	704	6.37934	7.23165	6.80608	1.64702	1.77079	1.61727	5.14641e-62	-2.01838	down
genome_GLEAN_10046883	3522	4555	3388	1240	1251	1058	158.324	229.727	184.229	64.223	60.994	44.559	1.67302e-14	-1.75295	down
genome_GLEAN_10005481	372	113	210	1171	183	2329	7.58968	2.58201	5.16802	27.5233	4.04045	44.5299	0.00811757	2.30185	up
CUFF71.163.1	238	232	141	96	97	122	7.64167	8.36337	5.48362	3.56053	3.36551	3.66402	0.00281479	-1.02073	down
Lycium_barbarum_newGene_7867	47	11	4	94	138	121	0.500914	0.132914	0.052245	1.16757	1.60654	1.21684	0.00979395	2.50463	up
Lycium_barbarum_newGene_7865	306	496	569	197	121	177	7.18202	12.6132	15.796	5.09181	3.11081	3.8159	0.000318525	-1.56128	down
genome_GLEAN_10040833	291	255	236	121	88	136	5.5101	5.40764	5.39569	2.62343	1.79409	2.39647	6.00598e-06	-1.25327	down
genome_GLEAN_10026069	1275	1676	1511	593	448	814	17.5623	25.91	25.1763	9.40479	6.69698	10.504	9.76321e-07	-1.36248	down
genome_GLEAN_10035773	397	184	222	50	59	156	16.0306	8.32305	10.8146	2.30235	2.55819	5.89042	0.00401703	-1.7005	down
genome_GLEAN_10042996	286	284	274	111	152	146	4.83104	5.37454	5.60097	2.14621	2.7785	2.30919	9.55032e-06	-1.12063	down
genome_GLEAN_10042997	419	470	506	110	158	156	6.5557	8.25124	9.57209	1.98099	2.68025	2.28916	3.34928e-11	-1.80406	down
genome_GLEAN_10027336	417	237	266	103	77	132	16.6033	10.5833	12.796	4.70208	3.31381	4.90612	5.30998e-06	-1.62879	down
genome_GLEAN_10027339	345	369	498	171	229	238	7.23733	8.69889	12.6526	4.13063	5.22206	4.68646	0.0024815	-1.01897	down
genome_GLEAN_10042998	176	212	173	30	71	19	3.38359	4.57477	4.01181	0.644657	1.47284	0.326627	0.000522522	-2.26797	down
genome_GLEAN_10046062	859	619	464	6121	8035	7534	16.2488	13.1314	10.6284	133.544	165.06	133.706	1.46911e-51	3.42794	up
Lycium_barbarum_newGene_19530	935	927	674	299	410	252	4.58195	5.30055	4.04101	2.09568	2.41944	1.76963	4.38035e-06	-1.44695	down
Lycium_barbarum_newGene_19538	3533	3282	2955	1403	1583	1783	39.1145	40.7633	39.5755	17.8901	19.0092	18.4949	5.87175e-27	-1.10767	down
Lycium_barbarum_newGene_19539	70	84	88	13	25	21	1.64889	2.23487	2.52239	0.34868	0.642835	0.453146	6.50907e-05	-2.12224	down
CUFF260.16.1	10	18	10	79	160	106	0.144604	0.289522	0.169207	1.34071	2.55388	1.46672	2.22546e-07	3.1135	up
Lycium_barbarum_newGene_5834	41	52	38	8	16	4	0.913559	1.31192	1.03334	0.194443	0.373741	0.065452	0.00940105	-2.26859	down
genome_GLEAN_10076571	354	609	414	117	130	188	4.20094	8.11643	5.94338	1.59395	1.67624	2.09499	5.80065e-07	-1.75818	down
genome_GLEAN_10073907	116	95	113	41	57	44	5.19188	4.78706	6.13337	2.09224	2.76125	1.81651	0.00242978	-1.2579	down
genome_GLEAN_10019215	232	224	71	1453	1929	968	11.8022	12.7629	4.35166	85.2891	106.59	46.1981	2.46844e-09	3.029	up
genome_GLEAN_10009193	923	889	592	293	381	360	7.51247	8.11736	5.82711	2.74507	3.36268	2.7467	1.29796e-07	-1.27791	down
genome_GLEAN_10032721	520	168	1488	21	18	39	3.05273	1.10338	10.564	0.138143	0.111729	0.210083	3.77421e-10	-4.95173	down
genome_GLEAN_10060722	188	293	239	461	528	789	4.798	8.4169	7.38299	13.6133	14.676	18.945	0.000289794	1.20256	up
CUFF4.242.1	255	118	90	1388	5516	1665	6.458	3.3397	2.76483	40.6171	152.008	39.6269	1.53303e-11	4.19695	up
genome_GLEAN_10041405	23269	22850	15780	555	510	492	433.766	477.843	355.833	11.9043	10.3133	8.58827	2.7011e-170	-5.36595	down
Lycium_barbarum_newGene_24273	332	637	549	8	19	18	6.26815	13.521	12.5596	0.160587	0.382813	0.314615	2.90145e-27	-5.17734	down
genome_GLEAN_10034419	1046	832	644	257	311	205	39.4227	35.1775	29.3354	11.1539	12.69	7.24068	1.02037e-08	-1.74668	down
genome_GLEAN_10075334	190	156	129	44	38	38	16.2714	14.9968	13.2982	4.25397	3.44766	3.00572	5.23537e-09	-2.04012	down
genome_GLEAN_10058962	479	93	65	1116	2683	1257	30.0069	6.48619	4.87872	80.6398	182.598	73.9069	0.000112046	3.00133	up
genome_GLEAN_10015995	1433	2014	1021	158	86	110	54.4823	85.951	46.9792	6.90931	3.52819	3.90276	1.44792e-23	-3.70921	down
CUFF88.122.1	43	60	50	247	236	329	3.53941	5.52447	5.01534	23.6141	21.2941	25.6654	7.49887e-14	2.32101	up
genome_GLEAN_10036727	799	963	662	3245	2746	5313	45.0497	60.934	45.1342	210.98	168.065	280.977	1.73855e-15	2.12858	up
genome_GLEAN_10036723	101	161	161	307	445	274	1.33187	2.395	2.58109	4.69449	6.417	3.40859	0.0080338	1.20521	up
CUFF186.66.1	575	444	713	196	104	228	24.0107	20.8133	36.0417	9.40354	4.69567	8.91608	8.79728e-06	-1.80841	down
genome_GLEAN_10061643	539	724	409	29	47	31	18.4727	27.8694	16.9552	1.13589	1.71589	0.99022	2.22127e-27	-4.02542	down
genome_GLEAN_10036898	203	204	154	61	42	28	10.3086	11.6391	9.47627	3.5572	2.31969	1.30238	8.61942e-06	-2.13476	down
genome_GLEAN_10034495	11	10	15	136	43	113	0.177274	0.188106	0.316575	2.74201	0.801198	1.85691	4.68559e-05	2.93889	up
CUFF121.40.1	9	15	7	90	43	80	0.665644	1.24307	0.601219	7.68491	3.44959	5.51611	0.000101052	2.71294	up
genome_GLEAN_10029141	58	172	271	30	43	44	0.577345	1.92878	3.27776	0.34527	0.459862	0.407048	0.00311807	-2.22417	down
genome_GLEAN_10029147	1355	1811	1993	11029	7339	15390	20.7812	31.1662	36.9851	194.955	122.158	221.292	8.72556e-17	2.60291	up
genome_GLEAN_10017558	14256	10186	14928	3192	5865	6111	403.535	323.467	511.158	104.107	180.115	162.128	1.6485e-06	-1.46721	down
genome_GLEAN_10020546	573	455	408	200	266	208	28.1442	25.0784	24.2097	11.2844	14.1866	9.55512	1.39071e-05	-1.14683	down
genome_GLEAN_10067344	202	151	139	400	313	362	1.85601	1.5571	1.54718	4.23903	3.12447	3.12355	0.000112761	1.07158	up
genome_GLEAN_10067343	168	94	97	879	5335	1050	3.12876	1.97005	2.18454	18.9462	108.377	18.4131	1.44075e-09	4.316	up
genome_GLEAN_10036195	151	148	52	860	2594	1270	2.75505	3.03368	1.14578	18.1076	51.4196	21.7489	1.07374e-11	3.71504	up
Lycium_barbarum_newGene_15285	24	36	21	145	56	158	0.189583	0.355914	0.20094	1.46937	0.511015	1.29865	0.00129831	2.06531	up
genome_GLEAN_10015234	251	299	171	49	84	66	5.95782	7.94383	4.89688	1.3289	2.15762	1.45627	1.403e-06	-1.91996	down
genome_GLEAN_10026266	277	206	232	73	78	126	4.35119	3.62137	4.40536	1.30628	1.31729	1.8443	5.27375e-06	-1.45505	down
genome_GLEAN_10026264	567	634	345	254	201	191	28.3348	35.5851	20.8609	14.6417	10.8944	8.93679	0.000235589	-1.30421	down
Lycium_barbarum_newGene_12690	1704	1820	1635	766	999	746	19.7662	23.3182	20.5896	10.7141	11.2186	9.08057	1.77237e-06	-1.10185	down
genome_GLEAN_10064865	461	200	130	17	15	19	4.40268	2.13714	1.49419	0.179	0.145327	0.165573	4.4151e-12	-3.98714	down
genome_GLEAN_10027135	3639	4964	2712	1116	1447	1301	82.6867	126.53	74.5397	29.2016	35.6734	27.6979	2.60614e-09	-1.61411	down
genome_GLEAN_10056388	4127	5084	8293	114	91	211	129.444	178.885	314.698	4.08831	3.06691	6.18122	1.19407e-43	-5.52541	down
genome_GLEAN_10042201	388	565	315	1733	1903	1566	7.40994	12.0915	7.26114	38.1554	39.4466	28.0366	1.29363e-11	1.9789	up
Lycium_barbarum_newGene_20607	145	137	218	399	386	354	5.51304	6.47056	10.6727	17.1712	17.4438	13.3323	0.00333852	1.10902	up
genome_GLEAN_10044919	664	407	447	1147	1638	1263	8.05632	5.53649	6.55706	16.0445	21.5836	14.3721	1.35897e-06	1.36221	up
genome_GLEAN_10077024	316	114	128	494	1594	931	5.37411	2.16231	2.62406	9.69486	29.4809	14.8805	3.68769e-05	2.39869	up
genome_GLEAN_10003868	658	676	976	387	483	333	10.2335	11.7967	18.3785	6.92483	8.14304	4.85301	0.00664882	-1.01544	down
genome_GLEAN_10003864	2687	2331	2056	1024	1059	1288	39.6874	38.6252	36.7465	17.4253	16.9732	17.8293	9.43852e-22	-1.14023	down
CUFF179.260.1	69	39	53	2	14	10	2.48339	1.57928	2.31789	0.06738	0.522034	0.322484	0.00238944	-2.70865	down
genome_GLEAN_10072219	167	195	114	52	50	54	3.45259	4.53003	2.85006	1.23146	1.11411	1.03221	8.41949e-06	-1.67138	down
genome_GLEAN_10029422	466	620	479	1318	1648	1459	9.60183	14.3178	11.9316	31.2748	36.8307	28.1687	4.97739e-10	1.42793	up
genome_GLEAN_10054956	90	349	208	29	21	37	1.62287	7.11117	4.57811	0.597891	0.395672	0.629162	4.63935e-06	-3.00079	down
genome_GLEAN_10071749	83	57	46	118	122	153	2.83894	2.17811	1.90648	4.64068	4.52738	4.89396	0.00916958	1.016	up
CUFF195.190.2	371	373	344	58	68	57	13.8623	15.6304	15.5421	2.47313	2.74113	1.99607	1.33568e-25	-2.63874	down
genome_GLEAN_10011784	401	342	223	0	10	13	14.4051	13.7781	9.68353	0	0.386961	0.435317	7.64004e-14	-5.48759	down
genome_GLEAN_10050239	842	1235	1027	271	305	290	10.0728	16.5867	14.8738	3.73014	3.95309	3.25519	6.47165e-14	-1.91949	down
genome_GLEAN_10006676	1696	1296	1568	600	657	1004	15.8352	13.5728	17.7168	6.44885	6.65599	8.78906	2.25648e-06	-1.103	down
genome_GLEAN_10064092	382	588	365	711	1031	1142	4.82409	8.33542	5.57843	10.349	14.1393	13.5209	0.00145661	1.02629	up
CUFF214.168.1	2685	3469	2229	439	394	474	60.3489	87.4698	60.6115	11.3476	9.59648	9.97128	5.0122e-38	-2.75091	down
genome_GLEAN_10006738	3234	3121	3029	471	840	531	90.9254	98.4241	103.006	15.2319	25.6193	13.9812	1.18883e-17	-2.41173	down
genome_GLEAN_10075531	259	578	444	22	118	25	23.3779	58.5987	48.5113	2.20349	11.5536	2.08951	0.000175584	-3.01857	down
genome_GLEAN_10070163	140	98	148	261	252	415	2.81043	2.20611	3.58946	6.04292	5.49183	7.8094	0.00101322	1.17053	up
genome_GLEAN_10068579	2872	2533	2053	1022	909	1018	26.2431	25.9629	22.6868	10.7541	9.01195	8.71747	2.1781e-18	-1.39842	down
CUFF306.126.1	40	65	29	308	185	452	1.58985	2.94555	1.41178	14.3032	8.10976	17.0984	3.96151e-08	2.72799	up
CUFF136.34.1	4723	5508	6460	18816	13756	21258	65.7334	86.0017	108.773	301.785	207.742	277.333	2.09402e-10	1.59742	up
genome_GLEAN_10063405	28	153	99	422	4137	1352	0.383426	2.4213	1.68141	6.87955	63.5159	17.9331	0.000321727	4.30985	up
genome_GLEAN_10021648	3492	5013	2968	471	341	280	46.1484	74.3387	47.4584	7.171	4.87714	3.46919	3.99678e-25	-3.43927	down
CUFF197.232.1	14	20	6	413	219	336	0.990849	1.60637	0.469308	34.7725	17.3385	22.9895	8.25623e-18	4.54476	up
genome_GLEAN_10004824	1131	731	1091	187	449	388	20.7899	15.0723	24.2734	3.94986	8.94553	6.68647	7.27713e-05	-1.61222	down
genome_GLEAN_10015030	567	615	729	1301	1245	1556	19.8411	24.1424	30.8679	52.5035	47.2818	51.0594	5.09284e-06	1.01428	up
genome_GLEAN_10043308	2582	3081	2421	648	725	594	76.9696	103.028	87.2875	22.2524	23.4231	16.5982	1.07616e-23	-2.1014	down
genome_GLEAN_10030281	2991	2643	1991	597	643	882	50.9	50.4596	40.9703	11.7029	11.8707	14.0643	7.08777e-25	-1.91902	down
genome_GLEAN_10033398	15	13	3	73	202	55	0.204637	0.210245	0.041435	1.21835	3.19109	0.752355	0.000216169	3.40342	up
CUFF165.13.1	55	96	112	5	28	19	5.12502	10.1388	12.7575	0.534087	2.77753	1.63683	0.00374844	-2.44738	down
genome_GLEAN_10013065	804	1130	574	96	382	259	7.17085	11.3075	6.1931	0.979831	3.69832	2.16379	0.00125724	-1.84063	down
genome_GLEAN_10009036	98	150	90	315	201	368	6.00384	10.3932	6.73036	22.4187	13.4171	21.2683	0.00163086	1.3051	up
CUFF275.42.1	0	3	0	354	311	1384	0	0.06761	0	12.2807	10.1543	39.0744	1.84761e-16	9.27233	up
genome_GLEAN_10012331	3419	4190	3028	996	1458	998	50.5071	69.4363	54.1117	16.9575	23.3628	13.82	3.33378e-10	-1.68333	down
genome_GLEAN_10032117	779	494	504	1327	2680	1554	5.24182	3.72794	4.1001	10.3002	19.5863	9.8076	1.88388e-05	1.59859	up
genome_GLEAN_10039037	531	380	284	201	177	175	7.43574	5.97112	4.80321	3.2306	2.68454	2.294	0.000349131	-1.15575	down
genome_GLEAN_10041369	577	601	234	37	86	58	15.5237	18.1662	7.59828	1.12736	2.49187	1.44964	2.83574e-09	-3.01171	down
genome_GLEAN_10015816	261	245	224	64	101	72	2.37451	2.50689	2.46683	0.673047	0.995967	0.615982	2.59378e-07	-1.6864	down
genome_GLEAN_10015813	173	16	49	291	365	565	6.04349	0.592878	2.07531	11.7134	13.8595	18.5383	0.00654774	2.31573	up
genome_GLEAN_10052827	436	604	279	122	139	149	13.7204	21.3281	10.6237	4.42363	4.74207	4.37885	1.39743e-06	-1.75073	down
genome_GLEAN_10052820	265	245	328	39	43	87	6.64122	6.88673	9.94728	1.12337	1.15806	2.03551	4.20257e-09	-2.42302	down
CUFF293.92.1	441	688	380	11	16	8	30.5817	53.5835	31.8995	0.813971	1.19915	0.459785	4.30213e-33	-5.48853	down
genome_GLEAN_10038347	3037	3594	3053	1303	1107	1612	60.7761	80.7	73.9111	30.044	24.0262	30.2332	2.05186e-13	-1.35098	down
genome_GLEAN_10024127	2264	1594	1993	8019	5401	7994	151	119.315	160.862	616.511	390.966	499.941	1.77481e-14	1.80171	up
Lycium_barbarum_newGene_21091	958	346	926	24	4	0	4.25206	1.7208	4.97405	0.120296	0.018024	0	0.000155854	-6.29989	down
CUFF243.130.1	322	328	173	18	45	48	12.7628	14.5691	8.25779	0.81065	1.92504	1.75172	1.15937e-09	-2.96564	down
Lycium_barbarum_newGene_1173	89	104	74	201	329	248	1.61095	2.11204	1.61923	4.20846	6.49658	4.22674	4.82719e-05	1.4778	up
genome_GLEAN_10066843	2003	1538	2464	14	4	15	20.8312	17.9525	31.0045	0.166575	0.044932	0.136538	1.3123e-71	-7.59877	down
Lycium_barbarum_newGene_13995	45	28	67	470	632	302	1.08971	0.771181	2.00268	14.3603	18.7342	7.3079	4.27455e-10	3.26505	up
genome_GLEAN_10011014	1374	1358	1616	6625	9429	7758	26.4209	29.2882	37.5988	146.856	196.799	139.883	1.3982e-26	2.37656	up
genome_GLEAN_10022982	170	209	201	449	598	389	4.88349	6.74157	7.00659	14.919	18.7149	10.5313	0.000338206	1.24378	up
genome_GLEAN_10002887	386	193	304	574	529	1005	22.3479	12.513	21.3149	38.3152	33.2635	54.5979	0.00305952	1.16507	up
CUFF60.219.1	375	482	194	24	23	13	24.7609	35.7899	15.5101	1.76767	1.62756	0.771884	3.98827e-16	-4.16453	down
genome_GLEAN_10025985	788	561	315	190	180	222	7.26007	5.79262	3.50638	2.01722	1.79968	1.91359	3.46138e-05	-1.53884	down
genome_GLEAN_10044308	242	190	257	60	64	107	5.29765	4.64553	6.78145	1.49014	1.51079	2.1836	3.25179e-06	-1.67393	down
Lycium_barbarum_newGene_17298	74	99	78	18	35	24	1.9542	2.60218	2.32774	0.574964	0.957984	0.473877	0.000973774	-1.77801	down
genome_GLEAN_10010052	54	81	114	19	23	31	1.33349	2.25688	3.40405	0.530238	0.600922	0.702143	0.0022141	-1.88281	down
genome_GLEAN_10010056	896	1515	990	9457	10144	4056	22.3338	42.3885	29.8495	271.849	274.571	94.8313	9.36006e-10	2.75981	up
genome_GLEAN_10026189	156	129	125	19	17	14	1.98931	1.84447	1.9285	0.270292	0.232866	0.159277	5.71276e-14	-3.09343	down
genome_GLEAN_10041044	25	46	64	383	80	366	0.254712	0.527857	0.800902	4.57517	0.896562	3.5593	0.00129831	2.5057	up
genome_GLEAN_10047545	2163	1780	1646	882	879	1015	22.0878	20.3979	20.3391	10.3753	9.73913	9.71695	2.00634e-17	-1.07654	down
CUFF180.108.1	358	464	241	112	168	103	25.9294	37.723	21.1063	9.28951	13.1663	6.98572	0.00035345	-1.52174	down
genome_GLEAN_10017082	306	349	459	1055	500	1447	9.0745	11.6114	16.4702	36.105	16.1085	40.2773	0.00521388	1.31821	up
genome_GLEAN_10041570	1021	1051	1324	2114	2542	2550	22.1173	25.5348	34.6849	52.7722	59.7583	51.7883	1.35549e-05	1.00055	up
Lycium_barbarum_newGene_11430	97	139	238	49	44	57	1.21658	1.69965	4.09504	0.695848	0.515789	0.620407	0.00189101	-1.76922	down
Lycium_barbarum_newGene_11434	633	595	631	233	331	316	2.21379	2.33466	2.66932	0.937923	1.25599	1.03532	1.97314e-07	-1.15657	down
genome_GLEAN_10044894	587	1008	588	193	288	261	15.606	30.0688	18.9149	5.91556	8.29158	6.5067	3.41027e-06	-1.6341	down
CUFF297.50.1	621	616	414	222	95	212	22.9789	25.5935	18.5231	9.44945	3.81079	7.35389	4.29988e-05	-1.70697	down
Lycium_barbarum_newGene_5194	49	63	87	278	422	451	1.80833	2.6501	3.91466	12.0083	17.1666	15.8443	5.3118e-10	2.42979	up
Lycium_barbarum_newGene_25569	270	266	263	53	53	103	1.89142	2.13554	2.58948	0.364739	0.362595	0.603515	3.56507e-09	-2.03375	down
genome_GLEAN_10004597	479	329	417	78	125	99	4.77911	3.68317	5.03316	0.889664	1.35226	0.92558	3.05036e-11	-2.08756	down
genome_GLEAN_10039661	342	571	532	5972	1992	6895	5.89344	11.0457	11.1091	118.797	37.3086	111.559	8.32628e-12	3.25649	up
genome_GLEAN_10070823	145	92	97	23	11	16	2.37861	1.68807	1.93158	0.433869	0.181415	0.234829	1.17043e-07	-2.7905	down
genome_GLEAN_10070825	102	78	113	42	34	26	2.07666	1.78136	2.79511	0.973594	0.740641	0.499848	0.00235319	-1.58088	down
CUFF243.212.2	537	584	612	186	154	207	18.2613	22.2822	25.1615	7.27053	5.66375	6.57573	2.35579e-14	-1.74584	down
genome_GLEAN_10037577	1496	2416	2021	601	388	631	11.6776	21.1507	19.0809	5.40352	3.27921	4.61644	4.91286e-10	-1.96101	down
genome_GLEAN_10049164	501	453	382	66	111	117	6.81313	6.90432	6.2763	1.03	1.63218	1.48495	5.57188e-16	-2.26053	down
Lycium_barbarum_newGene_1435	73	86	64	8	4	7	6.28661	8.38104	6.67335	0.7797	0.305532	0.556792	3.2029e-09	-3.62374	down
CUFF83.85.1	107	190	110	29	31	49	2.68572	5.36381	3.33808	0.831833	0.839678	1.15016	4.90583e-05	-1.99415	down
CUFF292.101.1	2704	2148	3027	839	1045	1224	39.3251	35.0389	53.2537	14.0544	16.4905	16.6818	3.33491e-10	-1.43066	down
genome_GLEAN_10025647	1092	1140	1165	536	613	500	16.6573	19.5062	21.4906	9.41249	10.1416	7.14478	6.04597e-07	-1.10971	down
genome_GLEAN_10075707	408	361	333	111	195	164	11.773	11.669	11.6356	3.68217	6.10584	4.43744	1.92658e-05	-1.29968	down
genome_GLEAN_10075700	326	248	202	34	56	55	7.95375	6.79219	5.94274	0.938907	1.4837	1.25289	4.3565e-13	-2.48542	down
Lycium_barbarum_newGene_7771	380	1744	1483	0	0	0	7.70769	39.7096	36.4243	0	0	0	5.14433e-20	-12.7809	down
Lycium_barbarum_newGene_9765	159	125	188	37	35	72	1.57048	1.37978	2.45369	0.455959	0.400319	0.666491	9.37963e-05	-1.82042	down
Lycium_barbarum_newGene_9763	259	284	105	417	1169	553	7.61028	9.38268	3.72428	14.1331	37.3384	15.2162	0.00479891	1.68573	up
Lycium_barbarum_newGene_3105	138	141	169	44	91	68	1.49386	1.69576	2.12792	0.622989	1.03138	0.660797	0.0098488	-1.2247	down
genome_GLEAN_10073707	39573	24899	24664	11250	10970	6689	447.173	315.631	337.145	146.475	134.493	70.8445	7.01358e-07	-1.65328	down
genome_GLEAN_10006526	30	37	52	190	90	218	1.50944	2.06851	3.14136	11.0491	4.89297	10.3319	0.000572879	1.96145	up
CUFF273.170.1	949	688	587	177	77	131	18.1706	14.7773	13.5887	3.90449	1.59371	2.33861	2.7428e-11	-2.57817	down
Lycium_barbarum_newGene_6160	212	191	337	0	0	2	1.82723	1.84112	3.40967	0	0	0.015809	6.02239e-13	-8.64095	down
genome_GLEAN_10019660	962	784	852	312	605	442	13.258	12.1194	14.1935	4.94787	9.0346	5.7061	0.00239467	-1.00364	down
genome_GLEAN_10029969	3152	2624	2098	1053	1478	1406	56.0179	52.3028	45.0952	21.5514	28.4941	23.4116	2.57341e-07	-1.0632	down
genome_GLEAN_10038897	1236	1901	771	280	377	448	17.2856	29.8253	13.04	4.50126	5.71161	5.86388	5.11181e-07	-1.89746	down
genome_GLEAN_10038894	453	504	772	268	209	298	13.1226	16.3601	27.0429	8.93329	6.55457	8.09139	0.000858784	-1.25573	down
genome_GLEAN_10071832	8278	5364	11572	16845	14790	25339	191.183	138.978	323.322	448.315	370.627	548.54	0.00565979	1.06899	up
genome_GLEAN_10056510	5873	6082	4799	1641	1870	1745	88.7982	103.161	87.7655	28.581	30.6688	24.7252	6.7368e-31	-1.7363	down
genome_GLEAN_10027393	5	0	0	212	441	234	0.145304	0	0	7.72842	15.1798	6.93664	3.24529e-15	7.44807	up
Lycium_barbarum_newGene_24960	204	173	170	55	44	46	1.64064	1.4866	1.84589	0.48385	0.318479	0.331823	5.53639e-10	-1.9768	down
genome_GLEAN_10008228	2862	3490	2589	196	241	261	73.5718	100.646	80.4974	5.79645	6.70967	6.27601	1.25639e-89	-3.75576	down
Lycium_barbarum_newGene_20097	487	497	474	183	105	216	2.51676	3.10517	3.30827	1.25344	0.579909	1.09024	7.09535e-07	-1.61737	down
genome_GLEAN_10013741	7317	5691	4933	15494	13222	21793	332.499	290.092	271.175	811.345	651.888	928.269	3.47956e-12	1.41756	up
genome_GLEAN_10016150	22	31	11	305	79	463	0.174186	0.282239	0.100143	2.89293	0.704667	3.56792	1.2397e-06	3.63276	up
CUFF188.29.1	2184	2358	1437	120	187	111	46.8319	56.728	37.2824	2.95405	4.34781	2.2236	1.30423e-34	-3.88555	down
Lycium_barbarum_newGene_23610	93	121	138	259	283	320	1.52318	2.42462	2.86226	4.74794	4.90808	4.65583	0.000251854	1.20223	up
CUFF179.68.1	120	134	71	986	570	1458	3.69241	4.65314	2.65154	35.2316	19.1598	42.3927	5.45887e-15	3.12912	up
genome_GLEAN_10069600	60	71	59	429	847	588	3.38832	4.49953	4.01682	28.0307	52.1852	31.2981	2.63505e-19	3.22407	up
genome_GLEAN_10022664	3262	2108	2283	660	1052	838	24.1132	17.4844	20.4193	5.62232	8.43284	5.80603	4.76907e-10	-1.64416	down
CUFF65.162.1	99	68	22	177	256	226	4.56629	3.49475	1.21742	9.4118	12.8059	9.76278	0.0042685	1.76861	up
genome_GLEAN_10036032	273	303	270	493	665	1038	7.14023	8.8974	8.523	14.8507	18.8759	25.462	3.39538e-05	1.27476	up
CUFF240.179.1	2670	1922	2004	1008	749	1107	90.1463	72.7869	81.8169	39.1928	27.4094	35.0137	1.98565e-09	-1.27155	down
genome_GLEAN_10023533	506	413	97	607	2290	1123	20.7351	18.9677	4.78385	28.6834	101.878	43.13	0.00804079	1.95943	up
genome_GLEAN_10038130	16513	17469	13309	112	212	110	938	1113.2	914.52	7.28576	13.0388	5.83913	2.14214e-107	-6.8202	down
genome_GLEAN_10038135	703	489	715	214	162	232	12.3738	9.6602	15.2382	4.3278	3.0912	3.81981	1.32158e-09	-1.72748	down
genome_GLEAN_10029076	134	117	126	15	35	38	1.97328	1.94004	2.25929	0.247173	0.549023	0.527892	5.91866e-06	-2.18931	down
genome_GLEAN_10009957	2475	2339	1951	1099	1068	1392	19.9468	21.15	19.0194	10.2003	9.33675	10.5104	1.59234e-14	-1.00021	down
genome_GLEAN_10026575	1248	932	1507	3867	3976	4412	54.9002	45.9737	80.2244	196.117	189.849	182.005	2.4799e-11	1.65004	up
genome_GLEAN_10044511	1174	1293	1057	432	489	641	28.4391	35.1383	30.9664	12.0583	12.854	14.5363	2.93002e-12	-1.25697	down
genome_GLEAN_10027621	481	388	505	144	202	134	9.33585	8.43802	11.8586	3.20533	4.23759	2.4349	1.61628e-06	-1.58103	down
Lycium_barbarum_newGene_17483	161	55	12	900	374	778	4.85502	1.84283	0.414851	31.2993	12.2362	22.0188	0.000157952	3.16724	up
genome_GLEAN_10042911	1497	1251	1216	3976	4693	5258	74.4311	69.7947	73.1384	227.882	253.264	245.167	2.46911e-46	1.73981	up
Lycium_barbarum_newGene_7367	161	148	77	10	5	33	5.5133	5.68298	3.1929	0.379574	0.149333	1.04108	7.74206e-05	-3.11985	down
Lycium_barbarum_newGene_16284	9	96	184	948	284	1446	0.221438	2.62414	5.3382	25.3247	7.27386	31.9715	0.0033546	3.03992	up
Lycium_barbarum_newGene_16619	1200	1284	2365	3125	3470	5540	16.3201	19.6901	39.2145	49.282	51.361	70.6368	0.00365822	1.20039	up
genome_GLEAN_10031217	598	753	527	38	40	47	14.5909	20.6405	15.5651	1.05005	1.0483	1.07069	1.81443e-49	-3.98403	down
genome_GLEAN_10031216	428	183	318	110	47	158	6.15386	2.94801	5.53596	1.80957	0.719808	2.11992	0.00559909	-1.6479	down
genome_GLEAN_10006818	25	42	24	211	373	162	0.441356	0.842567	0.520447	4.37029	7.28496	2.73703	6.35156e-08	2.98635	up
genome_GLEAN_10076866	258	90	485	23	35	14	10.3066	4.00467	23.4834	1.02981	1.51103	0.516588	3.74236e-06	-3.60745	down
genome_GLEAN_10030167	1060	862	730	134	106	115	17.2916	15.7806	14.4064	2.51871	1.85978	1.75047	3.01618e-38	-2.95602	down
CUFF144.80.1	1791	2383	1224	324	323	254	80.925	120.814	66.8981	16.8588	15.8165	10.7604	6.77131e-17	-2.63099	down
genome_GLEAN_10071581	168	100	404	1016	897	1044	2.91269	1.93799	8.50187	20.3751	16.9297	17.0316	0.000583432	2.0286	up
genome_GLEAN_10072581	2542	2795	2257	1214	1138	1471	51.3686	63.3483	55.177	28.2606	24.9488	27.8547	3.08391e-13	-1.06646	down
genome_GLEAN_10040282	18	10	10	50	172	81	0.760542	0.46529	0.515644	2.44624	8.02498	3.2504	9.54166e-05	2.94883	up
CUFF77.93.3	254	264	106	41	82	88	5.43685	6.34024	2.74097	1.01291	1.89727	1.75749	0.00320996	-1.63117	down
genome_GLEAN_10070679	198	187	64	266	887	512	2.16288	2.28639	0.834081	3.34064	10.5149	5.24449	0.00420055	1.84881	up
genome_GLEAN_10070677	356	303	230	75	86	57	10.3058	9.83257	8.05127	2.47267	2.67939	1.54361	2.49803e-09	-2.07172	down
genome_GLEAN_10037301	1119	798	443	1579	2830	1680	18.622	14.8867	8.91658	30.2718	51.1177	26.2001	0.00213099	1.33609	up
genome_GLEAN_10061535	5366	2073	3810	26	4	34	75.5595	32.7417	64.9027	0.419092	0.046347	0.443507	1.91146e-37	-7.54225	down
Lycium_barbarum_newGene_8603	383	277	462	77	95	117	2.87665	2.20622	4.55111	0.638461	0.794178	0.977574	2.69393e-09	-2.0496	down
Lycium_barbarum_newGene_19887	427	588	354	10	69	164	10.6069	16.3824	10.6261	0.259482	1.86128	3.80355	0.00231642	-2.63954	down
CUFF180.62.1	1308	1006	928	247	253	223	44.3196	38.2554	38.053	9.6454	9.27148	7.05613	2.39046e-26	-2.21832	down
Lycium_barbarum_newGene_15080	61	34	42	6	8	18	3.11536	1.94842	2.59104	0.354617	0.423444	0.866012	0.00420208	-2.19388	down
Lycium_barbarum_newGene_15081	287	211	158	37	49	48	5.14772	4.24721	3.43478	0.763545	0.945379	0.794363	4.12283e-11	-2.34845	down
genome_GLEAN_10038442	229	150	120	405	476	412	4.87299	3.57226	3.0751	9.94076	10.9995	8.23444	3.06419e-05	1.32754	up
Lycium_barbarum_newGene_14024	1004	668	650	143	63	237	39.4818	29.4747	30.9368	6.4597	2.67876	8.72866	1.69117e-07	-2.48178	down
genome_GLEAN_10063026	407	782	632	124	157	154	10.8799	23.4836	20.4382	3.82372	4.55856	3.86044	2.91213e-09	-2.15506	down
genome_GLEAN_10060612	1932	2292	3353	1050	619	1305	25.3279	33.722	53.1971	15.8648	8.80067	16.038	0.000221091	-1.45829	down
Lycium_barbarum_newGene_14470	1666	1988	1680	297	415	475	18.0059	24.3674	22.1338	3.80507	4.29872	4.16163	1.21378e-26	-2.25438	down
genome_GLEAN_10015418	13764	17719	11783	506	599	472	1024	1478.86	1060.46	43.3535	48.2792	32.8549	8.33448e-100	-4.83753	down
genome_GLEAN_10056309	17772	3894	20759	1068	73	2111	820.929	201.757	1159.98	56.8015	3.63735	91.3824	0.00686391	-3.845	down
genome_GLEAN_10021850	913	849	627	90	49	151	31.9662	33.3614	26.568	3.63123	1.85806	4.94874	2.48784e-15	-3.13431	down
genome_GLEAN_10021852	12	7	19	115	34	152	0.74265	0.452912	1.50383	8.63103	2.37024	9.3425	0.000737432	2.87068	up
Lycium_barbarum_newGene_17644	1763	1511	1229	4760	4068	4854	28.2531	27.1634	23.8195	87.9318	70.7625	72.9417	7.93089e-22	1.54282	up
genome_GLEAN_10013153	954	923	773	340	434	483	9.43939	10.2439	9.25229	3.87587	4.65791	4.48034	3.91405e-11	-1.15093	down
CUFF284.270.1	2960	3336	2048	920	974	784	131.633	166.439	110.197	47.1119	46.9836	32.6471	3.48477e-11	-1.68958	down
genome_GLEAN_10023254	84	85	56	15	25	28	2.85486	3.24942	2.27688	0.568128	0.914897	0.884543	0.000528745	-1.80102	down
Lycium_barbarum_newGene_21485	159	135	193	85	63	93	1.79333	1.73567	2.37474	0.939168	0.649051	0.830056	0.00560968	-1.10001	down
genome_GLEAN_10039180	508	507	707	142	119	253	9.44736	10.5642	15.9075	3.04202	2.3831	4.4008	8.18809e-07	-1.85834	down
genome_GLEAN_10039187	1343	1313	1046	371	406	534	19.0648	20.9108	17.9693	6.06751	6.25232	7.10031	4.28234e-21	-1.57478	down
CUFF108.122.1	1442	1449	1125	489	502	771	25.898	29.1852	24.4382	10.1079	9.78109	12.9744	7.54124e-10	-1.27214	down
CUFF118.40.1	299	486	170	91	50	94	12.1773	22.2411	8.35908	4.26222	2.17978	3.5601	8.74414e-05	-2.08857	down
genome_GLEAN_10039459	116	282	167	6	10	30	1.83161	5.01448	3.19888	0.096815	0.17163	0.432887	2.00041e-07	-3.75971	down
genome_GLEAN_10039451	1443	1093	1410	818	537	668	20.9159	17.7729	24.7191	13.6553	8.44351	9.06721	0.00034586	-1.02851	down
genome_GLEAN_10018979	2001	2206	1798	916	917	1257	32.1538	39.7809	34.9583	16.952	15.9785	18.9272	1.59187e-10	-1.04036	down
CUFF283.107.1	344	320	532	871	720	988	4.93961	5.15215	9.2612	14.4478	11.2365	13.321	0.00390163	1.01364	up
CUFF33.137.1	19	17	12	84	68	61	0.591367	0.607053	0.428809	3.07279	2.35378	1.81736	0.000147732	2.10301	up
Lycium_barbarum_newGene_18856	295	175	297	765	494	634	1.26616	0.984979	1.61132	4.71954	2.69716	2.61248	0.000990429	1.23716	up
Lycium_barbarum_newGene_10003	0	0	0	53	81	139	0	0	0	2.26331	3.25046	4.83947	1.24259e-09	8.84278	up
CUFF52.126.1	255	154	197	556	449	575	8.18573	5.55727	7.66346	20.607	15.6643	17.3378	2.08156e-06	1.31792	up
CUFF161.66.1	630	868	541	274	467	314	11.1038	17.1585	11.5177	5.56112	8.91907	5.17293	0.00719088	-1.01296	down
genome_GLEAN_10054047	704	422	687	207	110	338	13.3795	8.99669	15.7984	4.52277	2.25664	6.0184	0.00112498	-1.57295	down
genome_GLEAN_10070478	48	47	29	377	382	305	4.48205	4.90022	3.26204	40.5379	38.6669	26.6796	5.48714e-19	3.05428	up
CUFF174.73.2	2895	3317	2333	728	908	693	63.8792	82.0941	62.2642	18.4935	21.7323	14.3139	6.26394e-17	-1.9326	down
genome_GLEAN_10050873	49	81	42	233	201	280	1.04937	1.95428	1.08152	5.78308	4.69635	5.66136	4.90029e-07	1.97635	up
genome_GLEAN_10065935	24510	31068	19898	2741	4180	2184	510.058	725.282	500.908	65.7051	94.3731	42.5964	3.93699e-21	-3.09816	down
genome_GLEAN_10060463	3916	3833	3342	1548	2194	2007	47.0922	51.7142	48.6203	21.4408	28.6209	22.6167	1.44928e-08	-1.01843	down
genome_GLEAN_10044725	1760	1352	998	3488	2108	3344	23.9769	20.6593	16.4447	54.7601	31.1533	42.7084	0.00046446	1.0665	up
genome_GLEAN_10013839	1103	915	669	7	67	33	26.8723	24.9871	19.6941	0.190757	1.7603	0.738603	1.2251e-12	-4.71105	down
genome_GLEAN_10016365	112	117	112	22	35	42	1.90595	2.2294	2.28798	0.426463	0.638032	0.660721	5.95606e-06	-1.87277	down
CUFF90.109.1	28	16	18	53	64	111	3.60597	2.26947	2.77247	7.87671	8.98685	13.6089	0.00221513	1.79068	up
genome_GLEAN_10073350	484	547	284	38	57	71	8.63488	10.9466	6.12969	0.764037	1.10042	1.18587	1.1123e-16	-3.06038	down
genome_GLEAN_10042764	9015	5830	4447	2715	3490	3485	78.536	56.9761	46.8589	27.2551	32.985	28.4505	0.000138544	-1.04504	down
genome_GLEAN_10042767	902	287	199	19	20	36	42.3549	15.1221	11.2737	0.981387	1.00051	1.56605	1.61167e-11	-4.25323	down
genome_GLEAN_10074880	31	55	43	147	83	194	0.604605	1.23784	1.03925	3.399	1.8021	3.64159	0.00364619	1.61582	up
genome_GLEAN_10074882	2113	1867	1863	4187	5354	4491	21.3433	21.1617	22.7724	48.7435	58.6931	42.5339	8.78229e-12	1.19973	up
CUFF4.78.1	112	157	96	14	17	10	3.93398	6.1709	4.05167	0.552881	0.640178	0.31059	7.04074e-10	-3.21046	down
CUFF9.100.1	128	177	68	45	46	42	11.2659	17.4845	7.24483	4.55894	4.33877	3.40976	0.00515907	-1.53878	down
genome_GLEAN_10049983	320	388	391	1023	1594	1321	10.2917	13.9932	15.2357	37.9469	55.6847	39.8784	5.7617e-11	1.76111	up
genome_GLEAN_10049671	823	855	881	26	16	19	16.8305	19.6202	21.7872	0.612683	0.352294	0.34665	1.86835e-74	-5.46313	down
CUFF161.37.1	274	300	152	30	58	38	23.4385	28.8243	15.7495	2.89639	5.39829	2.97677	2.53947e-08	-2.57863	down
genome_GLEAN_10037117	22	20	35	195	181	224	0.419846	0.420399	0.808264	4.38585	3.82726	4.09836	1.8184e-12	2.87364	up
genome_GLEAN_10041521	118	119	140	675	676	637	2.75943	3.13311	3.97374	18.2908	17.2547	14.0485	4.22918e-22	2.32743	up
Lycium_barbarum_newGene_24539	2481	2149	1782	108	187	165	79.6876	77.4413	69.2279	3.994	6.50516	4.95537	3.29923e-60	-3.86857	down
genome_GLEAN_10060898	5665	5215	4917	1785	1513	3031	111.528	115.183	117.097	40.4878	32.3005	55.919	1.64929e-08	-1.41505	down
genome_GLEAN_10074142	675	547	827	2166	1057	2259	9.43246	8.5812	13.9875	34.9079	16.0361	29.619	0.000661753	1.33041	up
genome_GLEAN_10023746	1733	1485	1735	5781	7928	6321	34.7582	33.423	42.0979	133.642	172.584	118.879	8.69188e-21	1.94746	up
genome_GLEAN_10029623	1374	1184	2184	4812	4749	7921	31.3795	30.3255	60.3409	126.663	117.704	169.602	3.19991e-07	1.76831	up
Lycium_barbarum_newGene_10245	97	86	84	148	237	211	1.69257	1.71807	1.80501	3.08597	4.55999	3.6526	0.00155262	1.08587	up
genome_GLEAN_10020465	111	274	44	6	6	2	4.81789	13.3443	2.28314	0.301168	0.243247	0.081388	1.4415e-07	-4.9652	down
genome_GLEAN_10054204	16	30	9	104	263	289	0.970401	2.06744	0.654746	7.46619	17.8939	16.9925	6.54114e-08	3.48838	up
genome_GLEAN_10008186	100	32	36	940	436	833	2.34255	0.831383	1.00396	25.4241	11.1016	18.329	3.67413e-12	3.68213	up
genome_GLEAN_10060402	208	373	228	75	23	71	5.64159	11.3689	7.48917	2.34404	0.668143	1.7945	7.20333e-05	-2.34269	down
genome_GLEAN_10008608	634	515	350	960	1190	1036	19.6662	17.9074	13.1271	34.3134	40.0508	30.1168	0.000122633	1.0378	up
genome_GLEAN_10071117	1364	1361	1018	405	581	574	12.1171	13.5684	10.9372	4.14238	5.59283	4.78085	3.11486e-10	-1.3328	down
CUFF8.128.1	14	17	25	5625	4750	9753	0.838214	1.10654	1.79403	397.738	316.223	560.982	3.00443e-120	8.37846	up
Lycium_barbarum_newGene_25073	2504	3088	2018	90	95	71	37.1708	51.4218	36.2295	1.53028	1.52364	0.980962	1.58317e-79	-4.94894	down
genome_GLEAN_10028234	7	0	17	121	35	255	0.116014	0	0.342529	2.33752	0.619285	4.00562	0.00329914	3.93239	up
genome_GLEAN_10016356	419	202	314	1303	1025	1351	8.42157	4.53888	7.63698	30.1826	22.3642	25.4553	9.38124e-10	1.91331	up
genome_GLEAN_10049471	90	150	150	427	424	418	1.91532	3.56601	3.85168	10.4529	9.77716	8.32478	6.21033e-06	1.61859	up
genome_GLEAN_10017912	221	54	90	28	16	15	6.53247	1.76399	3.21093	0.921685	0.512083	0.413986	0.000565507	-2.64161	down
genome_GLEAN_10019170	434	530	734	148	84	242	18.6948	25.594	38.2814	7.33474	3.92486	9.76547	3.94785e-05	-1.9638	down
genome_GLEAN_10076124	15180	16530	12137	1566	1678	1498	246.848	301.543	238.744	29.3257	29.6055	22.8284	1.54611e-78	-3.2682	down
genome_GLEAN_10076127	161781	132560	141343	58199	89117	71592	1596.41	1467.42	1687.2	661.742	954.105	662.147	1.00695e-06	-1.05964	down
genome_GLEAN_10073575	2004	4118	4291	61	21	43	46.1517	106.406	119.551	1.60699	0.524648	0.913811	9.12133e-42	-6.46981	down
CUFF235.171.1	3967	3363	2997	7384	8263	8700	104.874	99.7198	95.8494	224.943	237.006	215.571	3.32591e-24	1.17154	up
CUFF194.131.1	2013	2197	1453	452	538	564	16.5055	20.2095	14.4083	4.27186	4.78088	4.33027	1.02143e-22	-1.93266	down
genome_GLEAN_10050999	2611	2708	2589	615	397	729	56.8508	66.1485	68.189	15.4123	9.36943	14.878	5.69697e-21	-2.26804	down
genome_GLEAN_10050996	12208	13510	11297	3557	4372	3672	252.173	313.068	282.289	84.6541	97.9674	71.0881	1.03309e-22	-1.73909	down
Lycium_barbarum_newGene_5345	4259	6049	3466	36	69	22	152.143	242.39	149.763	1.46192	2.66496	0.707146	9.97733e-54	-6.80172	down
genome_GLEAN_10040903	135690	132771	109569	7825	8536	6609	6302.68	6918.43	6156.58	418.8	430.146	287.692	1.60499e-100	-4.0937	down
genome_GLEAN_10006610	197	602	410	26	153	54	4.48407	15.3769	11.2938	0.656691	3.76885	1.13824	0.00271465	-2.45635	down
genome_GLEAN_10026666	1328	1764	1701	82	55	183	15.0563	22.4503	23.3429	1.06838	0.667863	1.94271	8.69668e-22	-4.03074	down
genome_GLEAN_10026669	2219	864	895	5732	9004	6763	53.5945	23.3962	26.1526	159.56	235.994	153.129	2.17096e-09	2.40133	up
genome_GLEAN_10068384	344	272	771	100	142	97	1.70478	1.51176	4.62254	0.567157	0.762839	0.449286	0.000175584	-2.12781	down
genome_GLEAN_10033903	71	95	233	430	732	767	1.89734	2.85619	7.54683	13.3078	21.3052	19.2966	0.000295511	2.14434	up
CUFF60.191.1	94	125	169	14	30	11	11.3877	16.9941	24.8883	1.84392	3.92457	1.17936	1.07987e-05	-2.89167	down
genome_GLEAN_10063294	9	0	0	92	135	51	0.228868	0	0	2.79427	3.87135	1.2584	0.000633219	4.99286	up
genome_GLEAN_10064423	824	628	1279	61	18	309	8.42447	7.20203	15.8184	0.711916	0.199525	2.96203	0.00103723	-3.00343	down
genome_GLEAN_10048819	80076	21593	53724	1727	1716	4449	3580.96	1083.24	2906.3	88.9805	83.2142	186.46	2.82573e-18	-4.40145	down
genome_GLEAN_10072872	2163	1677	1666	5482	8411	6327	12.4175	10.7979	11.5689	36.2691	52.4018	34.0524	2.11672e-15	1.81766	up
genome_GLEAN_10072873	331	184	178	431	927	624	9.75863	6.06709	6.34723	14.6268	29.6408	17.2291	0.000714185	1.46753	up
Lycium_barbarum_newGene_19229	110	165	248	1764	2147	1967	3.37887	5.68546	9.24587	62.7479	72.1852	56.8827	5.19062e-20	3.39264	up
genome_GLEAN_10048461	533	652	443	91	239	94	3.76129	5.16015	3.77965	0.739296	1.82625	0.618582	0.000126838	-1.99018	down
Lycium_barbarum_newGene_19222	3816	5891	4068	458	546	488	149.649	259.218	192.999	20.6974	23.2221	17.9133	3.39221e-40	-3.27902	down
CUFF223.87.2	982	1447	785	340	345	283	33.9715	56.1327	32.8219	13.5402	12.9489	9.16444	2.9265e-08	-1.7865	down
genome_GLEAN_10043027	46448	37383	29257	14567	17857	26223	428.18	386.591	326.258	154.728	178.604	226.575	1.55219e-05	-1.02707	down
CUFF240.81.2	683	586	637	274	361	311	6.34134	6.10199	7.14926	2.93175	3.63359	2.7052	9.24078e-07	-1.0794	down
genome_GLEAN_10040593	1174	570	656	2610	2256	3132	34.5113	18.769	23.3265	88.3989	71.9262	86.2892	1.42711e-08	1.67869	up
CUFF213.96.3	1287	1632	1134	314	339	263	51.5075	73.2533	54.8767	14.48	14.6819	9.85687	1.54543e-17	-2.20302	down
genome_GLEAN_10075420	3233	1481	1828	896	734	1451	85.7259	44.0358	58.6446	27.3773	21.1178	36.0611	0.00248346	-1.16129	down
Lycium_barbarum_newGene_25584	6188	6051	4393	36	14	137	172.647	189.381	148.265	1.13808	0.400188	3.5742	3.68501e-26	-6.61533	down
Lycium_barbarum_newGene_20574	56	36	18	93	89	159	0.4343	0.229687	0.122072	0.791052	0.856019	0.870439	0.00934633	1.5677	up
Lycium_barbarum_newGene_20579	132	105	142	28	65	25	1.34257	1.18829	1.74245	0.32193	0.709725	0.23383	0.00566986	-1.73964	down
genome_GLEAN_10028844	818	855	676	348	454	376	21.9564	25.7557	21.9371	10.7531	13.2197	9.46425	2.22886e-06	-1.05877	down
genome_GLEAN_10039809	3667	4133	2979	8551	12684	10285	49.4733	62.5598	48.6162	132.961	185.707	130.083	3.63023e-11	1.48338	up
genome_GLEAN_10039807	658	749	530	161	310	249	10.0814	12.8763	9.83335	2.83179	5.14576	3.57483	5.31713e-06	-1.49842	down
CUFF27.90.1	182	274	166	64	63	44	9.89606	16.73	10.9204	3.96625	3.68952	2.20952	1.10819e-05	-1.91664	down
genome_GLEAN_10016883	755	167	668	157	77	233	7.87378	1.94833	8.42521	1.88359	0.866833	2.26934	0.00907673	-1.86242	down
CUFF124.40.1	194	77	78	21	21	32	22.8625	10.1515	11.0661	2.75892	2.64746	3.49539	0.000118828	-2.29142	down
CUFF243.180.1	298	231	261	89	143	107	10.5609	9.17581	11.1716	3.59708	5.48538	3.53333	0.000126	-1.28608	down
CUFF182.60.1	46	84	103	2	19	2	4.24042	8.7228	11.6013	0.181553	1.87604	0.131336	0.00364567	-3.40732	down
CUFF248.83.1	2424	2411	2922	736	644	1151	52.3722	58.4474	76.376	18.3126	15.1006	23.3106	2.0531e-11	-1.71768	down
genome_GLEAN_10067766	907	584	525	61	121	81	14.0168	10.1134	9.80675	1.08499	2.02747	1.16696	2.37741e-16	-2.98858	down
genome_GLEAN_10023844	3523	3504	2477	16851	22460	17473	99.7148	111.242	84.7905	549.625	689.798	463.585	2.69569e-32	2.52415	up
genome_GLEAN_10023847	701	470	522	3495	4172	3646	19.9019	14.9572	17.9074	114.373	128.537	97.0469	6.44428e-41	2.68281	up
genome_GLEAN_10013469	44751	41863	23285	380	819	312	3725.07	3909.17	2344.66	36.4407	73.9033	24.2933	1.80778e-48	-6.21306	down
genome_GLEAN_10045171	670	894	571	42	57	81	21.7485	32.5429	22.3833	1.56448	2.0075	2.45735	1.18995e-31	-3.65658	down
CUFF291.89.1	254	209	195	106	143	88	9.03553	8.3512	8.3816	4.33479	5.50682	2.93525	0.00863305	-1.01461	down
Lycium_barbarum_newGene_16202	1305	1137	723	252	61	365	11.033	10.4852	7.06517	2.53623	0.512822	3.39665	0.000181861	-2.31036	down
genome_GLEAN_10067583	327	331	491	995	665	1546	5.35394	6.08241	9.72279	18.7818	11.819	23.7364	0.000743305	1.36592	up
CUFF221.50.1	521	717	1394	3183	3286	6260	10.6118	16.4105	34.3881	74.8315	72.7523	119.724	8.32492e-06	2.13387	up
genome_GLEAN_10072505	828	656	542	366	309	342	9.81615	8.72129	7.77092	4.99638	3.9701	3.79528	5.27375e-06	-1.04903	down
genome_GLEAN_10049209	526	354	367	4282	3404	4166	8.6951	6.55556	7.34171	81.6461	61.1214	64.619	1.85217e-56	3.19015	up
genome_GLEAN_10049208	1771	1769	1562	5710	4327	5806	87.0471	97.515	92.8964	323.452	230.778	267.55	2.46052e-20	1.56444	up
genome_GLEAN_10037388	127	136	161	47	27	41	4.65944	5.58889	7.15372	1.97009	1.07754	1.38364	8.00287e-06	-1.96199	down
genome_GLEAN_10037385	198	178	170	5	19	22	3.13388	3.15916	3.25834	0.07616	0.313697	0.32492	7.95018e-12	-3.66348	down
genome_GLEAN_10071360	271	388	322	58	64	123	5.42394	8.71192	7.79127	1.32274	1.37275	2.28925	7.14302e-08	-2.11105	down
genome_GLEAN_10045036	516	878	816	1816	1905	1729	7.76661	14.8304	14.8709	31.5117	31.1288	24.4062	0.000153671	1.22128	up
Lycium_barbarum_newGene_8687	187	149	99	291	266	401	3.46543	3.08918	2.22397	6.22121	5.35057	6.9894	0.00128059	1.07188	up
CUFF308.157.1	1134	1184	1506	2195	2692	3319	69.0524	80.8617	110.986	154.071	177.923	189.473	5.06614e-05	1.00471	up
genome_GLEAN_10062040	190	155	115	76	64	83	2.9515	2.69545	2.16176	1.35172	1.07254	1.20975	0.00173385	-1.10513	down
genome_GLEAN_10062045	973	993	910	90	70	105	26.9794	30.9083	30.5239	2.87047	2.08025	2.72035	1.97353e-68	-3.51789	down
genome_GLEAN_10006409	205	316	187	126	100	127	6.88506	11.9038	7.60306	4.87789	3.62499	3.98883	0.00546194	-1.07551	down
genome_GLEAN_10073590	2312	2020	1647	146	190	158	78.3767	76.8071	67.5071	5.69771	6.98037	4.99098	4.39395e-76	-3.65596	down
Lycium_barbarum_newGene_2799	33	54	43	113	145	167	0.733883	1.35485	1.16883	2.90956	3.52454	3.5146	0.000119671	1.61905	up
CUFF13.176.1	35	27	8	228	262	221	1.59058	1.34081	0.399849	11.9166	12.8786	9.38335	1.02733e-09	3.31244	up
genome_GLEAN_10032841	1153	1401	912	344	199	369	37.5454	51.1974	35.9237	12.8827	7.02483	11.2438	1.34569e-10	-1.99996	down
genome_GLEAN_10035491	836	683	559	1593	1100	1834	18.9304	17.3558	15.3207	41.5737	27.0275	38.9339	3.32596e-05	1.05493	up
genome_GLEAN_10020813	54	75	61	106	160	159	1.16986	1.83408	1.61247	2.67795	3.80804	3.25605	0.00922062	1.07736	up
genome_GLEAN_10067560	747	489	548	4	13	5	14.6589	10.7623	13.0009	0.087822	0.273085	0.092058	8.34645e-43	-6.39864	down
genome_GLEAN_10010313	5731	5918	8281	617	1070	845	62.2447	72.1128	108.807	7.7207	12.6061	8.60139	3.37183e-24	-3.06456	down
Lycium_barbarum_newGene_22448	180	93	511	963	1896	812	0.53157	0.309071	1.82955	3.28638	6.09732	2.25588	0.00501979	2.13183	up
CUFF305.12.1	1124	1107	2326	592	337	399	28.1935	31.1656	70.5921	17.0964	9.15318	9.38327	9.84952e-05	-1.86452	down
CUFF148.92.1	439	606	386	102	95	51	9.4058	14.5585	10.0017	2.51119	2.20063	1.00673	2.55126e-09	-2.56931	down
genome_GLEAN_10036177	291	437	261	142	141	163	3.77672	6.36976	4.10213	2.11907	1.98655	1.98118	0.000217551	-1.2226	down
genome_GLEAN_10018463	4635	6225	2653	9121	16154	11610	79.6806	120.048	55.1679	180.677	301.322	187.084	0.000322697	1.39386	up
CUFF83.200.2	154	171	148	29	29	26	12.5062	15.6011	14.5711	2.705	2.4862	1.93357	4.99602e-13	-2.56092	down
Lycium_barbarum_newGene_11069	52	62	40	16	10	9	0.933054	1.23596	0.855995	0.312333	0.182893	0.139553	0.00105842	-2.18685	down
genome_GLEAN_10024901	103	100	122	41	13	45	2.18265	2.37071	3.13675	0.982493	0.278811	0.8871	0.00506949	-1.80849	down
genome_GLEAN_10010870	144	27	11	801	449	568	2.06905	0.425658	0.182857	13.2707	7.00595	7.65746	0.000127215	3.33902	up
CUFF131.80.1	1135	1334	778	164	132	114	75.0726	99.0245	62.2518	12.4535	9.42105	7.0119	1.88734e-22	-3.03159	down
CUFF60.118.1	824	803	1495	491	479	528	14.166	15.4759	31.0743	9.71968	8.93213	8.49629	0.00307451	-1.15568	down
Lycium_barbarum_newGene_13574	23	12	124	387	255	421	0.163601	0.094614	1.08554	3.22702	2.05721	2.8607	0.00699812	2.59696	up
genome_GLEAN_10070553	1419	1085	1005	2758	2007	3138	33.9696	29.1514	29.1027	76.1166	52.147	70.4378	4.93095e-07	1.10282	up
genome_GLEAN_10067049	1219	1128	1462	2695	4274	2734	22.6733	23.5249	32.8811	57.752	86.2357	47.6568	4.79527e-05	1.27988	up
genome_GLEAN_10020594	3508	3856	1930	619	849	850	28.3021	34.8979	18.8354	5.74753	7.42541	6.42059	8.3878e-13	-2.06471	down
genome_GLEAN_10020592	1456	1347	1125	469	751	637	18.5729	19.2677	17.3497	6.88167	10.3942	7.61503	1.51111e-06	-1.14749	down
Lycium_barbarum_newGene_8444	8	55	139	422	869	460	0.286402	2.19563	6.00963	17.4589	33.8887	15.5012	0.0019175	2.98872	up
Lycium_barbarum_newGene_17056	93	80	37	534	585	1311	2.53898	2.43586	1.21691	16.7884	17.2872	33.5299	5.8524e-14	3.44317	up
genome_GLEAN_10054627	2672	2739	3108	1380	1225	1738	69.1073	79.4689	97.2324	41.1278	34.3768	42.1214	6.82737e-08	-1.06063	down
genome_GLEAN_10001995	741	617	683	1465	2280	1903	37.9548	35.4314	42.2969	86.5123	126.793	91.4246	1.68436e-09	1.39759	up
CUFF86.140.1	132	92	71	257	330	168	6.034	4.73073	3.91548	13.5616	16.4385	7.19262	0.00688139	1.32825	up
genome_GLEAN_10042813	0	0	5	98	126	127	0	0	0.029701	0.68618	0.831243	0.725565	1.09374e-08	6.01668	up
genome_GLEAN_10006173	5	6	7	79	62	82	0.078951	0.100392	0.136174	1.5994	1.17599	1.34697	5.77321e-09	3.55289	up
CUFF256.163.1	561	492	448	829	1387	1250	16.256	15.9866	15.6913	27.6735	43.6038	33.9466	7.06272e-06	1.13568	up
genome_GLEAN_10053909	3853	4477	2811	1628	1703	1554	68.7615	89.6455	60.6801	33.4649	32.9796	25.9962	3.14828e-08	-1.24638	down
genome_GLEAN_10055503	208	246	195	75	69	138	4.01921	5.33068	4.55161	1.66529	1.43354	2.48907	0.000709557	-1.30088	down
genome_GLEAN_10055505	511	432	492	187	175	154	5.95813	5.65729	6.9497	2.51059	2.2138	1.67975	1.32373e-09	-1.53738	down
genome_GLEAN_10055507	901	776	679	301	283	386	9.80318	9.4689	8.9403	3.771	3.34051	3.9312	2.73932e-15	-1.35295	down
CUFF308.146.1	127	116	136	412	442	1021	12.4113	12.6803	16.0313	46.3517	46.8364	93.5122	5.98807e-08	2.18814	up
Lycium_barbarum_newGene_11546	161	284	163	41	28	60	7.54027	14.9649	9.22352	2.21445	1.39073	2.63747	1.20667e-06	-2.33069	down
CUFF142.174.1	19	26	29	120	105	126	1.41731	2.20012	2.67002	10.685	8.81659	9.14828	8.28188e-07	2.16285	up
genome_GLEAN_10043477	1021	924	720	170	132	94	15.9777	16.2278	13.6358	3.0509	2.22979	1.36622	6.31841e-17	-2.78763	down
genome_GLEAN_10043473	4408	4995	4219	2290	2314	2500	80.5462	102.408	93.2771	48.2132	45.8804	42.8196	4.6289e-13	-1.01167	down
CUFF216.37.1	6376	7967	5176	26263	18429	31483	117.026	164.056	114.929	555.508	367.029	541.675	2.88183e-14	1.88626	up
CUFF263.67.1	6	20	5	87	65	46	0.313101	1.2996	0.28851	5.79964	4.02952	2.45499	0.00313412	2.63199	up
genome_GLEAN_10073228	2711	2230	1646	1100	925	893	61.0915	56.3809	44.8762	28.5612	22.6062	18.8611	8.15019e-07	-1.2197	down
genome_GLEAN_10001919	2074	6483	4935	6	6	0	65.0467	228.144	187.245	0.200981	0.181074	0	1.25106e-20	-10.1759	down
genome_GLEAN_10037198	423	470	379	200	162	190	29.1404	36.2641	31.5313	15.8379	12.0672	12.2285	6.46855e-08	-1.27197	down
Lycium_barbarum_newGene_4434	225	288	375	53	16	67	2.29265	3.29075	4.61886	0.621744	0.169088	0.639204	2.47756e-06	-2.82082	down
CUFF72.169.1	974	1456	789	96	64	42	38.4063	64.4435	37.6434	4.34713	2.70541	1.51955	1.47033e-20	-4.03078	down
genome_GLEAN_10068010	56	31	35	135	230	181	1.50287	0.923747	1.12342	4.18591	6.72254	4.5656	1.60658e-06	2.10456	up
genome_GLEAN_10068016	5240	5144	5282	10872	9057	14022	95.9645	105.68	117.023	229.444	179.973	240.725	5.98237e-09	1.02978	up
genome_GLEAN_10035132	9	34	16	181	55	178	0.243823	1.07293	0.522099	5.88105	1.67499	4.72146	0.000969913	2.71654	up
CUFF76.258.1	7	10	11	242	186	136	0.354749	0.552858	0.62841	14.2553	10.3161	6.51203	1.11623e-14	4.27758	up
CUFF69.179.1	61	81	84	210	173	199	3.41619	5.08592	5.69108	13.543	10.4734	10.44	0.000438113	1.28594	up
genome_GLEAN_10038562	2530	1902	3276	702	366	770	63.1031	53.2071	98.8484	20.1669	9.90656	17.9923	7.22528e-09	-2.16208	down
genome_GLEAN_10066559	1849	2135	1289	72	41	18	38.0948	49.3468	32.1304	1.68725	0.898167	0.33349	5.01649e-26	-5.34746	down
genome_GLEAN_10068216	491	548	702	1910	1706	1997	17.7883	22.2718	30.7673	79.7269	67.0618	67.8188	1.56799e-10	1.60296	up
genome_GLEAN_10067681	130	65	37	386	1405	328	3.49613	1.95546	1.19101	12.0178	41.1925	8.30762	1.68442e-05	3.19078	up
genome_GLEAN_10066884	5301	6388	5043	1570	1945	2361	74.5268	100.739	85.7543	25.4211	29.6604	31.1017	1.6138e-18	-1.59434	down
genome_GLEAN_10059703	2067	1998	1970	733	799	800	28.0623	30.4394	32.3616	11.4688	11.7666	10.182	9.61296e-28	-1.44288	down
CUFF297.4.1	539	535	451	196	244	219	19.2744	21.4419	19.513	8.05238	9.46763	7.33459	6.91181e-10	-1.27654	down
genome_GLEAN_10010500	7321	7990	4707	1555	1948	1413	117.461	143.806	91.3431	28.7401	33.9042	21.2464	1.27616e-14	-2.07352	down
genome_GLEAN_10053485	380	145	177	74	85	89	12.004	5.11054	6.75294	2.69237	2.90617	2.60796	0.00156651	-1.54652	down
genome_GLEAN_10071728	264	265	155	67	115	87	6.66325	7.50273	4.73635	1.94277	3.15892	2.06324	0.00067762	-1.40234	down
CUFF55.98.1	226	278	190	127	106	128	14.9161	20.5905	15.1482	9.67513	7.55312	7.92153	0.00118128	-1.01108	down
Lycium_barbarum_newGene_8457	1675	1737	1930	3257	3739	4448	33.4299	38.8999	46.6121	81.5487	96.995	105.668	1.13942e-08	1.01146	up
CUFF62.93.1	2	0	0	234	449	192	0.031492	0	0	7.54941	13.6851	5.04401	1.45789e-12	8.74078	up
genome_GLEAN_10008686	947	969	818	44	30	26	14.3382	16.4626	14.9777	0.76721	0.489234	0.367362	3.65865e-61	-4.82884	down
genome_GLEAN_10077053	1572	1211	1527	2570	3683	2966	14.1298	12.2111	16.6058	26.6192	35.9259	24.9929	2.173e-05	1.02808	up
genome_GLEAN_10013362	632	535	453	1485	1539	1270	58.9922	56.0074	51.1661	159.784	155.904	111.132	6.91887e-10	1.35591	up
CUFF224.132.1	646	567	513	163	134	189	12.6709	12.4756	12.1699	3.67298	2.85041	3.46377	5.48166e-22	-1.90008	down
genome_GLEAN_10022712	2946	2250	2451	970	1520	1429	34.2543	29.348	34.4669	12.9939	19.1724	15.5689	4.98233e-06	-1.03735	down
CUFF303.3.1	1319	1613	1191	516	466	519	30.1283	41.3162	32.8936	13.5665	11.5343	11.093	1.15399e-14	-1.52647	down
genome_GLEAN_10002058	190	262	98	421	417	588	3.49919	5.40515	2.1658	8.93758	8.32622	10.1567	0.00262432	1.30473	up
genome_GLEAN_10052611	233	435	236	101	36	33	7.02186	14.7413	8.61794	3.50403	1.15564	0.922187	0.000227266	-2.44434	down
genome_GLEAN_10055342	74	130	194	18	7	8	2.21625	4.39058	7.0711	0.603709	0.202052	0.202982	6.26667e-07	-3.67351	down
genome_GLEAN_10009559	1500	1276	1050	435	560	425	21.9984	20.9911	18.6224	7.33991	8.90315	5.84278	2.10581e-10	-1.48246	down
genome_GLEAN_10011665	90	22	46	175	1019	280	1.68709	0.45331	1.04986	3.80703	20.9322	4.95835	0.000144927	3.19866	up
CUFF305.162.3	3082	3039	2513	1290	1568	1409	36.5941	40.4753	36.0858	17.6379	20.2017	15.6749	2.25836e-11	-1.08061	down
genome_GLEAN_10017997	463	192	137	10	16	6	5.1424	2.38575	1.83767	0.124896	0.182838	0.061394	3.27211e-12	-4.63643	down
CUFF118.158.3	180	258	124	525	644	563	3.65529	5.90129	3.03925	12.3443	14.2452	10.7533	7.7924e-06	1.56411	up
CUFF262.134.1	106	57	57	6	8	7	4.00307	2.43001	2.61084	0.243432	0.312865	0.219408	6.96681e-08	-3.4404	down
genome_GLEAN_10054127	325	287	318	119	213	151	3.77337	3.73701	4.471	1.58732	2.68928	1.64152	0.00511242	-1.01472	down
genome_GLEAN_10022325	225	140	150	477	259	577	5.38374	3.73572	4.31905	13.1626	6.72135	12.9443	0.0019711	1.27703	up
genome_GLEAN_10073248	82	81	160	12	8	2	1.80973	2.00308	4.2814	0.282939	0.193053	0.041277	2.80754e-06	-3.93067	down
CUFF94.15.3	574	811	624	254	201	269	19.2106	30.4459	25.2829	9.77584	7.30251	8.43376	7.14588e-09	-1.55135	down
CUFF299.207.1	1986	3961	1796	899	1164	1382	41.1101	91.9972	44.9729	21.4488	26.1382	26.8131	0.00131715	-1.25271	down
genome_GLEAN_10022823	1032	617	677	190	136	216	70.4819	47.2616	55.929	14.9121	10.0186	13.7798	5.96352e-14	-2.16609	down
CUFF80.92.2	458	439	374	218	187	212	4.18285	4.49568	4.12829	2.28613	1.84633	1.81266	1.00203e-07	-1.10747	down
genome_GLEAN_10022827	118	181	42	1258	1006	1377	5.9857	10.3033	2.54587	73.8495	55.5909	65.756	6.74503e-12	3.36141	up
Lycium_barbarum_newGene_1250	217	178	359	0	4	0	5.6767	5.21219	11.3764	0	0.099666	0	7.29713e-15	-7.64032	down
Lycium_barbarum_newGene_1258	68	149	102	0	5	11	1.02054	2.50473	1.85274	0	0.066307	0.153741	6.70034e-06	-4.46391	down
genome_GLEAN_10044601	26670	28899	15511	676	632	674	677.401	823.427	476.586	19.7825	17.4012	16.0296	2.62896e-105	-5.21831	down
genome_GLEAN_10044602	494	651	369	117	64	77	12.8101	18.9355	11.5626	3.47497	1.79639	1.84973	5.69486e-11	-2.60331	down
CUFF225.2.1	253	194	90	16	7	42	10.7239	9.21546	4.58298	0.739343	0.286911	1.64913	3.10139e-05	-3.14246	down
genome_GLEAN_10048978	865	776	544	1792	2736	1949	9.20332	9.26219	7.00327	21.9692	31.5881	19.4352	5.01929e-08	1.517	up
genome_GLEAN_10046115	959	1067	1137	506	399	427	13.0393	16.2781	18.7072	7.92626	5.88551	5.43502	1.11062e-07	-1.31898	down
CUFF117.33.2	576	767	488	274	264	356	22.9411	34.2413	23.4828	12.5801	11.3917	13.2781	3.0732e-05	-1.11253	down
genome_GLEAN_10047646	325	509	115	71	34	44	11.0028	19.3423	4.67575	2.73909	1.24419	1.38072	5.01607e-05	-2.7044	down
genome_GLEAN_10042799	1936	1775	2055	904	513	1048	26.9826	27.7627	34.6557	14.5098	7.75079	13.6915	2.03083e-05	-1.31375	down
CUFF217.178.2	1401	1433	1706	3725	5099	3785	49.4862	56.77	72.8847	151.61	195.396	125.296	4.39593e-08	1.40151	up
genome_GLEAN_10040518	67092	75834	59535	725	368	502	2120.52	2688.81	2276.25	26.3956	12.6009	14.856	2.24946e-130	-7.04438	down
genome_GLEAN_10076442	10	10	11	93	40	48	0.372103	0.429951	0.515108	4.12619	1.67599	1.73193	0.00084678	2.49556	up
genome_GLEAN_10019457	19	10	11	194	290	70	0.424571	0.255176	0.309724	5.21766	7.34556	1.51693	3.01734e-07	3.78063	up
genome_GLEAN_10030543	131	179	119	941	954	721	7.0993	10.9271	7.81661	59.14	56.4634	36.8577	4.08122e-17	2.55386	up
genome_GLEAN_10030545	3373	4419	2725	1106	1034	1012	169.786	249.515	165.926	64.1051	56.4247	47.7403	3.09836e-14	-1.79856	down
genome_GLEAN_10030546	796	616	448	142	124	202	17.9742	15.5928	12.2445	3.68389	3.02514	4.27506	5.1422e-13	-2.05979	down
CUFF257.38.1	301	364	190	90	40	76	12.7721	17.3328	9.71556	4.36431	1.83111	2.99844	7.97135e-06	-2.11164	down
genome_GLEAN_10075132	212	178	120	84	70	105	3.69003	3.47406	2.52052	1.68939	1.31005	1.71146	0.00543948	-1.04238	down
genome_GLEAN_10065188	1250	1523	1291	129	207	153	47.5496	64.9685	59.406	5.61646	8.53952	5.44076	2.65915e-32	-3.12622	down
genome_GLEAN_10074705	565	610	385	1668	1255	2099	8.69981	10.5347	7.15561	29.5791	20.9572	30.2883	4.85723e-10	1.61267	up
genome_GLEAN_10036659	95	32	7	8696	5513	7615	3.34455	1.24127	0.265772	355.419	212.172	253.188	8.21836e-29	7.34612	up
genome_GLEAN_10031049	2796	1452	900	622	627	937	41.676	24.2709	16.2231	10.6702	10.1328	13.0851	0.00301566	-1.28598	down
genome_GLEAN_10029704	598	374	1001	70	111	123	13.7931	9.66701	27.9583	1.85501	2.75942	2.6488	4.61863e-09	-2.80761	down
Lycium_barbarum_newGene_10363	25	45	28	149	166	203	0.231012	0.391525	0.2767	1.6113	1.84453	1.99043	1.6183e-08	2.31758	up
CUFF212.38.1	47	69	125	404	473	342	0.678056	1.11848	2.20829	6.80438	7.50852	4.69149	1.53551e-05	2.24732	up
genome_GLEAN_10024087	160	206	58	919	2738	1334	3.21938	4.66552	1.41333	21.3999	60.0313	25.264	8.39523e-10	3.51784	up
genome_GLEAN_10062170	727	846	854	295	452	410	18.443	24.1021	26.2347	8.60712	12.453	9.74188	1.55339e-05	-1.15185	down
genome_GLEAN_10054323	5271	3975	3316	1919	1807	2603	27.3694	23.1525	20.8292	11.4809	10.1783	12.6648	9.99964e-08	-1.05838	down
genome_GLEAN_10004717	35	34	46	556	507	554	1.6292	1.75809	2.57153	30.2365	25.9492	24.5229	1.3744e-40	3.73846	up
genome_GLEAN_10049093	170	440	384	3	2	22	5.4694	15.8814	14.9383	0.074234	0.069433	0.6598	5.98625e-10	-5.38199	down
genome_GLEAN_10067272	1522	1033	898	2038	3241	2286	19.829	15.1017	14.1461	30.6088	45.8219	27.9179	0.000424417	1.08414	up
genome_GLEAN_10057678	2954	2732	2828	1295	1293	1630	34.1589	35.4353	39.5615	17.2541	16.2113	17.6669	2.62534e-19	-1.09258	down
CUFF256.179.1	974	979	657	202	212	192	46.5153	52.4556	37.9634	11.0934	10.9361	8.59057	2.82132e-20	-2.16163	down
genome_GLEAN_10013582	139	111	79	36	38	29	3.13723	2.79778	2.16528	0.921757	0.914636	0.609173	0.00015619	-1.7197	down
genome_GLEAN_10021071	26	18	81	474	706	507	0.319055	0.256272	1.24602	6.94546	9.7539	6.05029	1.72173e-08	3.64663	up
CUFF97.4.1	862	1744	442	29	22	24	27.443	62.2907	16.9903	1.03995	0.746558	0.708618	6.61343e-24	-5.39734	down
genome_GLEAN_10060721	581	592	258	1602	1760	2784	35.9035	41.0335	19.2523	114.083	118.024	161.271	1.43758e-08	2.02979	up
genome_GLEAN_10060720	142	187	141	14	43	48	3.98154	5.86902	4.78402	0.445608	1.30451	1.23957	6.33426e-05	-2.26241	down
genome_GLEAN_10060723	307	265	91	933	749	1727	19.6715	19.0714	7.02451	68.9806	52.0907	103.869	5.6821e-06	2.29019	up
genome_GLEAN_10018544	51	69	111	701	260	784	1.29741	1.97603	3.41455	20.6797	7.23058	18.8245	6.59759e-07	2.80297	up
Lycium_barbarum_newGene_18902	228	247	104	56	35	24	4.70054	5.30983	2.3206	1.34204	0.728905	0.372211	9.03998e-05	-2.35169	down
genome_GLEAN_10022035	2810	1980	1886	8587	4989	8397	70.7171	55.8936	57.419	249.045	136.239	198.098	1.46598e-09	1.65757	up
Lycium_barbarum_newGene_20042	938	1578	1802	226	86	506	11.8131	22.133	29.4637	2.92241	1.30679	5.53597	4.64711e-05	-2.55005	down
genome_GLEAN_10012732	1980	2031	1139	430	710	811	53.5047	61.5696	37.229	13.3898	20.8041	20.5279	4.53048e-06	-1.47409	down
genome_GLEAN_10008521	3242	1410	2571	5600	6301	4736	50.5658	24.6588	48.5111	100.647	106.629	69.2368	0.00213444	1.15412	up
genome_GLEAN_10049531	205	233	222	698	847	625	5.89359	7.51726	7.71087	23.1286	26.436	16.8617	9.44674e-10	1.6532	up
Lycium_barbarum_newGene_6590	439	276	275	158	171	161	8.38874	5.90446	6.35135	3.46908	3.5469	2.88403	0.000396108	-1.06741	down
Lycium_barbarum_newGene_10827	84	115	95	6	12	38	2.94187	4.53508	4.05716	0.231742	0.431049	1.25211	0.00140938	-2.53578	down
CUFF304.67.3	455	276	320	94	60	61	10.1615	6.90444	8.64351	2.40421	1.45043	1.26376	9.09006e-10	-2.3334	down
CUFF230.36.1	207	617	279	65	84	96	6.79387	22.7163	11.0687	2.42341	2.96363	2.92551	2.55569e-05	-2.2621	down
genome_GLEAN_10009155	49	29	37	274	825	213	1.20016	0.806829	1.10195	7.82766	22.2393	4.94406	9.25784e-08	3.47981	up
genome_GLEAN_10047252	13	12	10	84	44	242	0.411875	0.419657	0.356475	3.07752	1.49772	7.19682	4.06322e-05	3.27303	up
genome_GLEAN_10051305	1715	1519	1624	379	392	559	23.2528	23.1033	26.6261	5.91568	5.76535	7.0957	2.27169e-30	-1.95464	down
genome_GLEAN_10051304	1133	1391	1070	634	621	446	31.9395	44.0002	36.4994	20.6088	18.9908	11.7721	0.0001677	-1.13201	down
Lycium_barbarum_newGene_13841	397	315	284	793	1160	898	2.9427	2.62428	2.5459	6.78571	9.34747	6.24935	7.55592e-09	1.46004	up
genome_GLEAN_10005107	994	987	785	415	448	503	26.6897	29.7184	25.5018	12.8435	13.0378	12.6559	8.72265e-13	-1.08782	down
genome_GLEAN_10070097	1226	1393	1396	239	153	189	20.4792	26.1177	28.2146	4.5947	2.76531	2.94788	1.60125e-26	-2.85868	down
CUFF13.126.1	2085	2327	1554	677	571	600	31.7558	39.7515	28.6176	11.8792	9.42473	8.5554	2.48784e-15	-1.74816	down
genome_GLEAN_10033824	417	474	316	41	18	0	16.6151	21.1497	15.1876	1.85462	0.771532	0	0.000118272	-4.33966	down
Lycium_barbarum_newGene_2713	545	396	333	145	197	143	22.3521	18.1834	16.4805	6.9092	8.75368	5.48342	5.2254e-06	-1.44084	down
genome_GLEAN_10041845	57	61	50	7	13	10	2.44834	2.92201	2.55875	0.319276	0.562588	0.391449	2.06471e-05	-2.55663	down
genome_GLEAN_10053431	134	117	130	406	428	512	1.80336	1.75759	2.10545	6.30133	6.24622	6.46055	3.75893e-18	1.74303	up
genome_GLEAN_10053437	358	392	231	99	65	92	5.76606	7.07868	4.50071	1.83674	1.12986	1.37719	1.06839e-08	-1.99742	down
genome_GLEAN_10052969	2	0	0	79	94	45	0.057409	0	0	3.67439	4.13432	1.71859	9.99029e-07	6.75016	up
CUFF142.169.1	1561	1490	1334	3247	3787	3720	72.0903	77.2058	74.5022	172.816	189.761	161.057	1.0467e-22	1.22604	up
Lycium_barbarum_newGene_10401	542	470	653	19	0	16	14.6257	14.2446	21.3254	0.590185	0	0.401694	4.27961e-12	-5.66141	down
Lycium_barbarum_newGene_15432	258	366	427	201	166	168	5.82914	9.33512	11.5883	5.25898	4.05835	3.53818	0.00807378	-1.0553	down
genome_GLEAN_10072930	624	555	702	131	103	165	5.84937	5.83662	7.96145	1.40629	1.04195	1.44921	9.40291e-19	-2.32545	down
Lycium_barbarum_newGene_19509	2027	1913	1605	915	837	990	9.24061	9.57276	8.7922	4.65839	4.08082	4.16864	3.89081e-16	-1.08311	down
genome_GLEAN_10030663	512	593	414	1071	1103	1137	10.9122	14.1868	10.6852	26.3107	25.5359	22.7359	8.38839e-08	1.05856	up
genome_GLEAN_10040727	191	227	121	49	15	32	3.37157	4.51495	2.57491	0.981839	0.273055	0.521465	2.13582e-05	-2.53859	down
genome_GLEAN_10040721	64	233	281	31	6	65	3.42369	14.1555	18.4312	1.91002	0.349178	3.29475	0.00850968	-2.67093	down
CUFF84.20.1	2921	2355	2421	873	1428	1323	27.7758	25.117	27.843	9.55626	14.7311	11.7863	4.70464e-07	-1.16008	down
genome_GLEAN_10035402	3212	4777	2716	231	203	125	70.8744	118.245	72.4763	5.8495	4.84651	2.57639	1.07274e-32	-4.30082	down
genome_GLEAN_10033581	393	387	298	81	200	179	7.50853	8.29763	6.90145	1.77937	4.14643	3.20795	0.00235779	-1.30717	down
genome_GLEAN_10029139	3590	4684	2993	1705	1693	1551	80.6843	118.115	81.3693	44.161	41.2852	32.6753	1.71945e-07	-1.24675	down
genome_GLEAN_10051147	110	147	228	26	7	19	0.791224	1.18463	1.98214	0.209205	0.051789	0.121694	1.03932e-06	-3.31607	down
CUFF44.11.1	153	152	129	43	65	71	8.25222	9.19344	8.42671	2.63502	3.77465	3.56759	0.000100454	-1.35658	down
genome_GLEAN_10038496	1147	943	838	2075	1968	2288	32.1295	29.6155	28.3965	66.9782	59.8243	60.0871	4.05283e-14	1.04808	up
genome_GLEAN_10051493	505	317	321	15	12	4	20.3935	14.371	15.6949	0.693967	0.525087	0.146995	2.92437e-24	-5.23239	down
genome_GLEAN_10011161	489	981	1002	187	130	228	10.1742	22.8928	25.2043	4.46117	2.93289	4.43695	6.09456e-08	-2.28886	down
genome_GLEAN_10058205	153	128	84	26	43	23	2.312	2.17011	1.53825	0.44592	0.695994	0.312887	0.000106879	-2.02845	down
genome_GLEAN_10025743	524	735	1101	46	58	82	7.26533	11.4254	18.4741	0.734083	0.860899	1.05892	6.78409e-20	-3.78405	down
genome_GLEAN_10058173	394	534	316	13	6	8	10.9881	16.7164	10.675	0.403918	0.180415	0.195913	1.27112e-33	-5.5869	down
genome_GLEAN_10015263	380	305	226	54	90	80	14.257	12.8084	10.2424	2.31205	3.65604	2.793	7.31492e-10	-2.08489	down
genome_GLEAN_10023966	399	511	400	59	62	56	17.903	25.7381	21.7458	3.01196	3.02303	2.35562	1.74621e-26	-2.95717	down
CUFF169.16.1	7238	9146	5804	1148	1176	1071	177.929	252.217	172.597	32.5015	31.3488	24.6654	9.34094e-37	-2.7677	down
genome_GLEAN_10023962	706	641	757	343	323	313	10.1882	10.3833	13.2135	5.70636	5.05877	4.23651	2.14653e-07	-1.17307	down
genome_GLEAN_10026215	421	629	219	138	158	139	7.84568	13.1409	4.93459	2.94738	3.19539	2.42578	0.000673934	-1.59624	down
genome_GLEAN_10026214	1703	1924	1257	710	861	858	42.8612	54.3098	38.2489	20.5922	23.5136	20.222	4.64251e-07	-1.07373	down
genome_GLEAN_10059495	3846	2981	2506	17839	11413	15345	88.1002	76.6048	69.4367	470.874	283.652	329.474	5.15016e-20	2.20381	up
CUFF62.129.3	664	675	894	348	182	283	16.4612	18.7549	26.8143	9.92016	4.88997	6.56621	4.17385e-05	-1.53649	down
genome_GLEAN_10056001	79	57	87	8	15	17	1.31037	1.05388	1.75155	0.149542	0.270637	0.259545	1.06865e-05	-2.5709	down
genome_GLEAN_10003293	280	70	47	5	3	17	9.88088	2.75391	1.98378	0.170415	0.087641	0.538367	5.38789e-05	-4.0575	down
genome_GLEAN_10017132	2161	603	607	124	166	132	23.2228	7.27195	7.88169	1.53374	1.93439	1.32485	2.34003e-08	-3.01489	down
genome_GLEAN_10017130	977	1014	630	352	299	450	52.3048	60.885	40.8074	21.6825	17.3306	22.5376	3.09966e-07	-1.32191	down
CUFF189.193.1	268	352	590	1129	1062	2429	23.4244	34.5228	62.4952	113.841	100.818	199.32	0.000199815	1.79309	up
genome_GLEAN_10028309	59	47	86	0	2	9	2.27884	2.03993	4.08196	0	0.044898	0.299618	0.000154686	-4.28972	down
CUFF37.55.1	515	650	357	214	267	280	13.3386	18.9056	11.2049	6.38842	7.49938	6.79769	0.000617567	-1.06814	down
genome_GLEAN_10072263	118	50	140	4	6	6	1.71144	0.813472	2.46048	0.054717	0.087575	0.068404	3.86633e-09	-4.35358	down
genome_GLEAN_10072261	7	6	21	147	192	247	0.320371	0.301167	1.17536	8.06198	9.91078	11.0277	3.03776e-10	3.98747	up
genome_GLEAN_10051806	30417	35986	21989	1299	1541	1311	539.502	716.024	471.79	26.5455	29.6537	21.7809	3.71605e-92	-4.46969	down
genome_GLEAN_10075285	960	562	1096	4809	5409	5645	23.1033	15.1811	31.936	133.486	141.369	127.44	9.12111e-18	2.51852	up
genome_GLEAN_10016778	460	260	272	129	98	168	10.6345	6.7501	7.60934	3.42615	2.43767	3.63385	0.000121478	-1.39527	down
genome_GLEAN_10049094	531	1189	1077	65	51	111	16.9524	42.6146	41.6176	2.36063	1.76077	3.30348	9.3792e-17	-3.74446	down
genome_GLEAN_10049095	268	350	278	2	34	37	8.65268	12.6963	10.8512	0.03726	1.17601	1.1006	7.73364e-06	-3.73455	down
genome_GLEAN_10037269	851	644	805	223	389	416	18.4371	15.6441	21.0786	5.55089	9.12272	8.44105	4.44079e-05	-1.24833	down
genome_GLEAN_10040125	1998	2821	2889	12152	6344	12379	32.2322	51.0564	56.3837	225.952	111.067	187.229	2.21597e-08	1.90987	up
genome_GLEAN_10040126	3280	3405	2209	9425	7717	10942	52.4134	61.0535	42.6988	173.571	133.815	163.916	9.94574e-15	1.59124	up
CUFF115.90.2	1001	913	678	367	293	328	15.0969	15.4585	12.376	6.3727	4.79682	4.63331	2.66609e-10	-1.44658	down
genome_GLEAN_10061264	0	0	0	96	217	209	0	0	0	2.77691	5.93758	4.94543	1.22731e-12	9.79823	up
genome_GLEAN_10001271	1951	1699	1157	591	772	891	40.1006	39.1706	28.7554	13.9822	17.2037	17.1649	1.15043e-06	-1.16004	down
genome_GLEAN_10034741	56	76	63	0	3	0	1.39258	2.11823	1.89383	0	0.067849	0	3.0764e-07	-6.0877	down
genome_GLEAN_10075545	851	990	729	2194	1377	1951	34.8942	45.5071	36.1365	103.635	61.2592	74.9666	0.000162517	1.03812	up
CUFF107.23.1	343	441	504	46	38	98	24.2129	34.9502	43.0355	3.73176	2.89751	6.45114	1.39188e-11	-2.94588	down
Lycium_barbarum_newGene_8159	96	76	90	24	16	20	6.1034	5.38361	6.90041	1.68995	1.04302	1.15098	3.36928e-06	-2.19359	down
genome_GLEAN_10062722	1328	665	259	183	240	271	20.7057	11.631	4.88502	3.28312	4.05826	3.95251	0.00339868	-1.73035	down
genome_GLEAN_10075890	583	743	557	250	255	391	9.77603	13.9787	11.2975	4.82832	4.63432	6.13677	9.38067e-06	-1.16142	down
genome_GLEAN_10006727	479	976	632	295	397	281	13.0146	29.7888	20.7905	9.24762	11.6959	7.14111	0.00587741	-1.17196	down
CUFF258.40.3	961	873	1118	3242	2783	3565	28.2385	28.7635	39.7288	109.814	88.7615	98.2237	6.52916e-16	1.61777	up
genome_GLEAN_10019751	101	190	115	386	230	547	7.74145	16.3873	10.6891	34.2336	19.168	39.5266	0.00358718	1.41851	up
Lycium_barbarum_newGene_19318	9	17	30	647	574	404	0.214728	0.463749	0.882147	25.5042	15.1588	12.9476	3.82025e-19	4.77971	up
Lycium_barbarum_newGene_19310	503	380	438	771	1121	1159	9.67461	8.11785	10.2405	16.9715	23.3449	20.7618	9.73771e-07	1.13046	up
CUFF175.138.1	75	65	56	27	19	18	3.97274	3.82854	3.586	1.63892	1.07152	0.875463	0.00191473	-1.66577	down
CUFF257.208.2	1751	1990	1847	815	917	956	32.7795	41.7919	41.8159	17.5769	18.6177	16.7687	2.45159e-12	-1.13312	down
Lycium_barbarum_newGene_18959	67	35	50	0	0	0	2.9435	1.49671	2.41607	0	0	0	7.67808e-08	-8.16711	down
genome_GLEAN_10004815	534	791	683	53	24	20	34.7496	57.8301	53.8195	3.97905	1.67563	1.19689	4.96412e-20	-4.42163	down
genome_GLEAN_10067600	614	637	1596	328	217	463	8.04256	9.3704	25.3068	4.94551	3.07797	5.68302	0.00391085	-1.62868	down
Lycium_barbarum_newGene_22326	15	36	10	102	60	109	0.264172	0.615874	0.244374	2.32886	1.24779	1.83079	0.00532416	2.07815	up
genome_GLEAN_10019032	3600	4426	3232	292	270	260	128.215	176.875	139.24	11.9529	10.3981	8.65827	2.32582e-79	-3.83889	down
Lycium_barbarum_newGene_21690	862	737	679	2017	3135	2606	16.3183	15.6417	15.5339	43.9981	64.3955	46.2505	5.85092e-15	1.70262	up
genome_GLEAN_10014777	431	417	306	173	216	184	13.5521	14.7263	11.625	6.27613	7.36928	5.41439	4.57253e-05	-1.06868	down
Lycium_barbarum_newGene_24057	1067	786	499	87	80	44	10.7339	9.01509	6.08102	0.991571	0.866424	0.411185	1.58628e-16	-3.49789	down
genome_GLEAN_10024826	168	328	382	1448	440	2075	2.77189	6.08101	7.63134	27.6007	7.89273	32.1813	0.00135007	2.04323	up
Lycium_barbarum_newGene_20770	2890	2781	1972	460	608	927	17.8724	19.1289	14.4829	3.29068	4.17925	5.3205	1.18493e-14	-2.02482	down
genome_GLEAN_10029361	234	205	308	577	426	668	8.29999	8.14046	13.1958	23.5752	16.3725	22.1933	0.00146538	1.0702	up
CUFF220.49.1	2267	2411	1740	787	994	855	104.113	124.218	96.66	41.6543	49.5087	36.7894	3.17648e-11	-1.345	down
genome_GLEAN_10062242	2	6	0	50	82	49	0.204179	0.768448	0	6.87496	10.5656	5.49735	3.68305e-05	4.45507	up
Lycium_barbarum_newGene_1129	49	48	51	10	8	9	1.05988	1.16121	1.3336	0.238748	0.166627	0.180411	3.29806e-05	-2.52711	down
genome_GLEAN_10057966	50	27	67	107	140	199	1.05178	0.625884	1.72774	2.62487	3.25537	3.99972	0.0070658	1.52508	up
CUFF61.35.1	57	65	99	257	140	348	6.94358	8.7709	14.5509	35.9592	18.4515	39.6795	0.00198085	1.6403	up
CUFF195.208.1	107	104	70	320	239	738	7.90192	8.60581	6.2258	27.4019	19.272	51.4572	1.64532e-05	2.10006	up
genome_GLEAN_10059102	550	572	439	250	155	175	5.14559	6.00249	4.96386	2.69152	1.57352	1.52853	4.60642e-06	-1.48082	down
genome_GLEAN_10059104	364	353	463	62	32	125	8.16338	8.88433	12.5798	1.60096	0.756571	2.61942	9.73771e-07	-2.55439	down
genome_GLEAN_10009823	648	573	219	3447	2519	3701	40.9173	40.594	16.703	251.01	172.714	219.257	5.10638e-12	2.70076	up
Lycium_barbarum_newGene_18519	14	51	0	648	401	425	0.055426	0.240205	0	3.13353	1.82355	1.67078	0.000104505	4.46865	up
genome_GLEAN_10042682	192	170	194	52	37	110	3.42399	3.39082	4.16817	1.06063	0.708568	1.83558	0.00167308	-1.59509	down
genome_GLEAN_10074922	5	5	14	51	33	61	0.220166	0.266919	0.908016	3.22751	1.93863	3.11361	0.00406041	2.4824	up
genome_GLEAN_10045559	192	180	182	566	545	660	15.0856	15.8057	17.2636	51.1993	46.3886	48.6051	9.66598e-21	1.60151	up
genome_GLEAN_10028808	266	218	182	5	5	15	4.72767	4.33899	3.89949	0.088479	0.093982	0.235017	8.71743e-22	-4.82415	down
CUFF248.65.1	99	64	102	33	12	31	5.50495	4.00737	6.9009	2.08003	0.69366	1.59424	0.0036218	-1.88143	down
genome_GLEAN_10042026	2822	2592	1593	948	993	1423	13.5608	13.9726	9.25836	5.24917	5.1761	6.40944	1.04597e-05	-1.12932	down
genome_GLEAN_10042024	948	729	1105	320	227	444	39.8226	34.3744	56.1744	15.4774	10.3401	17.4752	1.6448e-06	-1.58685	down
CUFF238.137.1	576	869	185	1999	2352	2402	76.8388	129.981	29.7404	307.335	340.43	300.363	0.000151114	2.00016	up
genome_GLEAN_10076197	53	47	46	4	0	7	2.87197	2.87316	2.98417	0.208011	0	0.340791	0.00016442	-3.83437	down
genome_GLEAN_10041643	31	57	47	158	355	136	0.386484	0.811495	0.716545	2.31054	4.8971	1.61583	0.000468553	2.20314	up
CUFF241.92.2	160	350	81	42	36	32	5.36512	13.1917	3.2663	1.61666	1.31256	0.97777	0.000278267	-2.47276	down
genome_GLEAN_10071168	445	250	377	854	1027	956	17.4619	10.9959	17.8994	38.6281	43.7493	35.1863	2.76561e-06	1.33907	up
genome_GLEAN_10064679	727	1034	883	292	223	409	13.2251	21.1008	19.436	6.11003	4.38345	6.96331	1.17043e-07	-1.61421	down
genome_GLEAN_10061487	86	77	90	247	236	219	4.70482	4.70427	5.95595	15.6276	14.0664	11.2408	3.44265e-06	1.40659	up
genome_GLEAN_10030834	401	376	640	1152	782	1399	4.95642	5.21829	9.58192	16.4301	10.4939	16.2312	0.00394242	1.13085	up
CUFF166.249.1	797	713	553	3473	4285	4966	16.1417	16.1843	13.5312	81.0701	94.1677	94.2929	2.30601e-54	2.55323	up
CUFF40.124.2	4528	3856	2821	571	1027	752	60.5147	57.8066	45.5971	8.78927	14.8911	9.41051	3.08188e-16	-2.30868	down
Lycium_barbarum_newGene_5442	26	52	15	371	1247	614	0.519334	1.23505	0.260983	8.53857	25.6929	11.2353	3.87919e-13	4.52927	up
genome_GLEAN_10032063	1723	1271	1089	68	13	52	18.5882	15.3846	14.2118	0.836026	0.145511	0.520219	1.84688e-21	-4.99575	down
genome_GLEAN_10074484	4	3	0	481	692	565	0.081744	0.057496	0	11.3742	15.4184	10.8787	3.30608e-34	7.89794	up
Lycium_barbarum_newGene_3133	1047	1292	1109	334	387	392	10.099	13.4182	12.0082	4.33001	4.6796	3.73035	1.69471e-18	-1.70835	down
genome_GLEAN_10035920	1362	1911	1187	372	328	370	24.1544	38.0104	25.4644	7.58929	6.30288	6.13866	2.21073e-17	-2.12714	down
Lycium_barbarum_newGene_19299	128	68	41	273	233	316	15.2074	9.07039	5.89782	37.4731	30.2117	35.404	0.000270616	1.75171	up
genome_GLEAN_10051499	4006	2865	3129	48	123	93	90.5258	72.6142	85.5236	1.23534	3.00144	1.95818	3.14623e-58	-5.3142	down
genome_GLEAN_10030358	411	255	233	1642	834	1768	7.06161	4.90422	4.83974	32.5136	15.5534	28.4818	2.4764e-09	2.17705	up
CUFF267.118.1	18	9	11	96	48	66	0.305576	0.170758	0.216024	1.90027	0.879347	1.05166	0.000321848	2.42191	up
genome_GLEAN_10039983	361	479	244	30	33	40	9.2118	13.7031	7.51861	0.882189	0.901734	0.938593	8.43838e-21	-3.46566	down
genome_GLEAN_10014214	3724	4507	3267	806	845	1031	62.3559	84.6761	66.1792	15.539	15.3402	16.1805	8.78592e-38	-2.17691	down
CUFF144.20.1	28	10	12	58	50	80	2.12009	0.828362	1.03009	5.08791	4.11847	5.77734	0.00710874	1.8513	up
genome_GLEAN_10062895	84	54	93	23	17	36	1.40189	1.00078	1.86719	0.429361	0.303334	0.55511	0.00388622	-1.70168	down
genome_GLEAN_10062894	294	255	293	34	11	65	2.28388	2.22071	2.74934	0.295766	0.087027	0.468144	5.92839e-07	-3.0529	down
genome_GLEAN_10002643	1314	1216	1033	373	542	649	73.1399	75.9468	69.5406	23.8799	32.71	33.848	9.84466e-09	-1.2691	down
genome_GLEAN_10009612	432	89	108	6	9	22	4.79632	1.10858	1.44583	0.073639	0.106501	0.223862	6.2599e-07	-4.15174	down
genome_GLEAN_10036597	375	118	138	443	694	569	21.2517	7.48789	9.4529	28.9951	42.7137	30.2943	0.00983023	1.40195	up
genome_GLEAN_10036596	888	920	993	362	513	431	31.4891	36.6082	42.5947	14.796	19.7264	14.3009	1.126e-06	-1.17671	down
genome_GLEAN_10039217	59	69	28	470	247	628	1.422	1.84439	0.811092	13.0606	6.45759	14.2038	6.31387e-10	3.0326	up
genome_GLEAN_10039212	473	573	414	64	31	34	9.14452	12.44	9.69726	1.41787	0.632359	0.610864	3.99481e-18	-3.54974	down
genome_GLEAN_10011491	9178	9777	9271	4228	5458	5092	143.955	172.022	175.894	76.3992	92.8699	74.8475	8.53175e-10	-1.00818	down
genome_GLEAN_10064372	1135	1429	1294	2702	3341	2667	31.2771	44.188	43.125	85.8026	99.9061	68.9041	3.59715e-06	1.10485	up
genome_GLEAN_10038161	188	244	169	43	48	78	3.18336	4.63988	3.45544	0.83672	0.883307	1.23366	2.57756e-07	-1.92182	down
genome_GLEAN_10003119	203	178	137	402	534	384	3.40604	3.35663	2.77256	7.78346	9.72801	6.04256	2.05867e-05	1.29902	up
genome_GLEAN_10035022	1479	1530	1041	270	296	292	18.4173	21.368	15.6826	3.86578	3.98732	3.40741	1.1018e-30	-2.30003	down
CUFF11.108.1	240	188	302	644	543	716	11.9278	10.4664	18.1649	36.8667	29.2879	33.3611	2.08639e-05	1.29673	up
genome_GLEAN_10038581	2356	2152	2141	638	669	851	39.4541	40.4307	43.3748	12.2956	12.1503	13.349	9.75781e-44	-1.70257	down
genome_GLEAN_10051381	23	53	39	183	277	357	0.54464	1.44131	1.15056	5.15186	7.35981	8.18809	1.31742e-08	2.72163	up
genome_GLEAN_10070369	462	298	250	55	40	75	17.459	12.6196	11.4164	2.364	1.6348	2.65654	6.61867e-13	-2.63723	down
CUFF147.37.1	204	489	580	9	9	15	7.51326	20.2074	25.8596	0.373907	0.359137	0.513017	2.1027e-20	-5.3912	down
genome_GLEAN_10040861	46	58	42	576	589	645	1.21875	1.73424	1.36297	17.8206	17.1651	16.2271	6.14794e-52	3.56074	up
genome_GLEAN_10029938	498	626	405	135	275	211	10.2467	14.4536	10.0751	3.20244	6.14364	4.06794	0.00031518	-1.37039	down
CUFF284.265.1	443	696	381	1295	782	1805	26.1982	46.2009	27.2704	88.3378	50.2162	100.161	0.00211253	1.26155	up
genome_GLEAN_10044529	11880	13624	10738	6059	5568	6422	228.023	293.352	249.314	134.011	115.942	115.535	5.36603e-13	-1.07634	down
Lycium_barbarum_newGene_17479	2363	3438	2560	9274	7770	9400	25.1671	29.1351	28.4343	95.6265	55.7114	64.9824	2.00048e-12	1.58548	up
genome_GLEAN_10073044	64	87	167	382	208	482	1.02061	1.57052	3.2586	7.09822	3.63009	7.28136	0.00673364	1.62964	up
CUFF288.134.2	180	124	60	387	767	383	2.59095	2.0056	1.03738	6.42837	12.0001	5.16892	0.000142892	2.05497	up
CUFF142.188.1	243	171	299	798	484	800	11.7312	9.26281	17.4503	44.4211	25.3479	36.2068	0.000123248	1.4615	up
genome_GLEAN_10030191	451	573	467	66	100	130	12.6284	18.0038	15.8011	2.11878	3.0185	3.40143	1.82081e-15	-2.4269	down
CUFF247.312.1	152	217	173	82	77	94	4.62181	7.41152	6.37119	2.86228	2.54308	2.67469	0.000658253	-1.18029	down
genome_GLEAN_10023446	430	415	370	737	837	1031	5.91615	6.40348	6.15246	11.6812	12.4856	13.2858	1.14806e-10	1.02176	up
genome_GLEAN_10073009	286	316	169	469	591	684	7.20247	8.94544	5.15785	13.637	16.1721	16.1636	0.000395555	1.10889	up
CUFF195.138.1	9	12	9	35	38	48	0.629436	0.929245	0.798025	2.97772	3.00777	3.31385	0.00346564	1.9303	up
genome_GLEAN_10043857	113	47	40	215	259	369	1.26468	0.585052	0.535045	2.78612	3.16246	3.89657	5.29639e-05	2.01862	up
genome_GLEAN_10072608	284	266	215	97	90	87	6.33116	6.63061	5.79016	2.47783	2.1739	1.81599	1.01227e-08	-1.54011	down
CUFF142.186.1	61	60	53	118	113	143	5.61722	6.12879	5.91965	12.5612	11.2368	12.3115	0.00179674	1.02925	up
genome_GLEAN_10065805	753	1622	1478	32	78	117	15.6916	37.9416	37.2948	0.753025	1.74906	2.28659	1.12132e-16	-4.21825	down
CUFF69.23.1	1300	1223	1037	2206	3342	2608	21.3776	22.5679	20.6349	41.8034	59.6484	40.2093	6.69177e-07	1.13364	up
CUFF223.161.1	513	501	577	6101	8949	7005	8.23771	9.02064	11.2136	112.999	156.079	105.541	2.85141e-61	3.71983	up
genome_GLEAN_10068780	3969	4048	2598	142	167	165	71.5984	81.9096	56.686	2.94577	3.26831	2.78162	1.76178e-103	-4.54607	down
Lycium_barbarum_newGene_2454	45	57	8	442	329	439	1.67305	2.4023	0.332322	19.1722	13.4225	15.4924	1.35868e-07	3.41867	up
genome_GLEAN_10065371	119	95	39	391	172	382	3.0367	2.71318	1.19478	11.4846	4.76865	9.13284	0.00137473	1.85448	up
CUFF7.177.1	521	1039	478	0	0	0	35.6073	79.6502	39.4922	0	0	0	1.25504e-19	-11.9224	down
genome_GLEAN_10063694	148	225	194	687	213	1098	11.2007	19.0455	17.6924	59.9045	17.4889	77.9144	0.00729021	1.69709	up
genome_GLEAN_10062341	2101	2381	1303	677	628	688	34.0329	43.2577	25.5161	12.6364	11.0335	10.4459	5.72429e-10	-1.59451	down
genome_GLEAN_10062346	95	97	83	555	320	761	1.70348	1.95728	1.79108	11.5237	6.2554	12.8581	1.19114e-11	2.48264	up
genome_GLEAN_10058467	160	197	73	32	52	35	3.8429	5.3357	2.12076	0.890442	1.36163	0.788469	0.0010853	-1.89911	down
genome_GLEAN_10039937	22836	22819	17205	6931	11724	8988	675.994	757.812	616.108	236.401	376.534	249.382	7.38753e-07	-1.24785	down
Lycium_barbarum_newGene_12957	577	355	500	109	126	115	21.8973	15.1565	22.9072	4.72589	5.16279	4.28167	5.85938e-13	-2.09745	down
genome_GLEAN_10021245	20	22	15	72	67	58	0.571622	0.705012	0.528951	2.39793	2.10129	1.58903	0.00125104	1.73504	up
genome_GLEAN_10067594	1372	1153	835	338	316	291	31.0875	29.2994	22.8834	8.80093	7.74899	6.16472	9.0718e-15	-1.87754	down
CUFF2.209.4	154	187	187	71	81	85	4.32788	5.90401	6.3753	2.304	2.45829	2.24668	0.000147285	-1.23779	down
genome_GLEAN_10018221	343	230	224	1250	424	1553	15.9077	11.9779	12.5314	66.8834	21.3488	67.5952	0.000120201	1.93792	up
genome_GLEAN_10018220	1275	1104	1229	2645	2550	2541	64.16	62.3357	74.7999	153.419	139.248	119.868	4.3813e-10	1.03362	up
genome_GLEAN_10021861	56	16	11	116	85	290	1.72507	0.531661	0.38597	4.14246	2.8532	8.45162	0.00340428	2.49485	up
Lycium_barbarum_newGene_17678	801	348	320	36	171	16	10.7637	5.24171	5.19808	0.542939	2.4885	0.194316	0.00425658	-2.71307	down
Lycium_barbarum_newGene_9970	288	207	188	88	118	93	10.0988	8.15488	7.9981	3.5315	4.46605	3.06568	0.000190029	-1.24524	down
CUFF6.10.1	488	119	80	0	10	14	19.3401	5.2618	3.79084	0	0.387245	0.514936	1.64532e-05	-4.90089	down
genome_GLEAN_10051886	554	571	510	1416	1165	1852	15.1533	17.5401	16.8869	44.6607	34.5918	47.5341	5.79473e-12	1.35545	up
genome_GLEAN_10028380	49	46	12	152	104	125	0.98489	1.02533	0.275708	3.51177	2.27031	2.35195	0.00835106	1.80038	up
Lycium_barbarum_newGene_10945	315	337	400	1012	922	870	10.7409	12.8839	16.5189	39.8459	34.1766	27.8484	2.77343e-07	1.34254	up
Lycium_barbarum_newGene_23307	1082	768	1268	2680	2718	3262	9.23941	7.16692	12.7482	25.4039	25.187	25.1144	7.7984e-08	1.38855	up
genome_GLEAN_10071714	25	13	58	392	293	623	1.67965	0.975873	4.75552	30.8333	21.6866	39.8975	8.31639e-09	3.63771	up
genome_GLEAN_10016488	3537	3884	3755	1684	2031	1869	43.6565	53.784	56.0781	23.9503	27.1954	21.6258	5.90633e-10	-1.07474	down
genome_GLEAN_10076091	7094	5917	4653	1453	1669	1372	73.3583	68.6402	58.1958	17.3062	18.7164	13.2936	1.36759e-23	-2.02474	down
genome_GLEAN_10066212	14	22	10	52	69	44	0.326898	0.609723	0.285965	1.46036	1.84868	1.00542	0.00993094	1.79159	up
genome_GLEAN_10070441	803	893	688	174	392	247	9.44563	11.7866	9.78862	2.35261	4.99764	2.72307	1.93505e-05	-1.6172	down
CUFF197.51.1	256	160	342	48	29	33	15.0241	10.5427	24.3073	3.24365	1.81415	1.80362	1.18486e-08	-2.85715	down
genome_GLEAN_10051210	493	447	615	215	236	302	5.31358	5.40226	8.0272	2.66278	2.76347	3.04673	4.00658e-05	-1.13858	down
genome_GLEAN_10070197	250	178	121	16	34	49	11.1535	8.9145	6.53461	0.800428	1.64774	2.01252	1.47357e-06	-2.55123	down
CUFF163.108.2	197	222	145	335	699	458	6.41533	8.10724	5.68197	12.5538	24.6988	13.9586	0.00101322	1.34285	up
genome_GLEAN_10002947	522	203	214	36	27	103	14.0546	6.10684	6.96439	1.09937	0.768334	2.58075	7.92407e-05	-2.59292	down
CUFF79.100.2	966	860	757	334	430	455	20.2922	20.2582	19.2223	8.0675	9.8031	8.95215	2.03785e-11	-1.15487	down
genome_GLEAN_10073368	271	194	74	60	38	57	3.99731	3.20143	1.31493	1.01586	0.595187	0.786447	0.0028374	-1.83299	down
CUFF136.23.1	16	17	17	40	70	78	1.73979	2.08854	2.1999	5.14315	8.62789	8.27275	0.00195792	1.82029	up
genome_GLEAN_10032924	94	141	105	450	379	695	0.744568	1.25766	1.00904	4.1416	3.28274	5.2034	7.54124e-10	2.06641	up
genome_GLEAN_10048559	30	22	48	96	251	133	0.865722	0.723746	1.70525	3.25087	7.97549	3.66134	0.00100432	2.18114	up
CUFF155.5.1	128	217	154	341	282	456	13.3614	25.5222	19.4889	41.2336	32.0931	44.8716	0.00713075	1.01991	up
genome_GLEAN_10049605	1816	1632	1298	632	670	689	30.9043	31.1495	26.7226	12.3927	12.3686	10.9796	2.83644e-17	-1.31498	down
genome_GLEAN_10033321	45409	56905	43923	1858	2245	1448	1334.85	1876.56	1561.9	62.9172	71.5792	39.8819	1.6371e-76	-4.77422	down
genome_GLEAN_10012611	154	158	156	23	16	35	3.39996	3.91989	4.15734	0.564599	0.36119	0.711426	1.88836e-11	-2.75268	down
genome_GLEAN_10073684	9698	12340	8495	647	1438	656	113.557	162.094	120.326	8.72872	18.2682	7.19443	5.09424e-20	-3.5301	down
genome_GLEAN_10071453	1358	1633	1133	328	357	403	17.7278	23.9145	17.8858	4.92197	5.04724	4.92808	6.66113e-25	-1.99503	down
genome_GLEAN_10043957	85	75	125	11	25	41	1.93675	1.91741	3.44624	0.279511	0.611441	0.878947	0.00309122	-2.01473	down
genome_GLEAN_10043956	440	372	256	153	197	196	9.93469	9.42582	6.98708	3.97677	4.82375	4.14612	0.000472333	-1.02738	down
Lycium_barbarum_newGene_24653	142	99	124	620	448	982	2.32505	1.79886	2.41319	11.6006	7.90942	15.0978	2.06429e-12	2.39583	up
genome_GLEAN_10041550	329	218	268	77	105	83	9.95861	7.40276	9.82043	2.65837	3.4354	2.33318	2.29966e-07	-1.68205	down
Lycium_barbarum_newGene_24503	39	32	41	86	104	126	1.30191	1.17532	1.65328	3.28016	3.74307	3.92566	0.000501209	1.41197	up
genome_GLEAN_10062991	19	18	26	139	200	154	0.306704	0.32432	0.506034	2.57825	3.51102	2.32918	5.74646e-11	2.89336	up
genome_GLEAN_10062995	995	849	631	2103	2883	2321	13.4446	12.8641	10.306	32.7393	42.2715	29.3949	1.04809e-10	1.50847	up
CUFF48.75.1	215	321	267	121	114	191	6.23014	10.4134	9.35014	4.0267	3.5642	5.1837	0.00694957	-1.01426	down
genome_GLEAN_10036498	294	430	280	1446	1219	1840	9.08314	14.9007	10.4353	51.4909	40.8748	53.2855	1.14028e-15	2.08243	up
genome_GLEAN_10069044	428	511	410	45	33	24	15.0904	20.2319	17.4804	1.81595	1.24792	0.76219	5.51357e-25	-3.77791	down
genome_GLEAN_10069043	157	131	224	77	83	73	2.91611	2.72481	5.0612	1.65378	1.66543	1.27005	0.00645363	-1.21576	down
CUFF123.103.1	128	83	111	12	34	41	2.97911	2.16077	3.12626	0.298273	0.85306	0.885183	0.00118472	-1.98425	down
genome_GLEAN_10059279	349	277	109	13	26	22	6.83923	6.104	2.57989	0.28927	0.550432	0.40438	1.83071e-10	-3.63619	down
genome_GLEAN_10063715	287	324	276	75	122	66	7.15981	9.06717	8.32115	2.15254	3.27536	1.5394	4.87943e-06	-1.81091	down
genome_GLEAN_10051067	14629	17154	8007	2777	3290	1827	723.442	951.664	478.98	158.195	176.507	84.6581	2.88082e-10	-2.36485	down
genome_GLEAN_10051062	235	586	515	93	141	83	9.44681	26.4135	25.017	4.27583	6.13647	3.1131	4.59735e-05	-2.15661	down
genome_GLEAN_10003172	96	79	50	26	14	34	2.24149	2.07899	1.41786	0.692151	0.335487	0.739013	0.00601687	-1.67387	down
genome_GLEAN_10066294	20	22	28	65	97	104	0.172047	0.212137	0.290007	0.652814	0.910599	0.846442	0.000259439	1.83377	up
genome_GLEAN_10070541	1877	1990	1529	235	241	205	66.0095	78.4981	65.0354	9.49329	9.16249	6.72638	3.92475e-51	-3.04412	down
genome_GLEAN_10054784	73	232	111	24	13	20	1.83189	6.53205	3.37227	0.672427	0.347119	0.454749	1.83675e-05	-2.94779	down
genome_GLEAN_10062396	523	347	465	164	89	231	6.57234	4.89312	7.06664	2.3721	1.21469	2.72259	0.000232821	-1.55527	down
genome_GLEAN_10057780	925	1923	1621	0	0	0	19.5222	45.5611	41.4083	0	0	0	4.0695e-24	-13.0739	down
Lycium_barbarum_newGene_23314	164	276	128	525	821	502	9.75233	18.4997	9.18293	36.1026	53.1977	28.1072	0.000212913	1.64796	up
CUFF215.88.1	671	682	323	147	173	127	72.2213	82.3774	42.039	18.1584	20.1412	12.7719	4.64381e-07	-1.94607	down
genome_GLEAN_10053574	942	893	900	2067	1791	2881	12.0254	12.798	13.9024	30.4237	24.8272	34.4976	2.21203e-10	1.21366	up
genome_GLEAN_10013553	133	107	295	645	12711	507	1.99477	1.80368	5.37432	11.2048	208.153	7.17091	0.00384629	4.63642	up
genome_GLEAN_10013555	6980	7496	7583	2138	2109	2497	156.054	188.006	205.088	55.0635	51.1514	52.3294	1.43019e-37	-1.79022	down
Lycium_barbarum_newGene_526	538	469	238	70	86	25	15.6055	15.2766	8.34013	2.33685	2.70396	0.671993	3.91336e-06	-2.78887	down
Lycium_barbarum_newGene_17822	17	36	12	154	87	99	0.510155	1.21811	0.437236	6.01298	3.23229	3.16971	0.000561068	2.33796	up
genome_GLEAN_10017073	6532	3686	5186	1133	1135	2251	171.076	108.276	164.29	34.1735	32.2284	55.2482	8.70558e-09	-1.86554	down
genome_GLEAN_10044848	3392	2089	3546	283	384	413	36.4127	25.157	46.0574	3.4943	4.4673	4.15532	9.55406e-30	-3.14732	down
genome_GLEAN_10044846	46	45	71	183	166	136	1.96861	2.15394	3.65401	9.0858	7.74119	5.49052	0.00140448	1.51054	up
genome_GLEAN_10044847	232	279	264	555	1019	549	3.06181	4.13733	4.21173	8.43907	14.6067	6.80015	0.000490632	1.39064	up
genome_GLEAN_10028263	388	455	343	185	161	139	7.99447	10.5018	8.5272	4.39044	3.58835	2.67578	7.38893e-06	-1.34622	down
genome_GLEAN_10007696	47	4	12	206	148	228	1.00086	0.095682	0.306237	5.08429	3.45228	4.59394	0.000260864	3.18373	up
genome_GLEAN_10049197	3	15	15	92	122	133	0.10245	0.571305	0.594102	3.63496	4.53472	4.29124	5.00456e-06	3.28365	up
genome_GLEAN_10047093	1003	1313	1201	250	269	347	11.6685	17.1453	16.9127	3.34812	3.39586	3.77731	3.22439e-21	-2.11214	down
genome_GLEAN_10025343	60	32	73	4	11	21	0.755355	0.446002	1.10655	0.057397	0.14732	0.23834	0.0092668	-2.32454	down
genome_GLEAN_10040959	289	224	173	95	130	117	3.41864	2.96532	2.46613	1.28563	1.65998	1.29109	0.00133814	-1.06138	down
CUFF114.104.1	3366	3374	2922	754	1646	1050	78.3688	88.1272	82.3138	20.2296	41.5859	22.9191	3.4084e-06	-1.55072	down
Lycium_barbarum_newGene_5376	511	563	354	1624	1485	927	6.69366	8.37445	5.94043	25.1204	21.5652	11.4306	7.06337e-05	1.46413	up
CUFF143.106.1	84	50	42	1616	1890	1850	2.47678	1.64054	1.46762	54.9022	60.4841	51.1425	2.97443e-81	4.87347	up
genome_GLEAN_10045836	806	623	718	1972	1764	1726	21.5587	18.7037	23.2235	60.8238	51.2379	43.2957	2.06498e-10	1.28664	up
Lycium_barbarum_newGene_9714	503	514	224	3271	3712	4451	20.9389	24.0294	11.2694	157.116	167.867	173.902	2.94208e-24	3.14439	up
Lycium_barbarum_newGene_9713	1803	1865	1758	4525	4370	6334	11.9604	13.8752	14.1118	34.8245	43.0862	42.9343	1.54001e-19	1.40238	up
genome_GLEAN_10043542	280	512	219	94	55	58	9.16396	18.8611	8.68271	3.52664	1.94574	1.76791	4.58113e-06	-2.33737	down
genome_GLEAN_10060002	14190	11422	11693	5512	5131	7209	282.7	255.265	281.797	126.522	110.893	134.609	5.0749e-16	-1.14052	down
genome_GLEAN_10013636	802	1106	539	284	492	357	40.3536	62.4089	32.8134	16.4459	26.8315	16.8164	0.00362785	-1.1701	down
genome_GLEAN_10073754	29952	27142	20939	10884	12846	12773	283.257	287.946	239.543	118.594	131.803	113.213	1.78704e-14	-1.15823	down
genome_GLEAN_10031085	840	707	602	273	287	226	13.8932	13.1097	12.0331	5.19684	5.1474	3.49468	1.11228e-09	-1.50091	down
Lycium_barbarum_newGene_4407	886	1334	851	260	370	291	7.4944	12.7687	8.70513	2.62905	3.57472	2.63916	3.44031e-09	-1.8057	down
genome_GLEAN_10048451	21874	21671	14316	2104	2159	1790	506.614	563.039	401.087	56.1462	54.2324	38.8526	4.65437e-51	-3.3046	down
genome_GLEAN_10038865	889	537	576	205	302	327	5.00391	3.3893	3.91913	1.32994	1.83943	1.72255	6.04278e-06	-1.33152	down
CUFF149.170.1	197	204	141	486	401	467	11.0928	12.9033	9.57602	31.5679	24.4959	24.6718	6.24318e-07	1.26017	up
CUFF167.119.2	228	220	162	122	95	98	12.4422	13.4332	10.6418	7.6727	5.59706	4.99589	0.00306659	-1.00705	down
genome_GLEAN_10037661	110	183	151	32	27	39	2.11174	3.95578	3.50394	0.702572	0.564044	0.700419	2.65046e-07	-2.27045	down
Lycium_barbarum_newGene_15997	81	65	134	228	193	351	0.804852	0.723473	1.72076	2.61788	2.08835	3.625	0.00668115	1.35034	up
genome_GLEAN_10040036	129	114	42	28	9	26	2.39461	2.37055	0.928829	0.596115	0.179207	0.436663	0.00413113	-2.22463	down
CUFF100.33.1	185	234	197	849	619	1004	7.75775	11.0296	9.99437	41.0802	28.1954	39.5358	2.29692e-13	1.92005	up
CUFF17.316.1	3794	3049	2162	1009	1327	1081	49.5224	44.6415	34.13	15.1745	18.791	13.2265	6.22612e-09	-1.44684	down
genome_GLEAN_10018775	1113	928	1139	419	422	440	8.51899	7.96724	10.5475	3.68817	3.49989	3.15651	3.8277e-13	-1.3847	down
genome_GLEAN_10065464	208	176	187	689	1050	796	3.54553	3.36661	3.87231	13.5765	19.4947	12.7637	1.42166e-15	2.08544	up
genome_GLEAN_10024693	102	88	113	1424	1427	2209	1.76566	1.71119	2.35823	28.4987	26.8802	35.9628	1.76654e-63	3.96784	up
CUFF261.131.1	14	17	17	105	71	190	1.49016	2.10093	2.26007	13.4989	8.57528	19.9288	9.5816e-07	2.82006	up
genome_GLEAN_10021638	900	617	1185	2278	1884	4519	20.7744	15.9784	33.0948	60.6162	47.2036	97.8243	0.000203145	1.56285	up
genome_GLEAN_10029008	1098	1614	859	56	147	123	24.1021	39.7258	22.7904	1.40946	3.49273	2.52764	2.78459e-17	-3.53226	down
CUFF213.141.1	986	1016	855	412	526	498	29.708	34.3273	31.1411	14.2719	17.1755	14.0384	2.76429e-09	-1.06241	down
genome_GLEAN_10034379	388	383	292	127	193	185	10.6765	11.8165	9.71637	4.0221	5.75998	4.76582	3.48353e-05	-1.14424	down
Lycium_barbarum_newGene_14547	6	33	33	96	763	330	0.086839	0.528995	0.569491	1.60278	12.0478	4.49697	2.91656e-05	3.93688	up
CUFF142.192.1	54	26	19	175	105	203	2.47979	1.30839	1.01462	9.24891	5.20257	8.73621	7.30817e-05	2.23533	up
genome_GLEAN_10067759	425	279	799	44	32	79	5.83258	4.28612	13.2734	0.681191	0.47626	1.0082	1.06304e-09	-3.40765	down
CUFF89.125.1	994	858	498	39	20	24	47.7198	46.1963	28.9314	2.15747	1.01816	1.0612	9.44873e-34	-4.86142	down
genome_GLEAN_10044255	1414	1335	1575	587	692	680	13.6782	14.4872	18.4269	6.53576	7.26159	6.16306	2.01559e-10	-1.22015	down
genome_GLEAN_10054426	498	452	387	162	277	203	13.9326	14.2082	13.0989	5.21225	8.4122	5.32086	0.000351414	-1.12046	down
Lycium_barbarum_newGene_17164	16	0	0	210	75	108	0.211094	0	0	3.37489	1.13888	1.40653	0.00377348	4.66876	up
genome_GLEAN_10001864	54	85	92	435	528	708	2.00067	3.55495	4.16451	18.8846	21.5956	25.0142	1.95029e-15	2.74973	up
genome_GLEAN_10027095	82	203	110	33	32	30	3.32603	9.3144	5.4417	1.54718	1.38681	1.12526	0.0002191	-2.13081	down
genome_GLEAN_10060912	8138	6617	6199	2321	2484	2419	125.535	114.506	115.667	41.2471	41.5593	34.9666	3.17947e-32	-1.59706	down
genome_GLEAN_10076832	24	27	24	79	48	85	0.609258	0.759084	0.735991	2.29887	1.30314	2.01646	0.00915921	1.41978	up
CUFF140.51.1	1412	506	174	1654	4721	2228	33.7043	13.5374	5.01235	45.512	122.327	49.8599	0.0081614	2.04301	up
CUFF303.89.1	41	96	57	370	538	325	2.28968	6.0961	3.91236	24.1535	33.1209	17.2604	7.01343e-08	2.60198	up
Lycium_barbarum_newGene_25558	1079	1279	860	102	58	232	34.6226	46.0309	33.3684	3.77134	2.00029	6.94918	3.02653e-11	-3.15225	down
genome_GLEAN_10037469	228	381	285	115	178	129	2.50387	4.69928	3.78538	1.45386	2.11866	1.32546	0.00568147	-1.15779	down
CUFF194.95.1	417	534	591	128	169	86	11.0777	15.9111	18.9968	3.90079	4.85552	2.12066	7.3507e-07	-2.07176	down
CUFF79.65.1	370	328	497	118	99	85	4.88891	4.85033	7.9353	1.79616	1.41196	1.04747	2.5491e-08	-2.05408	down
Lycium_barbarum_newGene_19781	45	20	19	105	90	124	0.691997	0.357065	0.302847	1.80595	1.32102	1.70297	0.000483171	1.87286	up
genome_GLEAN_10039790	3390	3534	2579	1483	1169	1470	37.5451	43.9054	34.5533	18.9248	14.0384	15.2561	2.68264e-11	-1.26887	down
genome_GLEAN_10032230	4639	6337	4336	1180	1393	1095	171.036	262.115	193.387	50.1014	55.6918	37.8226	4.18445e-18	-2.12338	down
genome_GLEAN_10008432	94	112	148	258	256	302	2.80687	3.78423	5.35965	8.94111	8.3512	8.5037	0.00189593	1.11333	up
Lycium_barbarum_newGene_3762	192	283	210	64	63	49	7.09084	11.9036	9.23094	2.49011	2.3641	1.6108	1.28685e-07	-2.02402	down
Lycium_barbarum_newGene_15037	45	74	52	19	21	17	1.19917	2.20214	1.68515	0.581358	0.585038	0.404033	0.00616831	-1.6551	down
Lycium_barbarum_newGene_15036	316	347	265	66	31	58	9.85384	12.2041	9.98469	2.34588	1.02993	1.68048	5.10638e-12	-2.64988	down
genome_GLEAN_10048860	7412	7303	5417	2724	3390	2970	110.68	122.341	97.8527	46.8555	54.9229	41.5648	4.676e-11	-1.20763	down
Lycium_barbarum_newGene_6303	7046	8698	6719	19576	24115	24712	105.23	145.269	118.6	330.595	374.088	337.364	3.89097e-19	1.53049	up
genome_GLEAN_10066646	241	292	264	613	363	908	5.98793	8.1535	7.95951	17.5979	9.812	21.2237	0.00450474	1.13949	up
Lycium_barbarum_newGene_21969	63469	31690	47432	14583	16035	13866	718.491	402.441	649.537	190.214	196.941	147.117	6.86668e-10	-1.73371	down
genome_GLEAN_10018118	3556	3084	3295	1336	2196	1444	23.6679	23.0238	26.5281	10.2425	15.8545	9.00746	0.00018754	-1.05931	down
genome_GLEAN_10067516	970	870	677	203	214	185	46.5732	46.8783	39.3279	11.1929	11.1115	8.29773	4.56668e-22	-2.11777	down
genome_GLEAN_10013690	270	156	101	16	25	38	4.11452	2.66337	1.8632	0.271932	0.404713	0.532352	3.5116e-07	-2.80389	down
CUFF219.37.2	378	514	416	100	156	158	8.81075	13.4597	11.7338	2.68472	3.94044	3.43881	1.13391e-08	-1.74564	down
genome_GLEAN_10022551	274	273	290	19	8	13	15.5233	17.3596	19.872	1.21662	0.457322	0.669814	2.55271e-26	-4.45792	down
genome_GLEAN_10022552	145	169	181	17	5	7	13.3243	17.4743	20.1789	1.77925	0.459764	0.549013	6.68476e-12	-4.15366	down
genome_GLEAN_10028563	2216	2764	2324	770	886	964	52.9181	74.034	67.128	21.1684	22.9535	21.5646	1.36027e-18	-1.55904	down
Lycium_barbarum_newGene_847	474	682	694	2332	1623	2764	1.48796	2.28936	2.47436	8.34956	4.86653	8.16442	5.74186e-09	1.76422	up
genome_GLEAN_10069358	2042	1076	1002	53980	87413	62004	55.9004	33.0435	33.1829	1703.37	2597.25	1591.51	1.11208e-70	5.5855	up
Lycium_barbarum_newGene_11908	160	139	168	642	343	688	2.23739	1.7213	2.32404	9.33644	4.66895	7.64978	9.66158e-07	1.75765	up
genome_GLEAN_10029210	2017	2299	1819	469	637	420	45.818	58.5918	49.9749	12.2554	15.7031	8.92815	4.58927e-15	-2.06429	down
Lycium_barbarum_newGene_22900	1692	2586	1156	620	388	462	44.2062	77.3518	36.5546	18.6052	10.9557	11.2807	4.62051e-07	-1.93767	down
genome_GLEAN_10067929	0	0	0	103	300	171	0	0	0	3.38483	9.28739	4.55691	2.13994e-12	9.95463	up
genome_GLEAN_10010809	768	1006	972	1827	2903	2389	10.4586	15.376	16.0192	28.6716	42.9046	30.5073	3.97435e-06	1.29254	up
genome_GLEAN_10026461	113	238	131	7	6	28	8.50759	20.2192	11.9857	0.601038	0.415274	1.93052	6.97512e-07	-3.6934	down
CUFF124.6.1	171	111	195	56	39	77	6.41849	4.66446	8.87265	2.40177	1.56011	2.68797	0.00110711	-1.56672	down
Lycium_barbarum_newGene_1017	457	628	467	42	25	0	7.56705	11.6674	9.34842	0.792357	0.441348	0	3.43867e-05	-4.53138	down
genome_GLEAN_10050537	514	463	369	66	182	87	9.90949	10.0127	8.59407	1.46499	3.80437	1.55916	2.01466e-05	-2.05803	down
CUFF296.91.1	709	1717	869	242	346	210	68.4578	186.106	101.526	26.8483	36.1789	18.9631	5.9799e-06	-2.10959	down
CUFF176.90.2	1530	623	564	129	123	270	22.1357	10.1092	9.86626	2.14027	1.91814	3.65562	4.70102e-07	-2.44995	down
CUFF61.175.4	313	387	144	109	107	122	8.57715	11.9273	4.78215	3.43244	3.16669	3.13009	0.00328231	-1.37497	down
genome_GLEAN_10019460	890	753	639	54	33	72	10.5367	9.99104	9.15123	0.732072	0.412835	0.788645	2.98536e-40	-3.92018	down
genome_GLEAN_10056631	119	102	76	363	219	331	1.73191	1.65738	1.32538	6.08903	3.458	4.52412	1.11302e-05	1.56225	up
genome_GLEAN_10045797	311	359	219	30	61	42	2.94704	3.82186	2.50707	0.32146	0.619594	0.37344	5.67474e-12	-2.80264	down
genome_GLEAN_10061485	251	435	436	17	58	84	2.74512	5.34923	5.78017	0.21171	0.690365	0.858862	1.48318e-06	-2.95307	down
genome_GLEAN_10044779	2	5	9	133	205	137	0.048195	0.141974	0.280493	4.07845	5.93303	3.42645	9.00009e-13	4.80626	up
CUFF187.37.1	915	1020	1015	2745	3684	2814	16.9021	21.1279	22.6771	58.4314	73.8535	48.7263	6.99418e-12	1.57825	up
genome_GLEAN_10046680	1750	1844	1478	248	218	231	21.6959	25.6473	22.1617	3.53792	2.93206	2.6774	3.14766e-62	-2.92743	down
CUFF126.3.1	490	665	588	183	139	212	22.2539	33.8829	32.295	9.54242	6.82876	8.99822	1.71779e-10	-1.79365	down
genome_GLEAN_10006146	782	739	673	355	340	359	11.6924	12.3896	12.1615	6.10847	5.51369	5.02344	1.48246e-12	-1.12427	down
Lycium_barbarum_newGene_4037	43	57	109	5	0	8	0.808734	0.970275	1.9642	0.066658	0	0.102478	0.000180854	-4.14979	down
CUFF77.41.1	1669	986	1877	3772	2217	4704	101.65	67.3543	138.265	264.786	146.521	268.61	0.00451895	1.14446	up
genome_GLEAN_10030555	2662	2403	2211	105	90	129	54.8448	55.538	55.0954	2.49044	1.99934	2.49017	4.1642e-185	-4.56312	down
genome_GLEAN_10052021	250	306	400	1349	1716	1617	5.80571	7.98057	11.2571	36.1819	43.3592	35.2896	2.1791e-14	2.20214	up
Lycium_barbarum_newGene_5928	644	586	333	1115	1317	1133	17.3016	17.6537	10.8079	34.5273	38.4057	28.5533	0.000139845	1.14274	up
genome_GLEAN_10073857	561	613	473	1951	1211	2329	16.49	20.1899	16.8014	66.0723	38.6223	64.1603	2.24844e-09	1.65676	up
genome_GLEAN_10017418	503	407	537	944	693	1475	12.1087	10.9731	15.6295	26.1872	18.1127	33.2904	0.00316108	1.0042	up
genome_GLEAN_10030709	99	110	91	205	287	274	4.17185	5.18278	4.63473	9.94333	13.1118	10.8221	9.20048e-06	1.27794	up
genome_GLEAN_10048332	1699	1908	1367	551	1086	712	14.7971	18.6448	14.4008	5.52477	10.2606	5.80965	0.000848675	-1.14421	down
genome_GLEAN_10048333	921	781	721	376	267	274	17.2755	16.4419	16.3667	8.11285	5.4259	4.80995	5.32341e-08	-1.45323	down
Lycium_barbarum_newGene_20494	50	79	46	119	158	165	0.606797	1.66034	0.964876	2.18803	2.59211	2.51762	0.00340449	1.25878	up
genome_GLEAN_10072726	4497	4272	3117	669	512	528	153.051	163.113	128.329	26.2298	18.8758	16.8191	4.05743e-37	-2.84823	down
genome_GLEAN_10072724	211	378	175	0	1	8	12.2631	24.7044	12.3252	0	0.057856	0.392366	9.0564e-14	-6.53951	down
genome_GLEAN_10072722	3076	2884	4514	79	106	345	173.55	182.543	308.086	5.07352	6.43626	18.2245	7.08139e-18	-4.45976	down
genome_GLEAN_10037023	556	852	354	0	7	0	6.74313	11.6071	5.18853	0	0.087703	0	3.71709e-06	-7.99656	down
Lycium_barbarum_newGene_6525	2487	207	2411	203	148	482	106.099	9.87758	124.434	9.94827	6.83639	19.2487	0.00180265	-2.73557	down
Lycium_barbarum_newGene_6526	1183	1287	1031	198	172	305	7.37653	9.07831	7.76933	1.44223	1.16733	1.84152	5.57351e-26	-2.46318	down
genome_GLEAN_10061249	1950	1085	644	195	243	395	15.9626	9.96011	6.37518	1.83489	2.1534	3.02582	4.70865e-07	-2.20582	down
Lycium_barbarum_newGene_4803	39	70	30	209	295	211	1.29313	2.58894	1.17362	7.99636	10.6736	6.59765	1.58632e-06	2.3044	up
genome_GLEAN_10001284	42	83	68	6	1	3	1.20819	2.72724	2.38682	0.203236	0.02828	0.082108	1.41268e-06	-4.34743	down
genome_GLEAN_10074481	4831	4514	2996	767	936	1059	38.6071	40.4651	28.9613	7.06132	8.11405	7.9263	1.10568e-28	-2.22575	down
genome_GLEAN_10001757	514	578	487	1219	1532	1906	65.4746	82.5147	74.9491	178.845	211.633	227.534	1.8058e-14	1.47455	up
CUFF303.193.1	1247	1776	1134	2218	4050	2637	17.325	27.6809	19.0594	35.5102	61.0517	34.3407	0.00417181	1.03505	up
genome_GLEAN_10044965	3378	1152	1489	308	525	283	38.9017	14.8782	20.7385	4.07631	6.55114	3.05225	3.31626e-07	-2.45398	down
Lycium_barbarum_newGene_18042	116	136	137	25	20	19	1.80774	2.37601	2.58801	0.439003	0.336613	0.265894	3.89324e-10	-2.67436	down
genome_GLEAN_10063793	1143	851	719	186	172	225	13.6867	11.4249	10.405	2.56174	2.22985	2.51694	1.4337e-26	-2.28189	down
genome_GLEAN_10063795	7669	8205	6823	2027	2531	2129	200.23	240.327	215.499	60.9743	71.6842	52.0943	1.22445e-25	-1.82754	down
genome_GLEAN_10063794	3056	3059	2102	1443	1583	1189	61.3008	68.856	51.0044	33.3611	34.4423	22.3544	0.000100454	-1.01017	down
genome_GLEAN_10066568	24129	16508	14652	40409	36867	51619	557.293	427.716	409.358	1075.43	923.858	1117.48	1.25403e-08	1.15613	up
Lycium_barbarum_newGene_13745	1233	1112	937	3351	2406	3692	34.8622	35.2653	32.1099	109.488	73.4017	96.4151	4.41114e-13	1.45552	up
genome_GLEAN_10031134	2097	2793	1508	91	107	52	83.5192	124.836	72.6426	4.16138	4.61478	1.9383	6.72434e-35	-4.7154	down
genome_GLEAN_10050736	1327	1555	1036	316	424	362	64.4706	84.7725	60.8632	17.6859	22.3208	16.4533	1.49031e-15	-1.89366	down
CUFF234.10.1	2051	1354	1810	41	37	36	65.2929	48.3472	69.7117	1.48665	1.27014	1.04611	3.4069e-96	-5.58043	down
genome_GLEAN_10057705	1745	802	1802	4140	3015	4818	31.6861	16.3209	39.5804	86.612	59.3815	81.9848	0.000427059	1.37764	up
genome_GLEAN_10057704	106	117	84	24	37	26	1.4434	1.79323	1.38263	0.377795	0.539755	0.32525	3.45604e-05	-1.88046	down
genome_GLEAN_10057706	141	108	477	17	9	12	2.64597	2.27553	10.8396	0.364458	0.168423	0.209903	2.95019e-08	-4.36762	down
genome_GLEAN_10050088	533	719	750	317	351	329	13.3353	20.1607	22.6834	9.12152	9.52375	7.71177	0.000183414	-1.0872	down
genome_GLEAN_10050080	1029	1047	988	2554	2726	2463	16.0382	18.3068	18.6273	45.8866	46.1284	36.0054	1.78967e-14	1.27206	up
genome_GLEAN_10009281	547	462	350	68	133	89	7.24137	6.85995	5.61453	1.03635	1.91308	1.10173	2.05419e-10	-2.28335	down
genome_GLEAN_10059759	403	424	520	1287	1107	1154	8.0068	9.43468	12.4979	29.4677	23.8507	21.4899	1.79152e-07	1.32199	up
genome_GLEAN_10021982	83	82	84	190	183	398	1.30629	1.44415	1.61456	3.46348	3.14405	5.92129	0.000266602	1.522	up
genome_GLEAN_10021981	342	268	280	105	85	130	5.92398	5.19857	5.86146	2.09372	1.59578	2.103	2.96556e-09	-1.55115	down
genome_GLEAN_10010684	311	569	280	71	159	136	5.78423	11.8811	6.30108	1.50577	3.20348	2.37628	0.000424417	-1.74554	down
Lycium_barbarum_newGene_20287	15	35	54	158	192	195	0.219732	0.501039	0.823893	2.22207	2.72653	2.28147	0.000237075	2.27854	up
CUFF307.123.2	14	7	0	118	298	173	0.770477	0.440582	0	8.04434	19.0814	9.57865	4.43531e-07	4.79828	up
Lycium_barbarum_newGene_251	181	160	173	5	0	2	2.73634	2.66226	2.64731	0.067609	0	0.015059	8.79703e-18	-6.26547	down
Lycium_barbarum_newGene_252	17	12	48	402	325	700	0.070318	0.053322	0.238804	2.06298	1.46934	2.73254	7.30339e-11	4.07347	up
CUFF273.80.1	100	146	141	267	258	325	2.86829	4.70717	4.91101	8.84202	8.05965	8.75687	0.00171459	1.04562	up
CUFF53.8.1	16839	24904	16941	728	703	476	847.692	1406.48	1031.7	42.21	38.351	22.4407	3.63797e-63	-4.99562	down
genome_GLEAN_10016304	2081	2021	2663	769	725	1161	47.7859	52.078	73.9802	20.3385	18.0448	24.995	1.64929e-08	-1.45025	down
Lycium_barbarum_newGene_11924	16	66	39	279	502	256	0.265821	1.23171	0.78752	5.38728	9.11911	4.04137	3.53225e-06	3.02424	up
CUFF196.106.1	13	8	9	49	82	82	0.298305	0.185662	0.235801	1.29885	2.05544	1.78675	3.64719e-06	2.75458	up
genome_GLEAN_10039364	133	134	120	508	324	417	3.54971	4.02233	3.86732	15.703	9.43749	10.4901	9.7422e-08	1.62773	up
CUFF291.52.2	5066	2656	8668	882	781	1167	67.3855	39.6255	139.485	13.5062	11.2579	14.5469	7.05212e-09	-2.64314	down
genome_GLEAN_10009505	2057	2038	2747	766	349	944	20.0298	22.2651	32.3671	8.58914	3.68782	8.61333	5.92864e-06	-1.8351	down
genome_GLEAN_10009502	673	711	494	169	135	172	25.4803	30.1711	22.5998	7.33958	5.51991	6.09077	4.04859e-18	-2.04476	down
genome_GLEAN_10047017	572	705	570	281	292	321	12.5369	17.3386	15.112	7.10153	6.93319	6.5882	6.05468e-08	-1.12237	down
genome_GLEAN_10071615	3261	1996	2213	1069	1022	1328	32.4018	22.2494	26.5942	12.24	11.0151	12.365	3.59339e-08	-1.19354	down
genome_GLEAN_10020613	171	134	91	21	34	27	6.57483	5.77777	4.21664	0.92832	1.38765	0.953933	3.58767e-07	-2.32484	down
genome_GLEAN_10003514	4688	4167	2837	165	551	414	185.002	184.483	135.447	7.47987	23.5615	15.2956	6.37882e-16	-3.43949	down
CUFF126.33.1	38	27	51	266	354	329	1.33781	1.04893	2.17024	10.9081	13.6523	10.9739	6.41434e-15	2.94984	up
Lycium_barbarum_newGene_10159	7	4	3	56	239	99	0.17236	0.120311	0.069501	1.82387	7.4304	2.65646	2.77343e-08	4.77236	up
Lycium_barbarum_newGene_21671	74	91	112	309	182	414	1.58101	2.18379	2.89426	7.6391	4.22754	8.31944	0.000402835	1.60202	up
genome_GLEAN_10054116	2754	2101	2768	864	1253	1330	22.0295	18.8493	26.7846	7.95771	10.8677	9.96659	1.62473e-07	-1.22894	down
genome_GLEAN_10044093	184	291	331	643	420	1073	2.38113	4.22159	5.18027	9.61059	5.90757	13.045	0.00748078	1.28291	up
CUFF252.12.1	17	37	18	175	49	372	1.70109	4.27407	2.21628	21.1286	5.57873	36.6033	0.000577101	2.91914	up
CUFF193.108.2	370	272	299	126	148	156	5.21641	4.29927	5.0863	2.03461	2.25422	2.05854	5.74876e-07	-1.19925	down
Lycium_barbarum_newGene_1191	127	337	188	575	484	1028	4.57181	13.6635	8.20279	23.9432	18.9688	34.8504	0.00240056	1.5647	up
Lycium_barbarum_newGene_1799	2612	1508	792	3444	6057	4688	37.9477	24.5681	13.9082	57.6564	95.472	63.8347	0.000962195	1.49724	up
genome_GLEAN_10039544	786	531	790	103	85	117	13.2311	10.0352	16.0821	1.99602	1.55089	1.83876	1.18361e-24	-2.8671	down
genome_GLEAN_10027984	282	262	213	3	11	7	8.28516	8.6246	7.54808	0.080391	0.331276	0.16991	2.34598e-27	-5.24021	down
CUFF173.57.1	482	212	101	68	36	104	28.7188	14.1465	7.26252	4.60836	2.27376	5.76425	0.00608156	-1.98354	down
genome_GLEAN_10044637	193	194	113	9450	11933	12068	3.54581	3.99662	2.50111	200.304	238.17	208.075	2.96981e-171	6.0016	up
genome_GLEAN_10053235	943	949	646	296	326	172	31.7088	35.7747	26.2791	11.4403	11.859	5.39245	7.47054e-06	-1.71039	down
Lycium_barbarum_newGene_2886	401	321	510	958	738	930	4.29594	3.60026	6.33489	11.7959	8.24747	8.87416	0.00139841	1.01102	up
genome_GLEAN_10014119	1839	1967	1895	933	865	946	47.2745	56.7138	58.9323	27.619	24.1068	22.7942	1.11464e-12	-1.1277	down
genome_GLEAN_10073133	428	323	246	118	86	96	21.6599	18.3325	15.0527	6.84901	4.70999	4.55309	7.65717e-08	-1.77927	down
genome_GLEAN_10034648	158	152	235	0	28	12	3.48012	3.75043	6.25007	0	0.668132	0.245988	0.000744955	-3.86284	down
genome_GLEAN_10043071	101	132	128	299	354	541	3.5655	5.22145	5.47938	12.2027	13.5881	17.9803	7.99257e-07	1.62257	up
genome_GLEAN_10076416	269	250	187	34	94	62	3.0202	3.14596	2.54417	0.434926	1.13971	0.648909	5.22954e-05	-1.95756	down
genome_GLEAN_10040526	3326	3025	2049	926	939	846	110.077	112.293	82.0161	35.3146	33.7001	26.2404	4.05283e-14	-1.68069	down
CUFF265.145.1	615	250	578	81	76	158	51.6722	23.4928	58.7071	7.83274	6.8839	12.4202	2.9725e-06	-2.29724	down
genome_GLEAN_10029710	61	43	90	0	0	0	2.51834	1.97397	4.49565	0	0	0	1.42319e-08	-8.54622	down
Lycium_barbarum_newGene_8217	218	260	287	518	603	553	1.30054	1.73934	2.06839	3.55802	3.90373	3.09163	0.000123992	1.05081	up
Lycium_barbarum_newGene_24494	252	347	162	940	839	669	4.31433	6.67314	3.34224	18.5675	15.6072	10.7488	1.74832e-05	1.64207	up
CUFF70.173.2	329	259	285	126	140	78	9.30008	8.21022	9.74992	4.10423	4.26983	2.05609	0.000621746	-1.388	down
genome_GLEAN_10010265	313	228	137	1111	992	1281	7.59966	6.20993	4.00601	31.099	26.1359	29.1742	4.40822e-14	2.26733	up
genome_GLEAN_10064557	779	608	603	237	258	268	20.652	18.06	19.3163	7.23503	7.41904	6.64419	2.56016e-16	-1.44851	down
genome_GLEAN_10030359	826	386	671	3915	3593	5644	12.6573	6.63652	12.4494	69.2046	59.7961	81.1517	1.49843e-18	2.72323	up
genome_GLEAN_10069122	69	180	195	34	20	41	0.717157	2.0923	2.44943	0.398814	0.214648	0.397844	0.00042736	-2.34061	down
genome_GLEAN_10074728	599	1057	891	5	5	4	11.8948	23.5567	21.4207	0.095237	0.090571	0.067241	8.12846e-47	-7.59185	down
genome_GLEAN_10074724	759	666	459	4061	5311	4147	21.1105	20.7748	15.4252	130.248	160.4	108.192	2.03792e-32	2.7937	up
genome_GLEAN_10074727	832	1407	1195	9	4	4	16.5295	31.357	28.7292	0.204783	0.073319	0.061301	8.90532e-54	-7.73505	down
genome_GLEAN_10072720	1747	986	4085	40	44	148	99.2318	62.7951	280.704	2.5947	2.69339	7.86028	2.0558e-14	-5.04913	down
genome_GLEAN_10034660	2394	2506	2430	5871	5953	6870	21.9218	25.7378	26.9205	61.9556	59.1436	58.9669	9.34148e-27	1.27312	up
genome_GLEAN_10034665	1176	823	1679	228	182	516	8.13856	6.38814	14.0626	1.81511	1.36075	3.34783	1.07877e-05	-2.12161	down
genome_GLEAN_10034666	2400	2498	1912	998	1338	1152	20.992	24.5087	20.2316	10.0559	12.698	9.44515	2.73508e-07	-1.02924	down
genome_GLEAN_10072721	3354	3676	2950	290	115	680	184.255	226.589	196.093	18.3279	6.80178	34.9728	6.00614e-10	-3.32756	down
genome_GLEAN_10029737	439	398	728	1579	790	1666	10.2971	10.4789	20.6719	42.7273	20.1167	36.6683	0.00596145	1.26508	up
genome_GLEAN_10029739	30	40	77	299	74	285	1.44359	2.16495	4.54382	16.7852	3.909	13.051	0.00931436	2.04784	up
genome_GLEAN_10029738	108	105	175	667	225	732	5.27502	5.71916	10.29	37.5431	11.9283	33.5272	0.000578319	1.95954	up
genome_GLEAN_10028059	822	1105	511	226	295	221	36.9502	55.714	27.763	11.6956	14.3618	9.28061	1.45798e-06	-1.76761	down
CUFF289.177.1	651	994	351	206	215	200	17.2104	29.4633	11.2249	6.26302	6.15902	4.93609	6.77393e-05	-1.73663	down
genome_GLEAN_10016858	182	192	133	45	67	53	1.75842	2.07863	1.54548	0.498463	0.697552	0.477827	4.78794e-06	-1.68134	down
genome_GLEAN_10034083	194	227	262	450	710	532	11.2469	14.7642	18.3706	30.0015	44.6346	28.8963	0.000319481	1.22951	up
genome_GLEAN_10034082	297	186	161	112	103	117	8.40811	5.91523	5.51144	3.63448	3.14455	3.10352	0.00519965	-1.00767	down
Lycium_barbarum_newGene_21852	20	42	55	140	169	152	0.596575	1.4422	2.00123	4.91233	5.59196	4.34939	0.00109112	1.88036	up
CUFF222.146.2	65	49	298	18	14	15	5.03274	4.23489	27.9866	1.58649	1.17513	1.06966	0.000546099	-3.25622	down
genome_GLEAN_10050293	4487	4517	3711	1929	2338	2369	132.341	149.451	132.397	65.5608	74.8205	65.4981	1.34734e-13	-1.00806	down
Lycium_barbarum_newGene_12824	180	364	191	98	71	76	1.51386	3.57767	2.10124	1.00014	0.696531	0.634304	0.000658783	-1.64996	down
genome_GLEAN_10023812	27	52	15	381	124	441	1.13422	2.45647	0.733672	18.5184	5.67856	17.4607	2.09447e-06	3.25147	up
genome_GLEAN_10064961	180	134	90	27	35	26	7.16707	5.9871	4.34385	1.22832	1.48236	0.969885	1.10271e-06	-2.24254	down
genome_GLEAN_10055618	300	441	242	79	85	42	5.57725	9.1989	5.42589	1.68318	1.69816	0.716304	2.01745e-06	-2.29394	down
genome_GLEAN_10018539	188	353	555	36	5	40	4.42551	9.327	15.8518	0.977104	0.110691	0.881722	1.19524e-06	-3.88753	down
genome_GLEAN_10020197	3837	3980	4337	744	559	1623	126.011	146.622	172.261	28.1326	19.8848	49.931	8.43676e-09	-2.17585	down
genome_GLEAN_10012767	1092	259	287	38	27	36	16.4486	4.37672	5.2159	0.646071	0.432658	0.495311	7.58374e-11	-4.03782	down
Lycium_barbarum_newGene_18972	520	594	409	2413	2322	3296	12.3029	15.757	11.68	65.7859	59.5855	73.0796	7.98899e-34	2.31997	up
genome_GLEAN_10022062	10808	11069	7022	2188	2284	2111	178.515	205.086	140.303	41.6252	40.9252	32.6711	7.26509e-26	-2.18748	down
genome_GLEAN_10007248	1617	1604	1626	5714	2475	8739	97.0985	108.04	118.088	395.36	161.229	491.878	7.68718e-05	1.69875	up
genome_GLEAN_10071005	1138	993	1088	470	435	787	12.3133	12.0471	14.2298	5.85365	5.09605	7.97878	8.38924e-05	-1.02349	down
genome_GLEAN_10071000	2723	2827	1789	460	570	510	65.5896	76.3897	52.12	12.7597	14.8901	11.5032	3.23326e-25	-2.31038	down
genome_GLEAN_10068509	12657	7264	29389	6617	3297	5363	293.133	188.731	823.384	176.579	82.8398	116.411	0.00293356	-1.79422	down
genome_GLEAN_10068508	472	676	335	108	93	129	11.8623	19.0832	10.1961	3.1242	2.5175	3.04275	1.0271e-10	-2.23923	down
genome_GLEAN_10005794	1270	1398	1390	121	132	101	25.4138	31.3798	33.6533	2.76942	2.86098	1.89111	1.75729e-51	-3.58522	down
genome_GLEAN_10000562	367	289	245	134	135	108	19.6066	17.3146	15.8419	8.24823	7.8424	5.38929	2.27805e-05	-1.30458	down
genome_GLEAN_10025577	429	341	474	76	61	73	24.0133	21.4375	32.1346	4.88039	3.65439	3.83379	4.26695e-19	-2.64227	down
genome_GLEAN_10025576	15272	22977	16007	87	58	60	482.684	814.678	612.003	3.13985	1.96107	1.77235	1.35508e-171	-8.1112	down
genome_GLEAN_10041108	1836	1749	1363	485	392	571	42.1729	45.0516	37.8591	12.8166	9.76927	12.2918	1.46394e-23	-1.84374	down
genome_GLEAN_10041109	727	905	870	2263	3244	3976	4.90857	6.85519	7.1111	17.622	23.7849	25.1819	8.47425e-14	1.82515	up
genome_GLEAN_10025578	440	347	175	970	2700	1214	14.3084	12.6613	6.86917	36.3943	95.44	37.0555	9.20244e-06	2.31339	up
genome_GLEAN_10070067	261	251	104	4849	12246	5444	5.27266	5.6853	2.53572	113.183	269.151	103.355	5.84582e-28	5.16236	up
Lycium_barbarum_newGene_8582	2210	1501	1047	3865	5278	4242	35.0881	26.7272	20.1139	70.7336	90.9399	63.1369	1.22297e-06	1.44995	up
genome_GLEAN_10075655	712	457	404	223	263	242	7.50741	5.39966	5.14532	2.70997	3.00034	2.38481	5.91659e-05	-1.16204	down
CUFF189.215.1	142	364	235	31	33	73	2.04902	5.89897	4.10687	0.512003	0.515906	0.987484	9.54185e-06	-2.55954	down
genome_GLEAN_10032814	274	288	469	178	63	132	19.6806	23.187	40.6993	14.6769	4.85959	8.83662	0.00700723	-1.55333	down
CUFF75.220.1	65	87	125	658	381	463	1.83233	2.75593	4.2844	21.6028	11.7586	12.3535	1.48016e-07	2.35841	up
Lycium_barbarum_newGene_5892	275	200	235	29	33	82	3.50892	3.07536	3.33895	0.372585	0.382234	0.972081	4.61149e-07	-2.4123	down
genome_GLEAN_10031425	796	810	686	287	220	382	15.0667	17.1994	15.6995	6.25402	4.50966	6.77516	7.56879e-10	-1.4492	down
genome_GLEAN_10029709	333	270	369	49	31	26	7.18206	6.52822	9.63313	1.1987	0.725209	0.521293	6.44512e-15	-3.25336	down
genome_GLEAN_10033035	3973	4315	2911	407	541	361	84.9819	103.538	75.3122	10.0152	12.5534	7.23785	2.19632e-33	-3.14712	down
Lycium_barbarum_newGene_6810	256	265	258	130	139	126	2.959	3.43246	3.60899	1.7328	1.74007	1.36486	6.09048e-05	-1.0484	down
CUFF255.76.1	534	498	347	3328	4550	3805	8.92665	9.34489	7.01428	64.2231	82.6593	59.7227	7.29439e-44	3.02612	up
genome_GLEAN_10019147	360	308	365	129	137	170	8.47015	8.11291	10.3819	3.47984	3.48041	3.73848	1.45693e-08	-1.32599	down
genome_GLEAN_10065506	110	55	78	0	0	0	4.507	2.5268	3.84112	0	0	0	7.01753e-10	-8.84187	down
genome_GLEAN_10075358	173	242	189	83	111	75	3.41767	5.3705	4.51715	1.87827	2.36965	1.38671	0.00232026	-1.23181	down
genome_GLEAN_10075359	3294	4176	2660	991	954	1039	149.675	212.87	146.188	51.8933	47.0386	44.2209	1.71159e-18	-1.82949	down
genome_GLEAN_10024952	25584	40423	23140	4878	7135	2930	1188.36	2106.31	1300.2	261.072	359.571	127.521	4.20102e-10	-2.61764	down
genome_GLEAN_10024950	29454	27334	17298	319	695	284	1368.09	1424.31	971.919	17.0382	35.0043	12.3277	3.34537e-49	-5.86949	down
genome_GLEAN_10024951	8528	13267	5761	323	387	174	356.676	622.51	291.459	15.5419	17.5286	6.7921	5.28012e-32	-4.99428	down
genome_GLEAN_10035781	1680	1175	920	327	407	365	27.3049	21.43	18.081	6.11865	7.17956	5.54934	8.72265e-13	-1.83018	down
Lycium_barbarum_newGene_20461	252	547	113	26	52	29	8.94826	20.5793	4.98185	0.907138	2.16628	0.922638	7.18571e-06	-3.13915	down
Lycium_barbarum_newGene_20466	159	327	46	0	0	0	2.72126	6.29365	0.937298	0	0	0	1.68507e-10	-9.96441	down
Lycium_barbarum_newGene_20465	273	850	89	0	0	0	2.02126	7.07722	0.793983	0	0	0	5.55661e-13	-11.159	down
CUFF101.25.1	453	498	478	227	209	290	13.1159	16.1878	16.762	7.57747	6.56715	7.87409	9.59175e-07	-1.06114	down
genome_GLEAN_10028656	1740	2102	1746	585	779	474	41.9011	56.7834	50.8778	16.2188	20.3409	10.6865	2.51499e-08	-1.66075	down
genome_GLEAN_10038209	804	1072	1054	254	175	301	13.4534	20.1292	21.3503	4.90001	3.16773	4.70942	1.00014e-12	-2.09781	down
genome_GLEAN_10034780	1022	1107	1177	2828	2914	3175	34.7851	42.2552	48.4484	110.9	107.58	101.275	3.32544e-16	1.35201	up
genome_GLEAN_10063626	3816	3388	4958	1043	1880	1339	27.2514	27.1455	42.8402	8.57811	14.5678	8.96296	1.1458e-06	-1.59318	down
CUFF198.18.1	58	63	152	346	521	506	5.1428	6.22751	16.4276	35.5727	50.5217	42.407	3.72778e-05	2.21586	up
genome_GLEAN_10071408	185	416	439	8	25	29	4.17791	10.5465	11.9906	0.197398	0.611878	0.607535	6.91391e-12	-4.19536	down
genome_GLEAN_10071409	155	180	203	611	802	639	1.2334	1.60054	1.95129	5.60362	6.92782	4.76684	7.40955e-11	1.85582	up
genome_GLEAN_10029295	3445	2594	1650	628	845	1399	91.9413	77.6628	53.2538	19.2866	24.4489	34.9876	2.5288e-05	-1.50081	down
genome_GLEAN_10008970	484	565	635	2996	1059	7832	8.60113	11.2541	13.6389	61.3511	20.4074	130.474	1.96975e-05	2.67125	up
genome_GLEAN_10066050	745	999	1060	192	37	291	28.2111	42.4415	48.5182	8.361	1.50085	10.3178	0.000183923	-2.55466	down
genome_GLEAN_10034439	368	389	185	81	68	131	6.83029	8.11434	4.16127	1.72833	1.35306	2.27037	2.09521e-05	-1.82623	down
CUFF129.92.1	398	571	380	200	122	215	26.942	43.3725	31.1026	15.6184	8.92659	13.6378	9.14507e-05	-1.4081	down
genome_GLEAN_10051447	1176	943	1000	410	506	483	20.4115	18.3648	20.9988	8.20402	9.53163	7.86388	2.29171e-12	-1.22486	down
CUFF187.88.1	113	91	169	306	470	383	2.83914	2.56323	5.14359	8.90133	12.8532	9.06226	0.000214101	1.54871	up
Lycium_barbarum_newGene_13583	3605	4120	3134	1630	1563	1804	110.551	132.139	114.137	54.6759	48.9315	50.1478	6.18556e-15	-1.19063	down
genome_GLEAN_10025777	18	26	28	418	359	672	0.321781	0.533052	0.621646	9.03245	7.30468	11.8131	1.32452e-28	4.22599	up
Lycium_barbarum_newGene_12671	196	224	180	62	66	118	1.7212	2.10278	1.82253	0.592485	0.592885	0.927927	0.000168499	-1.38224	down
genome_GLEAN_10058124	1666	1627	1114	664	825	794	62.8021	68.8019	50.7868	28.8244	33.7195	28.0402	1.74656e-06	-1.0103	down
genome_GLEAN_10058121	2421	2104	1169	265	482	448	42.9344	41.8462	25.0732	5.4012	9.25957	7.44215	8.8374e-12	-2.31194	down
genome_GLEAN_10042840	138	41	32	15	2	7	2.28948	0.764217	0.637688	0.268164	0.030166	0.098632	0.00425658	-3.13393	down
genome_GLEAN_10057092	403	346	473	117	145	153	7.27806	7.00343	10.3399	2.43016	2.82854	2.59113	3.40982e-09	-1.6424	down
genome_GLEAN_10047409	783	1547	1296	3750	2053	7270	14.9881	33.2267	30.0072	82.7431	42.6437	130.498	0.000724984	1.71881	up
genome_GLEAN_10077080	403	304	333	2063	2164	3235	5.6142	4.74545	5.60812	33.1281	32.7317	42.263	8.63495e-45	2.75827	up
genome_GLEAN_10077085	1550	775	1022	4984	8738	7051	24.5313	13.7552	19.5697	90.917	150.096	104.627	4.2775e-16	2.57548	up
genome_GLEAN_10007456	334	288	306	594	816	827	8.00652	7.73415	8.87936	16.4406	21.2458	18.5986	7.29971e-09	1.19292	up
genome_GLEAN_10071900	2677	2729	2769	489	478	590	82.4294	94.2625	103.125	17.344	15.9451	17.0213	3.70911e-70	-2.47275	down
Lycium_barbarum_newGene_19160	2929	1986	1701	6242	4105	6397	20.4742	13.7482	13.4308	48.1061	32.652	44.8928	2.29096e-06	1.2827	up
genome_GLEAN_10016728	26807	16661	10726	2345	2085	2056	540.464	376.82	261.592	54.4679	45.5925	38.838	2.98727e-23	-3.09529	down
genome_GLEAN_10044241	23	15	23	499	802	642	0.285757	0.210605	0.34455	7.2995	11.0639	7.64213	4.44338e-43	4.92297	up
genome_GLEAN_10037255	661	844	735	157	182	200	13.8416	19.8505	18.6261	3.78554	4.12979	3.92549	5.93327e-22	-2.13734	down
Lycium_barbarum_newGene_4880	269	168	148	10	45	21	15.5451	10.9124	10.3167	0.667219	2.80364	1.13547	4.92363e-06	-2.99192	down
genome_GLEAN_10068593	520	622	1122	212	293	488	13.9605	18.7257	36.4459	6.55681	8.52454	12.2657	0.00894562	-1.3233	down
genome_GLEAN_10006796	577	244	441	114	162	260	10.3164	4.87913	9.52461	2.34824	3.13103	4.35007	0.00613462	-1.3279	down
genome_GLEAN_10044125	2442	2656	1154	5799	14293	7633	55.7837	68.0552	31.8915	152.637	354.27	163.444	3.57342e-06	2.10624	up
genome_GLEAN_10044126	219	167	190	32	67	67	3.62322	3.09583	3.78971	0.600198	1.18565	1.02835	5.04094e-06	-1.87769	down
genome_GLEAN_10069666	1132	994	668	276	357	284	17.0122	16.7687	12.1491	4.77857	5.81955	3.99412	8.54563e-10	-1.65701	down
Lycium_barbarum_newGene_2393	109	115	92	204	345	192	2.50285	3.01616	2.59924	5.51575	8.87749	4.36596	0.00715083	1.17631	up
CUFF25.206.1	14	8	35	60	142	111	1.25394	0.773155	3.87602	6.45182	14.3052	9.71312	0.00549763	2.34324	up
genome_GLEAN_10006261	47	44	23	233	94	358	1.0573	1.11054	0.611882	6.14761	2.33454	7.67661	5.33018e-05	2.50189	up
genome_GLEAN_10006262	44657	80348	43861	4532	5050	3279	2074.26	4186.73	2464.51	242.56	254.48	142.744	1.86402e-28	-3.76823	down
CUFF139.7.1	46	65	45	167	88	239	3.0827	4.87775	3.65264	12.9199	6.38378	15.0202	0.00378879	1.56586	up
genome_GLEAN_10019893	1712	1283	2552	243	300	284	116.035	97.5492	209.271	18.9288	22.06	18.029	5.22733e-17	-2.83538	down
Lycium_barbarum_newGene_4574	1477	1199	1478	2721	3009	3138	35.9431	32.7364	43.5207	76.3055	79.456	71.6058	1.44075e-09	1.01942	up
CUFF309.240.2	112	53	66	276	269	162	2.29931	1.21588	1.63504	6.53174	5.99673	3.11824	0.00182381	1.58685	up
genome_GLEAN_10034900	1270	1245	1201	12153	15077	17079	28.2407	31.0628	32.2991	311.449	363.823	356.034	2.05471e-155	3.49521	up
genome_GLEAN_10034901	352	368	283	3825	4745	5620	12.9143	15.1186	12.5621	161.777	188.979	193.381	7.62081e-115	3.74447	up
genome_GLEAN_10018385	1745	2134	1284	323	391	237	67.9117	93.1442	60.4129	14.4737	16.4733	8.6154	1.68194e-14	-2.48532	down
genome_GLEAN_10030265	813	1188	810	3733	3649	5627	57.8725	94.9119	69.7807	306.444	282.015	375.748	8.56461e-18	2.119	up
genome_GLEAN_10067659	352	370	559	101	217	180	6.86516	8.07584	13.1745	2.25789	4.57888	3.27304	0.00131323	-1.4614	down
genome_GLEAN_10058009	3	3	9	818	969	1059	0.059096	0.091981	0.304086	26.5706	29.6579	27.9883	1.65092e-63	7.48628	up
CUFF13.69.1	43	24	50	526	106	1008	1.43058	0.862813	2.01765	20.2021	3.81051	31.5166	2.15353e-06	3.67808	up
genome_GLEAN_10009054	2797	2691	2934	3625	10061	6874	63.3831	68.3872	80.4297	94.6423	247.365	146.005	0.00306119	1.20805	up
genome_GLEAN_10009589	25	0	0	757	557	944	0.31764	0	0	11.5059	7.96955	11.6679	0.00798403	6.51992	up
genome_GLEAN_10012069	12930	10168	10224	51101	30983	44986	296.199	261.291	283.302	1348.88	770.073	965.914	3.75019e-15	1.86985	up
genome_GLEAN_10039054	510	822	1341	20	98	85	10.6205	19.2239	33.8264	0.458658	2.21548	1.6489	2.38322e-09	-3.84924	down
genome_GLEAN_10028441	341	419	690	80	40	69	18.9572	26.1419	46.4575	5.11539	2.36683	3.58695	2.16499e-10	-3.03673	down
CUFF2.238.1	594	566	505	111	108	77	24.3403	26.0015	25.0137	5.24327	4.78396	2.93142	3.18556e-19	-2.54351	down
genome_GLEAN_10055313	616	640	540	180	211	228	15.4393	18.0106	16.3842	5.19081	5.73683	5.35067	1.08525e-19	-1.61059	down
genome_GLEAN_10055316	862	1373	1152	3254	4461	3210	10.0605	17.9752	16.2623	43.7819	56.5074	35.1258	1.4798e-07	1.61652	up
Lycium_barbarum_newGene_20780	62	106	60	13	7	5	1.31679	2.51397	1.53364	0.31157	0.158666	0.091471	7.44164e-06	-3.23651	down
genome_GLEAN_10029313	150	259	158	42	12	93	12.1801	23.6418	15.5922	3.93899	0.99513	7.08424	0.00989886	-2.07763	down
Lycium_barbarum_newGene_1117	196	250	131	72	93	102	2.44116	3.82617	1.9977	0.957165	1.36974	1.30523	0.00309734	-1.18201	down
genome_GLEAN_10051763	36	49	30	760	229	579	0.6471	0.976018	0.65391	15.8638	4.48926	9.81974	4.43235e-12	3.7056	up
genome_GLEAN_10055860	239	178	129	82	71	87	3.13175	2.60925	2.03449	1.22558	1.00781	1.0579	0.000616764	-1.24055	down
genome_GLEAN_10025923	153	114	89	16	15	26	4.70319	3.91105	3.28952	0.532758	0.469788	0.731056	3.19243e-09	-2.71447	down
genome_GLEAN_10074959	745	771	583	184	263	247	8.22514	9.5474	7.78388	2.34216	3.14759	2.55486	1.59013e-13	-1.66605	down
Lycium_barbarum_newGene_7515	365	367	354	143	171	162	3.81522	4.30194	4.47773	1.71673	1.93595	1.5903	6.87887e-09	-1.26209	down
Lycium_barbarum_newGene_7518	72	158	216	27	3	22	1.76322	2.45914	5.68006	0.794127	0.044979	0.287458	0.000527228	-3.21222	down
genome_GLEAN_10006063	199	242	150	10	11	8	5.91044	8.06194	5.39123	0.312995	0.335975	0.205356	2.03402e-21	-4.4087	down
genome_GLEAN_10006060	862	948	467	232	340	341	16.4528	20.313	10.7893	5.10743	7.04531	6.09902	6.24007e-05	-1.38138	down
genome_GLEAN_10012227	127	254	164	2	0	5	7.00687	15.7197	10.9148	0.088803	0	0.241589	1.01624e-14	-6.39225	down
genome_GLEAN_10028838	44	10	8	67	618	240	0.927683	0.238449	0.203059	1.64705	14.4395	4.84138	0.000101279	3.89021	up
Lycium_barbarum_newGene_16147	179	415	296	0	16	22	1.63733	4.259	3.27622	0	0.151831	0.182955	1.82848e-06	-4.69234	down
CUFF167.73.1	926	690	911	375	383	258	26.2957	21.9815	31.2758	12.2584	11.7802	6.86665	2.79262e-05	-1.36717	down
CUFF142.2.1	52	55	58	144	266	169	4.3804	5.24158	6.0081	14.1979	24.7048	13.5686	7.96163e-05	1.74219	up
genome_GLEAN_10006933	1891	1188	1673	665	719	1017	49.2058	34.6648	52.6678	19.9191	20.2808	24.8088	3.6235e-05	-1.06948	down
genome_GLEAN_10019401	901	1671	1125	443	221	441	16.8528	35.0803	25.4725	9.54519	4.48728	7.73397	9.16711e-06	-1.82802	down
CUFF99.52.1	1944	2492	1539	645	633	597	81.7081	117.507	78.2185	31.2034	28.8257	23.5034	7.89324e-13	-1.73158	down
genome_GLEAN_10032511	896	995	640	2460	2306	2502	59.7627	74.4155	51.5969	189.13	166.877	156.464	5.00025e-13	1.46085	up
Lycium_barbarum_newGene_3980	120	97	126	4	0	5	4.01865	3.63702	5.12355	0.144212	0	0.156337	2.04569e-12	-5.34302	down
genome_GLEAN_10037048	2850	2595	1634	365	794	466	43.6397	44.5758	30.2528	6.43545	13.1803	6.68307	6.68756e-09	-2.17089	down
genome_GLEAN_10075148	210	126	273	441	516	498	5.60449	3.74604	8.81196	13.5395	14.9193	12.4517	0.00453113	1.17361	up
genome_GLEAN_10075146	89	93	93	260	235	282	3.25194	3.7837	4.0926	10.9277	9.29377	9.64018	2.0303e-08	1.42308	up
genome_GLEAN_10061364	424	403	620	154	171	125	12.8643	13.7196	22.7391	5.37259	5.63022	3.54892	2.27747e-06	-1.7588	down
genome_GLEAN_10061363	2919	3502	3711	1575	1588	1815	97.7641	131.558	150.327	60.7652	57.6831	56.9566	3.3129e-08	-1.11018	down
genome_GLEAN_10033748	672	607	535	63	53	56	21.9671	22.2634	21.1353	2.34337	1.85488	1.69807	1.01546e-53	-3.46163	down
genome_GLEAN_10033742	179	110	74	43	54	33	4.87845	3.35719	2.42679	1.32942	1.59137	0.821788	0.00787678	-1.50837	down
genome_GLEAN_10033747	5309	4272	2613	699	834	948	80.2708	72.4667	47.7923	12.1662	13.6703	13.4293	1.88071e-20	-2.35488	down
genome_GLEAN_10033746	1255	1420	891	515	756	554	24.3639	30.9091	20.9205	11.5207	15.9053	10.077	0.000703044	-1.02237	down
CUFF286.53.1	400	253	147	34	44	55	17.2099	12.2014	7.66233	1.67918	2.05388	2.18786	9.11155e-09	-2.64229	down
genome_GLEAN_10030803	33	24	27	122	70	240	0.400647	0.331805	0.401087	1.74683	0.937493	2.79693	0.000192446	2.25531	up
genome_GLEAN_10063858	1321	880	1163	2601	3701	2694	12.8665	9.61502	13.702	29.1934	39.1139	24.5951	6.0968e-07	1.35903	up
genome_GLEAN_10069708	51	15	12	451	1426	771	0.733024	0.232809	0.197864	7.59664	22.6157	10.5648	3.82734e-15	5.0642	up
Lycium_barbarum_newGene_13666	90	119	133	258	234	297	0.917979	1.57355	1.86938	3.26938	2.7449	3.27614	0.00111315	1.11659	up
genome_GLEAN_10018020	506	609	503	201	259	407	13.2687	17.9282	15.9706	6.06483	7.36888	10.0145	0.0017126	-1	down
genome_GLEAN_10056570	6017	3415	2721	408	778	863	151.442	96.4331	82.8492	11.8318	21.2235	20.3513	3.29722e-13	-2.63208	down
genome_GLEAN_10029066	613	523	465	254	247	294	4.87038	4.65891	4.47394	2.32597	2.13005	2.18545	4.27331e-10	-1.07787	down
CUFF192.54.1	232	230	198	32	63	40	15.9698	17.719	16.4276	2.53254	4.64064	2.54146	2.19996e-09	-2.35327	down
genome_GLEAN_10008280	389	110	29	7108	33606	15099	14.1248	4.46672	1.24363	298.087	1327.03	515.069	4.12695e-09	6.73153	up
genome_GLEAN_10062843	200	166	207	511	501	525	4.44884	4.14972	5.56103	13.1152	12.1095	10.9602	1.47018e-09	1.35174	up
Lycium_barbarum_newGene_21747	1418	1563	1725	672	427	738	85.9466	106.247	126.483	46.9466	28.0262	41.9088	2.63385e-07	-1.44521	down
Lycium_barbarum_newGene_10877	182	172	271	52	21	90	6.35077	6.76698	11.4892	2.06862	0.764123	2.95172	0.00113936	-2.06441	down
Lycium_barbarum_newGene_5546	319	377	314	98	183	74	11.8175	15.6618	14.0838	4.18447	7.33847	2.56152	0.00172005	-1.55799	down
genome_GLEAN_10009628	149	71	192	0	0	8	5.49046	2.917	8.58384	0	0	0.246472	2.19172e-06	-5.86864	down
genome_GLEAN_10009621	470	421	407	127	104	152	9.22439	9.26732	9.65903	2.85339	2.2077	2.78727	1.32972e-17	-1.83672	down
genome_GLEAN_10018814	198	422	106	40	79	40	6.54876	15.7133	4.23602	1.50738	2.81225	1.24297	0.00140346	-2.23716	down
CUFF51.57.1	651	512	395	1234	1182	1819	33.5438	29.5823	24.6101	73.3063	66.1006	87.9329	4.91384e-09	1.36953	up
genome_GLEAN_10040852	2051	2874	1362	745	731	786	134.686	211.726	108.143	56.3815	52.054	48.3573	4.73936e-07	-1.53594	down
genome_GLEAN_10040856	3891	5015	3869	21	26	14	224.017	323.903	269.487	1.38435	1.58486	0.73836	7.91883e-146	-7.77459	down
genome_GLEAN_10001650	13248	20355	13173	1313	1312	1169	837.41	1443.45	1007.3	95.5706	89.9691	69.2348	2.63736e-49	-3.68837	down
CUFF52.43.1	3637	3485	2856	789	449	759	165.259	177.648	156.997	41.2916	22.1014	32.3125	1.92053e-20	-2.38812	down
Lycium_barbarum_newGene_2769	3137	4316	2910	392	408	365	166.892	257.587	187.259	24.026	23.5065	18.1965	5.57575e-44	-3.21721	down
CUFF192.7.1	3	0	0	235	314	272	0.182375	0	0	17.4626	21.9812	16.4546	4.60149e-17	8.03919	up
Lycium_barbarum_newGene_3419	784	662	1363	136	141	224	9.45089	8.84721	20.2311	1.87706	1.8295	2.61593	1.05498e-10	-2.60291	down
Lycium_barbarum_newGene_126	180	158	195	355	525	467	3.09494	3.04614	4.05949	7.0598	9.82572	7.54806	9.20505e-06	1.25972	up
Lycium_barbarum_newGene_13245	38	15	17	89	95	119	0.823833	0.36572	0.44753	2.24864	2.25014	2.45484	0.00018203	2.05786	up
Lycium_barbarum_newGene_5844	134	84	76	157	306	325	3.12432	2.31836	2.28964	4.28893	7.77767	7.17572	0.00219262	1.35102	up
Lycium_barbarum_newGene_6896	1320	769	968	215	401	245	46.6075	30.4473	41.3549	8.72303	15.3348	8.10263	2.93675e-07	-1.88029	down
Lycium_barbarum_newGene_6890	175	248	113	0	0	0	4.96414	7.89456	3.89094	0	0	0	2.41897e-13	-9.98542	down
genome_GLEAN_10038089	266	413	333	43	70	68	4.0552	7.06849	6.14312	0.741776	1.15852	0.971695	1.79884e-12	-2.57188	down
CUFF149.157.1	6825	5526	4145	1713	2558	1971	57.2576	52.0091	42.0702	16.554	23.2861	15.4987	7.4885e-09	-1.45371	down
genome_GLEAN_10065854	103	156	100	382	361	268	1.26511	2.1631	1.49674	5.44074	4.84641	3.10564	0.000275554	1.43982	up
genome_GLEAN_10041421	668	738	884	3672	4755	4606	11.5793	14.3379	18.5262	73.3373	89.4193	74.8261	6.05707e-28	2.42304	up
genome_GLEAN_10051957	512	527	187	1518	2015	1724	11.3148	13.073	4.9935	38.6815	48.3468	35.7502	4.82269e-07	2.05752	up
genome_GLEAN_10023133	839	761	458	98	145	120	18.0356	18.3326	11.9061	2.42776	3.37747	2.4147	2.0778e-16	-2.55641	down
genome_GLEAN_10036705	3402	3251	2444	1309	1497	1378	19.2975	20.6861	16.7657	8.55138	9.21092	7.32258	1.32738e-11	-1.17939	down
genome_GLEAN_10034708	486	312	212	914	1626	979	4.72702	3.40002	2.4921	10.2504	17.1833	8.93529	1.53116e-05	1.767	up
CUFF25.45.1	42	47	43	267	124	211	0.468719	0.580313	0.578036	3.44646	1.49905	2.21367	5.36231e-06	2.12161	up
genome_GLEAN_10019932	3275	2123	1637	366	328	421	53.7683	39.1003	32.5124	6.90651	5.83616	6.47261	7.98547e-26	-2.71066	down
genome_GLEAN_10029166	80	125	140	3	3	16	7.79082	13.6802	16.4775	0.330429	0.22062	1.44103	3.54986e-07	-4.12367	down
genome_GLEAN_10029167	43	66	91	4	2	11	4.12991	7.10583	10.5257	0.403835	0.178941	0.994833	2.3539e-05	-3.69814	down
genome_GLEAN_10058437	8729	6724	6010	1691	1951	2244	128.972	111.455	107.406	28.7872	31.2756	31.0748	1.90392e-38	-1.93395	down
genome_GLEAN_10050399	57	42	58	129	103	240	1.48451	1.23218	1.80911	3.89274	2.90685	5.87011	0.0027199	1.48266	up
Lycium_barbarum_newGene_14935	182	310	285	96	91	108	3.37959	6.4849	6.41198	2.09621	1.82546	1.86221	0.000126877	-1.48731	down
CUFF39.53.2	47	27	34	84	74	127	3.13516	2.00729	2.69527	6.47673	5.33977	7.96632	0.00723249	1.31948	up
CUFF98.82.2	237	278	124	38	45	20	16.0018	21.0811	10.1165	2.9469	3.26766	1.2693	1.87564e-06	-2.66058	down
Lycium_barbarum_newGene_13361	115	205	92	7	3	20	1.56133	3.13919	1.50626	0.103383	0.039235	0.254248	4.68772e-07	-3.8997	down
CUFF296.78.1	390	469	515	106	62	98	20.0795	27.0937	32.0766	6.27534	3.44613	4.69941	9.27905e-13	-2.45205	down
genome_GLEAN_10014568	464	689	349	249	267	233	17.8934	29.7893	16.2473	11.0601	11.1361	8.40286	0.00404157	-1.06195	down
CUFF143.15.1	513	301	71	44	35	96	5.67432	3.73199	0.948783	0.560918	0.415427	0.99407	0.00260087	-2.39829	down
genome_GLEAN_10014562	1866	2212	6029	235	93	824	34.2458	45.551	133.872	4.96351	1.84109	14.1631	0.00248999	-3.32923	down
Lycium_barbarum_newGene_12014	800	1361	610	351	354	296	24.6376	47.053	22.7243	12.4374	11.8361	8.55431	9.66772e-05	-1.52394	down
CUFF98.144.1	2519	2063	1448	751	1093	1078	31.8396	29.2534	22.136	10.9344	14.9833	12.7665	1.4815e-05	-1.10646	down
genome_GLEAN_10027116	4221	5011	3456	753	1020	727	110.532	147.204	109.482	22.715	28.9641	17.843	4.7959e-22	-2.40049	down
CUFF196.104.1	613	134	290	4567	3349	8957	65.9661	16.0965	37.6893	567.159	391.544	904.817	3.34853e-13	3.94668	up
genome_GLEAN_10017145	2734	1816	1618	979	627	797	64.3683	47.9611	46.0707	26.5486	16.0196	17.5922	1.64779e-06	-1.40607	down
genome_GLEAN_10017144	16129	11834	7886	1594	2423	1735	605.331	498.235	358.014	68.9241	98.6487	61.0234	1.55408e-19	-2.68114	down
CUFF151.229.1	301	278	255	573	656	682	13.9463	14.4569	14.3117	30.6408	33.0598	29.67	3.53484e-12	1.126	up
Lycium_barbarum_newGene_20626	275	378	223	122	115	99	2.19036	3.00657	1.55522	0.821958	1.03697	0.813234	7.22064e-05	-1.43882	down
genome_GLEAN_10043625	2743	3923	2389	667	809	627	76.3469	122.489	80.4291	21.3731	24.414	16.3422	2.72259e-15	-2.16628	down
genome_GLEAN_10077007	135	768	889	46	38	14	6.6705	42.8182	53.4802	2.59062	2.0309	0.64378	1.81408e-07	-4.26721	down
genome_GLEAN_10003841	62994	61341	41948	7952	7435	7213	1368.51	1494.92	1102.37	199.041	175.241	146.858	2.15157e-53	-2.93155	down
genome_GLEAN_10003596	415	401	549	824	980	1721	33.471	36.3399	53.6403	76.6872	85.9201	130.39	0.00032973	1.25384	up
genome_GLEAN_10076752	1600	1848	1279	41	39	19	92.0816	119.369	89.088	2.66829	2.39582	0.991317	5.38628e-56	-5.61947	down
genome_GLEAN_10072233	1558	1259	1543	3207	3316	4048	27.7359	25.1407	33.2303	65.8141	64.0674	67.5752	6.52436e-14	1.19765	up
genome_GLEAN_10028351	0	12	0	78	130	265	0	1.39799	0	9.77901	15.357	27.0968	0.000423258	5.17639	up
genome_GLEAN_10028358	15163	11950	8762	415	609	584	335.457	296.598	234.484	10.5707	14.6122	12.092	3.32289e-91	-4.53943	down
Lycium_barbarum_newGene_18849	174	126	90	21	39	34	1.93121	0.92421	0.961428	0.199256	0.268665	0.336405	9.94318e-06	-2.1104	down
genome_GLEAN_10042508	2055	1778	1519	484	450	507	35.4759	34.4231	31.7077	9.61398	8.425	8.2027	6.13878e-41	-1.95605	down
genome_GLEAN_10005856	341	331	367	718	669	953	7.13105	7.75547	9.26156	17.2915	15.1733	18.6751	1.3394e-07	1.08449	up
Lycium_barbarum_newGene_8208	130	112	218	13	4	29	2.58579	2.5028	5.25043	0.290168	0.067692	0.539641	6.9606e-06	-3.46387	down
genome_GLEAN_10011276	7643	4503	4580	1970	1831	1928	221.568	146.44	160.62	65.7836	57.5624	52.3773	9.7456e-12	-1.59548	down
Lycium_barbarum_newGene_7928	229	181	266	644	439	737	2.39958	2.13009	3.37904	7.79227	4.99855	7.25264	3.82659e-05	1.34151	up
genome_GLEAN_10008117	67	91	95	264	273	324	4.01651	6.11996	6.83203	18.2318	17.782	18.2272	6.34858e-08	1.67881	up
genome_GLEAN_10041227	802	859	1157	2274	2306	2479	22.3053	26.8021	38.9503	72.9195	69.6347	64.661	1.18545e-06	1.23811	up
genome_GLEAN_10068519	290	368	263	147	127	194	14.1687	20.1726	15.5113	8.23332	6.7335	8.87068	0.00036923	-1.059	down
CUFF175.1.1	439	481	399	179	298	190	20.612	25.2973	22.6376	9.64682	15.153	8.36324	0.00284539	-1.0448	down
genome_GLEAN_10026769	1322	1321	1283	3258	2785	4611	99.1736	111.188	116.492	281.768	226.779	324.397	4.05781e-12	1.35111	up
genome_GLEAN_10041910	2744	2618	3265	6007	5082	8076	33.0963	35.4165	47.6409	83.4878	66.4984	91.2994	3.99368e-06	1.05743	up
Lycium_barbarum_newGene_9134	262	380	251	126	163	150	2.97338	4.79917	3.4526	1.63929	1.99165	1.55313	0.00106504	-1.09716	down
Lycium_barbarum_newGene_4649	1120	1196	899	353	418	333	7.50534	9.79742	7.16892	2.65514	2.98498	2.49105	1.22471e-12	-1.59997	down
CUFF264.139.1	85	149	94	294	254	471	2.40763	4.75192	3.2515	9.65486	7.87844	12.6043	0.00018754	1.53619	up
CUFF217.122.1	117	184	117	15	11	36	5.16241	9.12446	6.25242	0.724699	0.51498	1.46322	1.41268e-06	-2.86719	down
Lycium_barbarum_newGene_19451	426	271	440	695	651	1353	2.8695	2.22743	3.67297	5.70126	5.02597	9.43314	0.0037751	1.14012	up
genome_GLEAN_10048560	163	157	103	390	952	321	4.80512	5.2023	3.65881	13.2876	30.5739	8.9044	0.000526459	1.94213	up
Lycium_barbarum_newGene_7171	1655	1321	1690	674	631	951	27.8926	24.9983	34.9716	13.0255	11.5137	15.1547	2.28047e-07	-1.13713	down
genome_GLEAN_10072177	56167	62010	44150	3301	3441	2807	1171.74	1451.24	1114.18	79.3316	77.8752	54.876	4.76487e-92	-4.14102	down
CUFF104.36.1	3655	2801	2429	28	45	83	83.2594	71.5746	66.9231	0.732038	1.10862	1.77129	2.16332e-72	-5.92474	down
genome_GLEAN_10021105	64	78	98	8	10	9	3.38769	4.62929	6.33156	0.483074	0.529168	0.404882	3.27814e-08	-3.23968	down
CUFF18.50.1	1067	1237	846	167	180	202	40.7546	53.0011	39.1049	7.32971	7.46134	7.20511	1.37637e-36	-2.59094	down
genome_GLEAN_10030405	4374	1484	1862	1226	993	815	142.502	54.2395	73.3905	46.0128	35.0993	24.8738	0.00434687	-1.36512	down
CUFF273.131.1	24	65	41	442	121	521	2.02039	6.3234	4.2401	44.5972	11.4079	42.699	2.19356e-05	2.95222	up
CUFF66.80.1	46462	58840	24021	10174	9496	10286	792.331	1125.66	495.537	199.918	175.683	164.401	1.28239e-11	-2.16274	down
genome_GLEAN_10075252	565	695	414	13	14	18	20.9909	28.9713	18.6009	0.554107	0.539234	0.596707	3.22602e-48	-5.28889	down
genome_GLEAN_10002832	563	1089	702	60	116	32	18.7563	40.7514	28.2956	2.27786	4.19819	0.994193	4.18223e-10	-3.54698	down
genome_GLEAN_10032136	447	451	375	179	201	256	11.1138	12.5749	11.2618	5.1048	5.40722	5.95178	1.06073e-07	-1.07953	down
genome_GLEAN_10024855	110	197	111	28	35	35	1.01271	2.04122	1.23649	0.291197	0.34344	0.298023	5.0299e-06	-2.16985	down
CUFF27.100.1	266	251	240	122	103	169	14.2939	15.1747	15.611	7.54473	5.99698	8.49003	0.00022584	-1.02586	down
genome_GLEAN_10068657	456	246	330	1088	1240	1313	5.6293	3.40766	4.92433	15.4958	16.6316	15.2096	1.20332e-11	1.75522	up
CUFF88.139.1	1966	96	566	20690	18881	21158	152.974	8.29745	53.2931	1855.82	1594.67	1543.78	6.10309e-05	4.51777	up
genome_GLEAN_10017972	292	333	137	607	785	841	7.45691	9.53037	4.22764	17.8546	21.7634	20.1199	8.43498e-05	1.49103	up
genome_GLEAN_10028115	413	277	297	133	153	131	9.76714	7.3452	8.4899	3.62334	3.91851	2.90375	5.44253e-06	-1.29866	down
genome_GLEAN_10021433	3480	3920	2354	1102	1425	970	64.4425	81.4218	52.7281	23.5112	28.6265	16.8245	1.62246e-07	-1.52753	down
genome_GLEAN_10036937	788	715	659	288	528	276	12.0975	12.3195	12.2403	5.09587	8.79159	3.96822	0.00834786	-1.03711	down
genome_GLEAN_10038363	786	570	506	169	230	191	7.7672	6.31758	6.04572	1.92236	2.46274	1.76828	4.35424e-11	-1.71298	down
Lycium_barbarum_newGene_1284	68	58	34	9	2	3	5.51446	5.27555	3.31295	0.81967	0.088848	0.189584	9.50149e-05	-3.54057	down
genome_GLEAN_10063744	1613	1237	1275	107	101	143	26.8513	23.1024	25.6607	2.03919	1.82267	2.21591	1.03546e-84	-3.62924	down
genome_GLEAN_10063740	11283	14644	10675	847	1010	880	204	297.023	233.475	17.6426	19.8049	14.8981	6.22432e-80	-3.80848	down
genome_GLEAN_10063748	47	37	97	281	228	234	1.51311	1.32406	3.80791	10.5	8.02364	7.09296	0.000441208	1.94728	up
genome_GLEAN_10029390	188	429	469	139	65	140	4.90281	12.5373	14.8101	4.16697	1.8168	3.41278	0.00261223	-1.76621	down
Lycium_barbarum_newGene_14476	5550	4862	3700	30	10	50	29.3218	28.8159	23.6434	0.178741	0.057169	0.247233	1.53169e-70	-7.38357	down
genome_GLEAN_10025432	909	906	942	2444	2088	2644	31.3165	34.9911	39.2352	97.0086	78.03	85.3797	3.95195e-16	1.30311	up
genome_GLEAN_10025437	575	553	779	118	39	120	28.9166	31.216	47.3981	6.78982	2.09491	5.61804	3.69458e-09	-2.87855	down
genome_GLEAN_10050057	30	32	15	96	87	92	1.43055	1.72693	0.880639	5.35708	4.60862	4.18595	0.000427172	1.78373	up
genome_GLEAN_10050052	107	129	99	1410	1170	1437	2.50103	3.39295	2.8053	38.142	29.8043	31.6131	9.34838e-65	3.51347	up
genome_GLEAN_10071646	1538	1570	969	326	402	254	25.4024	29.0758	19.3417	6.20221	7.20232	3.91882	3.15003e-11	-2.09501	down
genome_GLEAN_10044323	65	104	215	943	2858	974	0.564863	1.02151	2.28746	9.55587	27.296	8.0335	7.71106e-08	3.54455	up
genome_GLEAN_10021397	108	129	146	456	401	308	4.69498	6.32177	7.71673	22.9818	19.0142	12.6189	3.70376e-05	1.54162	up
genome_GLEAN_10026161	962	1210	763	204	242	217	23.8464	33.6381	22.875	5.82046	6.51028	5.04121	9.9849e-19	-2.20973	down
genome_GLEAN_10057200	753	818	949	180	76	243	30.5562	37.253	46.5882	8.39778	3.33995	9.23134	2.94001e-08	-2.44194	down
genome_GLEAN_10047568	144	249	187	609	503	447	3.45566	6.69964	5.40712	16.8542	13.0869	10.0534	0.000359203	1.36092	up
genome_GLEAN_10042061	358	827	445	5862	3954	6251	14.8759	38.5881	22.361	281.089	178.548	243.838	1.07003e-17	3.21627	up
genome_GLEAN_10047692	1769	1219	1129	498	533	766	32.3846	25.0435	24.9952	10.4914	10.5812	13.1458	3.64368e-08	-1.26931	down
Lycium_barbarum_newGene_77	108	133	97	219	298	258	4.01795	5.80732	4.37924	9.57597	13.7246	8.72144	0.000344201	1.1283	up
genome_GLEAN_10042052	119	590	109	2452	5351	2480	4.92593	27.5042	5.46136	117.581	241.619	96.7429	5.72636e-07	3.59569	up
genome_GLEAN_10042050	512	380	1015	1905	1421	3793	14.6365	12.1779	35.0819	62.7501	44.0864	101.64	0.00113439	1.76051	up
CUFF145.16.2	486	628	756	52	41	89	15.1614	22.0072	28.558	1.84436	1.37335	2.59254	7.15764e-20	-3.47501	down
genome_GLEAN_10073561	715	672	1051	350	316	328	14.274	15.046	25.3801	8.03801	6.83751	6.13168	1.82284e-05	-1.3771	down
genome_GLEAN_10037516	295	344	440	720	886	765	6.40074	8.36931	11.5391	17.9987	20.8644	15.5593	0.000782909	1.05313	up
Lycium_barbarum_newGene_1416	53	37	87	357	79	610	2.0862	1.66226	4.18049	16.478	3.40285	22.9013	0.00294091	2.42572	up
Lycium_barbarum_newGene_1410	1573	1816	1715	4088	4091	5873	61.9763	80.2709	81.7308	185.625	174.893	216.913	5.62907e-14	1.36999	up
genome_GLEAN_10050931	608	497	317	46	29	54	8.24202	7.55177	5.1963	0.714176	0.412981	0.685093	1.89767e-22	-3.52416	down
genome_GLEAN_10040961	3931	4451	2459	52	76	84	61.8825	78.6122	46.8234	0.937797	1.28365	1.23761	1.03331e-95	-5.74618	down
CUFF11.76.2	2395	2401	2080	1078	1017	1089	42.48	47.7682	44.6138	22.0307	19.5619	18.0987	1.55302e-18	-1.17733	down
genome_GLEAN_10075721	3221	2264	1941	13624	14959	17291	56.6516	44.6583	41.2904	276.109	285.463	285.05	4.04433e-46	2.56566	up
genome_GLEAN_10075724	391	273	204	61	138	82	9.16402	7.18889	5.77416	1.63589	3.50959	1.78338	0.000496824	-1.67228	down
genome_GLEAN_10064880	5669	4260	4689	9626	9272	12130	97.6496	82.3221	97.7055	191.08	173.31	195.873	3.24761e-12	1.01118	up
CUFF291.19.1	1175	2146	1765	692	866	1001	17.5053	35.878	31.8167	11.878	13.9972	13.9796	0.00110933	-1.08754	down
genome_GLEAN_10064884	1770	1968	1547	582	537	543	13.7391	17.1358	14.5227	5.20357	4.51546	3.95061	5.37679e-22	-1.73276	down
genome_GLEAN_10062633	57	35	23	497	300	285	1.24498	0.853237	0.611918	12.6874	7.20147	5.91102	2.65282e-11	3.2117	up
Lycium_barbarum_newGene_9744	0	0	0	44	40	48	0	0	0	1.0569	0.918479	0.940972	2.71273e-07	7.82919	up
Lycium_barbarum_newGene_5417	79	99	113	247	289	246	2.20231	3.11168	3.84102	7.97687	8.80623	6.46402	0.000123972	1.34859	up
genome_GLEAN_10062187	1671	1532	2648	687	579	1151	30.6571	31.5392	58.7848	14.5113	11.5181	19.8001	0.000286725	-1.39298	down
Lycium_barbarum_newGene_2871	97	80	130	23	12	23	3.30361	3.04752	5.36512	0.907518	0.418558	0.723708	6.70034e-06	-2.49306	down
genome_GLEAN_10016621	2687	3086	1504	128	207	152	87.8694	113.235	59.5149	4.82005	7.3309	4.63169	4.68522e-33	-3.95368	down
CUFF91.153.1	1033	779	557	116	58	104	41.3442	34.9456	26.953	5.31218	2.50255	3.88805	2.76297e-18	-3.1433	down
Lycium_barbarum_newGene_22581	197	402	128	0	0	0	6.94327	16.1647	5.83949	0	0	0	1.16375e-13	-10.4275	down
Lycium_barbarum_newGene_22589	17	25	30	73	57	116	0.682142	1.12076	1.4529	3.39867	2.51856	4.41826	0.00598234	1.66084	up
Lycium_barbarum_newGene_23183	3516	4668	2502	0	16	16	118.375	176.305	101.9	0	0.583356	0.478982	1.31049e-12	-8.48908	down
Lycium_barbarum_newGene_23184	119	190	83	44	31	39	1.04284	1.87544	0.88093	0.441865	0.29335	0.316583	0.000516388	-1.8426	down
genome_GLEAN_10060959	3046	2956	2180	432	476	367	64.0065	69.6941	55.4255	10.4484	10.8433	7.22649	8.75191e-35	-2.73221	down
genome_GLEAN_10012492	3300	3336	3533	1084	832	1223	55.9337	63.4214	72.4332	21.1538	15.2957	19.4212	9.29465e-21	-1.77806	down
CUFF184.29.1	195	232	383	19	13	24	9.63252	12.8362	22.8924	1.0398	0.695044	1.08252	3.17267e-15	-3.96362	down
genome_GLEAN_10065437	2416	2133	1409	220	337	417	46.8003	46.3529	33.0041	4.90466	7.07715	7.55709	1.91058e-22	-2.68742	down
genome_GLEAN_10065430	263	227	405	574	702	714	4.65455	4.49776	8.66368	11.6968	13.478	11.8326	0.00388622	1.06011	up
CUFF43.68.1	900	763	779	195	355	179	22.6497	21.5271	23.7159	5.63717	9.67127	4.2048	1.52689e-06	-1.79557	down
CUFF145.49.1	230	231	106	31	73	67	5.56646	6.25328	3.10209	0.849642	1.90217	1.51305	0.00112546	-1.79403	down
genome_GLEAN_10018890	3	3	4	64	39	126	0.193528	0.201385	0.292956	5.77356	3.29847	9.32684	2.07084e-07	4.40132	up
genome_GLEAN_10052966	8473	6927	5682	3001	3323	3896	49.0586	44.9915	39.7958	20.0212	20.8753	21.1392	1.69529e-13	-1.11122	down
genome_GLEAN_10018898	275	372	350	41	61	129	4.92204	7.47259	7.57569	0.83904	1.1833	2.1566	3.44238e-06	-2.23586	down
CUFF107.95.1	3023	3971	2672	800	746	772	140.387	206.881	150.116	42.7781	37.5881	33.6003	2.19397e-23	-2.1256	down
genome_GLEAN_10048926	1055	712	2840	453	151	680	18.7795	14.221	61.1765	9.28777	2.91124	11.3449	0.0081487	-1.99096	down
CUFF63.12.1	8	10	0	90	76	111	0.12045	0.184686	0	1.69843	1.3561	1.70448	3.74767e-05	3.89632	up
genome_GLEAN_10069225	7192	10578	7353	107	138	111	458.058	755.788	566.527	7.79215	9.50231	6.57874	7.61979e-134	-6.21071	down
Lycium_barbarum_newGene_23962	2364	2594	1540	413	276	446	82.5228	101.606	65.0237	16.56	10.408	14.5647	3.80307e-21	-2.58337	down
genome_GLEAN_10069229	227	315	175	2809	2073	3352	2.82869	4.40784	2.6337	40.425	28.0951	39.2454	3.56458e-35	3.44533	up
CUFF29.129.2	66	69	34	11	23	13	2.00692	2.37235	1.2578	0.378547	0.734958	0.370904	0.00811441	-1.89351	down
Lycium_barbarum_newGene_17134	143	119	88	8	7	12	4.19198	3.93115	3.13045	0.212149	0.15638	0.314764	8.17127e-14	-3.76558	down
genome_GLEAN_10003964	0	2	4	32	195	114	0	0.019609	0.060103	0.520612	2.99998	1.5162	1.12949e-06	5.7103	up
genome_GLEAN_10053793	101	151	121	654	1735	815	4.2417	7.14271	6.14103	31.812	79.526	32.2366	9.00237e-11	3.03625	up
genome_GLEAN_10052225	132	41	28	315	420	243	2.47951	0.863182	0.621342	6.85388	8.59934	4.2933	0.00078481	2.28299	up
Lycium_barbarum_newGene_16770	14	4	16	204	145	414	0.064309	0.021047	0.085776	1.10058	0.73716	1.82302	2.91243e-11	4.37201	up
Lycium_barbarum_newGene_4148	89	98	53	19	21	8	1.61154	1.97011	1.19601	0.55866	0.403583	0.116397	0.000631079	-2.34963	down
Lycium_barbarum_newGene_4143	60	75	62	204	175	221	6.92673	9.75555	8.67773	27.3872	22.1507	24.1439	6.52876e-07	1.53084	up
Lycium_barbarum_newGene_11208	1700	2213	1316	280	240	285	51.1048	74.6136	47.8523	9.67465	7.80639	8.01276	2.18034e-29	-2.76511	down
genome_GLEAN_10076595	751	1305	1617	69	61	67	38.0343	74.0904	99.0568	4.00226	3.30948	3.14447	9.83274e-29	-4.31689	down
genome_GLEAN_10076594	1003	947	764	303	454	365	11.5817	12.2681	10.6684	4.02798	5.68449	3.94225	2.50039e-08	-1.33667	down
genome_GLEAN_10076597	1245	1208	990	204	244	233	36.7194	39.9554	35.2985	6.90345	7.78008	6.41583	9.67409e-47	-2.40405	down
CUFF96.166.1	24	30	64	109	132	186	2.40225	3.40916	7.87579	12.8656	14.6798	17.855	0.0061339	1.73104	up
genome_GLEAN_10043712	193	153	60	307	366	397	5.81423	5.16358	2.17404	10.6522	11.9403	11.1887	0.00558289	1.35269	up
genome_GLEAN_10043717	411	368	456	46	194	161	6.80294	6.84256	9.14459	0.868635	3.47419	2.48787	0.00346606	-1.72012	down
genome_GLEAN_10005747	159	116	184	52	59	77	2.13699	1.74466	2.97971	0.801925	0.854333	0.962809	0.000673288	-1.3784	down
CUFF302.38.1	1265	1213	955	248	306	233	53.1568	57.162	48.5341	11.9884	13.9217	9.17921	5.37704e-22	-2.18016	down
genome_GLEAN_10061012	1363	1668	1355	477	248	306	26.6438	36.5765	32.0389	10.7337	5.25464	5.59473	3.17803e-10	-2.14552	down
genome_GLEAN_10037492	264	286	370	93	117	163	5.64191	6.84116	9.55561	2.27704	2.71556	3.25088	7.86851e-05	-1.40652	down
CUFF242.66.1	11	23	50	196	52	306	0.586866	1.38083	3.274	12.3946	3.04298	15.7521	0.00639208	2.56478	up
CUFF188.11.2	2942	2664	2267	1056	1670	1387	25.3126	25.7167	23.5921	10.4674	15.5859	11.1857	1.26923e-05	-1.00183	down
genome_GLEAN_10074378	38651	39580	25937	4987	6486	5373	678.393	779.317	550.697	100.841	123.505	88.3806	1.58566e-36	-2.68407	down
genome_GLEAN_10074372	354	323	269	687	712	1094	13.3201	13.6204	12.2588	29.8337	29.118	38.6246	2.61018e-09	1.31461	up
genome_GLEAN_10075977	1210	1060	1103	3095	2593	3169	67.7689	66.63	74.7387	199.848	157.625	166.466	1.46919e-18	1.32276	up
genome_GLEAN_10006462	221	180	153	510	411	561	5.10154	4.65791	4.25179	13.5646	10.2952	12.1253	4.56958e-09	1.35385	up
genome_GLEAN_10064815	434	566	421	171	217	178	11.5027	16.8154	13.4924	5.21429	6.2429	4.4056	6.50825e-07	-1.39559	down
genome_GLEAN_10035251	329	248	170	27	57	48	20.6127	17.3869	12.8915	1.95149	3.8198	2.77256	3.65634e-09	-2.55928	down
Lycium_barbarum_newGene_3750	365	441	649	32	37	17	6.93105	7.98509	13.8304	0.603288	0.844611	0.236881	1.03891e-17	-4.14948	down
genome_GLEAN_10064810	3734	2535	3354	890	381	766	47.055	35.8372	51.1394	12.9208	5.19764	9.04151	2.26307e-10	-2.30827	down
genome_GLEAN_10001085	122	50	262	1722	3234	2051	3.9982	1.84001	10.3907	65.1317	115.215	63.1132	1.2143e-10	3.91405	up
CUFF239.75.1	72	67	49	136	168	151	5.31771	5.56434	4.35914	11.6182	13.4911	10.5157	0.000450329	1.21485	up
Lycium_barbarum_newGene_22824	0	0	0	115	39	295	0	0	0	2.00955	0.638522	4.18377	2.07669e-09	9.53361	up
genome_GLEAN_10066386	100	76	90	208	228	228	2.46302	2.10861	2.68608	5.91981	6.11509	5.28513	6.39076e-06	1.2512	up
CUFF17.279.1	1525	1430	1101	522	631	483	17.6348	18.5498	15.3974	6.9557	7.91675	5.23523	3.76116e-09	-1.36241	down
Lycium_barbarum_newGene_19039	547	608	526	212	238	422	22.7086	28.3523	26.3944	10.1439	10.6893	16.4238	0.000836794	-1.04781	down
genome_GLEAN_10060632	536	361	617	143	118	160	9.03306	6.82736	12.5931	2.77808	2.15729	2.51802	4.58439e-09	-1.92999	down
genome_GLEAN_10060631	5982	3610	3242	1062	2062	1392	107.913	73.061	70.7415	22.0701	40.3621	23.5332	9.92063e-06	-1.5533	down
Lycium_barbarum_newGene_24825	362	247	342	86	173	55	3.32755	2.59464	3.8315	0.94646	1.72904	0.471139	0.00554073	-1.63995	down
CUFF277.118.2	741	755	683	155	125	165	24.0261	27.4763	26.8016	5.7921	4.38785	4.99554	2.97576e-35	-2.36536	down
Lycium_barbarum_newGene_24798	918	726	534	96	158	152	12.9534	11.4928	9.38276	1.49551	2.46543	1.95547	1.82717e-17	-2.48657	down
Lycium_barbarum_newGene_23441	22	7	12	286	693	564	0.22845	0.066828	0.125594	3.70297	9.229	8.505	2.19719e-22	5.17074	up
genome_GLEAN_10012842	223	283	247	11	35	77	4.39021	6.24514	5.8925	0.242114	0.729385	1.42188	4.82719e-05	-2.7524	down
genome_GLEAN_10012848	81	265	1502	18	2	29	1.45776	5.35406	32.7804	0.353687	0.039019	0.484534	3.11731e-06	-5.43331	down
CUFF237.143.1	123	144	107	38	33	51	5.02364	6.6074	5.29716	1.78094	1.43427	1.9448	7.24364e-06	-1.69647	down
genome_GLEAN_10022569	859	680	615	1473	1492	1860	42.9626	38.1411	37.1911	84.8917	80.9659	87.242	3.53505e-13	1.09415	up
Lycium_barbarum_newGene_21179	41	52	17	107	94	132	1.23685	1.78323	0.627874	3.80113	3.13553	3.81119	0.00854353	1.53631	up
Lycium_barbarum_newGene_21172	1334	1333	779	4719	4008	6879	32.6815	37.2618	23.416	137.348	110.717	163.969	1.84959e-15	2.10406	up
genome_GLEAN_10035717	592	588	318	44	22	32	25.2253	28.1271	16.3844	2.14078	0.989967	1.25149	3.91291e-22	-3.98073	down
CUFF85.35.1	124	106	98	219	273	229	7.19452	6.90949	6.90875	14.6955	17.2908	12.5017	0.000187245	1.07545	up
genome_GLEAN_10017724	2524	2180	3028	1246	1015	1718	33.3058	32.2689	48.3339	18.9442	14.5261	21.243	0.000101	-1.05493	down
genome_GLEAN_10011768	2066	3496	2896	926	778	1036	63.6223	120.753	107.855	32.8386	25.9878	29.8901	1.55575e-09	-1.71492	down
genome_GLEAN_10004631	763	611	495	312	358	239	14.7641	13.2617	11.5988	6.95021	7.51965	4.3215	0.000758985	-1.08125	down
Lycium_barbarum_newGene_9752	254	338	260	76	70	73	4.60216	6.87708	5.714	1.57921	1.36735	1.2281	1.14416e-11	-2.03125	down
genome_GLEAN_10025104	404	401	191	64	61	73	7.01891	7.81541	4.01611	1.28058	1.13381	1.18494	4.66434e-10	-2.38529	down
CUFF74.17.1	142	187	201	46	80	75	5.08777	7.49688	8.71228	1.86962	3.08737	2.50886	0.000494698	-1.49185	down
genome_GLEAN_10056925	377	120	162	42	53	81	8.9761	3.18019	4.64992	1.13305	1.35113	1.78803	0.000699147	-1.96684	down
genome_GLEAN_10070411	0	0	0	34	349	482	0	0	0	1.01229	10.0475	11.9955	9.55748e-11	10.4878	up
genome_GLEAN_10070414	46	21	0	157	214	335	1.50509	0.77486	0	6.01527	7.71249	10.4699	0.00571349	3.36653	up
CUFF299.206.3	1022	889	840	68	107	138	15.9094	15.5114	15.8041	1.20736	1.8024	2.00944	6.3484e-37	-3.22151	down
genome_GLEAN_10055910	1139	872	533	24	20	13	22.1518	19.0267	12.5413	0.527286	0.407946	0.222177	1.57694e-41	-5.51102	down
genome_GLEAN_10026457	13417	10119	8497	4148	5528	5036	186.75	158.008	143.074	66.5244	83.4781	65.696	5.79642e-09	-1.17986	down
genome_GLEAN_10025816	2084	2852	1798	237	340	254	42.2099	64.7961	44.0503	5.51733	7.45377	4.81924	7.38766e-29	-3.08156	down
genome_GLEAN_10025817	397	660	349	5	0	0	7.96578	14.8411	8.46911	0.098803	0	0	3.89074e-22	-8.18466	down
CUFF246.68.1	249	268	116	485	387	498	14.8293	17.8945	8.30696	33.3033	24.9894	27.7878	0.00933157	1.06107	up
genome_GLEAN_10058144	25	44	58	252	652	241	0.25195	0.496106	0.702833	2.94586	7.17785	2.28785	1.09715e-06	3.09568	up
genome_GLEAN_10002917	1384	1213	1452	208	184	156	59.3356	58.3297	75.3381	10.2653	8.52997	6.23504	1.46443e-32	-2.94709	down
Lycium_barbarum_newGene_6735	47	61	43	2	0	3	5.37492	7.79704	5.97483	0.186642	0	0.238574	7.25863e-07	-5.00575	down
genome_GLEAN_10013857	9	9	12	46	40	101	0.174406	0.20459	0.299775	1.1153	0.9094	2.01618	0.000433716	2.52167	up
CUFF60.40.1	2906	2308	2898	937	617	1075	48.8618	43.5225	58.9424	18.1469	11.2522	16.9336	1.85839e-11	-1.7083	down
genome_GLEAN_10042742	157	147	179	334	573	323	4.75523	4.99611	6.56771	11.698	18.9303	9.21598	0.00177183	1.2849	up
Lycium_barbarum_newGene_7464	23734	27268	18802	180	184	237	778.437	1003.29	745.982	6.78748	6.52177	7.25989	0	-6.93449	down
CUFF104.53.1	0	0	0	56	57	41	0	0	0	1.8053	1.73088	1.07784	1.05361e-07	8.07115	up
CUFF261.99.1	119	129	309	1006	506	1408	6.13238	7.4357	19.2774	59.7342	28.3115	68.0414	0.000101828	2.25702	up
genome_GLEAN_10049658	550	602	492	222	315	288	10.0077	12.2878	10.8267	4.63522	6.21435	4.89667	5.63464e-06	-1.06705	down
genome_GLEAN_10071400	148	307	256	6	0	25	2.75273	6.40011	5.75373	0.124596	0	0.435152	1.25122e-05	-4.69523	down
genome_GLEAN_10032420	198	141	220	90	96	97	10.9447	8.71385	14.6734	5.67701	5.71951	4.98869	0.00448039	-1.05828	down
genome_GLEAN_10033640	4067	3838	2051	10209	17360	9300	98.8116	104.599	60.2646	285.816	457.658	211.801	9.50087e-07	1.85384	up
genome_GLEAN_10074122	2905	3767	3179	1350	1289	1468	23.1234	33.6388	30.6149	12.3772	11.1342	10.9524	7.23489e-13	-1.33985	down
genome_GLEAN_10035191	4406	5144	3656	350	333	582	72.6324	95.1139	72.9005	6.64065	5.93997	8.98863	2.04358e-50	-3.47421	down
genome_GLEAN_10047926	184	319	170	2	3	18	7.66115	14.9626	8.57174	0.096394	0.09863	0.679549	2.88716e-10	-5.01433	down
Lycium_barbarum_newGene_10263	9	36	80	283	174	219	0.109116	0.51817	1.26691	4.27851	2.47834	2.69638	0.00914117	2.31501	up
Lycium_barbarum_newGene_10269	97	58	48	6	0	6	1.51551	1.02591	0.841378	0.091298	0	0.062604	2.37988e-05	-4.14296	down
genome_GLEAN_10062216	821	779	590	250	342	254	14.0785	14.9923	12.2448	4.92578	6.36055	4.06884	4.66035e-08	-1.42708	down
CUFF27.303.1	1083	1141	1172	2406	2070	3544	142.15	168.126	186.214	364.085	294.974	436.258	4.38748e-07	1.14473	up
genome_GLEAN_10066824	610	562	460	152	210	227	6.96146	7.20139	6.35272	1.9964	2.5969	2.42197	1.86839e-12	-1.54335	down
genome_GLEAN_10067193	85	235	127	7	57	17	1.39038	4.33938	2.52133	0.123077	1.01946	0.254054	0.00924902	-2.53421	down
genome_GLEAN_10057757	56	61	49	89	212	148	4.83423	5.97234	5.13036	8.94554	20.1104	12.0867	0.00862736	1.36424	up
Lycium_barbarum_newGene_14212	99	143	170	48	65	65	1.18001	2.14316	2.5267	0.727858	1.02399	1.02334	0.00580144	-1.30669	down
genome_GLEAN_10009254	12786	9348	6287	18666	22085	23692	340.168	278.995	202.323	572.239	637.505	590.803	8.66283e-06	1.12744	up
Lycium_barbarum_newGene_22611	293	202	139	68	60	71	19.6352	15.1892	11.2189	5.2058	4.30446	4.41584	8.48762e-06	-1.72076	down
CUFF310.118.2	120	109	91	47	22	32	11.5577	11.7165	10.613	5.14593	2.29617	2.86826	0.000789431	-1.71733	down
genome_GLEAN_10056488	516	424	468	203	212	231	10.155	9.34873	11.1348	4.58304	4.52414	4.25652	3.12441e-10	-1.19583	down
genome_GLEAN_10040064	4310	5280	3032	860	810	803	192.705	264.865	164.023	44.2925	39.2958	33.6324	8.69791e-24	-2.40838	down
genome_GLEAN_10017024	2091	1732	2661	1039	1148	1077	24.5795	22.8462	37.8479	14.0723	14.6388	11.8684	7.96368e-05	-1.06926	down
genome_GLEAN_10053508	460	913	677	82	145	80	28.3864	63.2553	50.6267	5.77409	9.66819	4.59135	2.58729e-10	-2.81102	down
genome_GLEAN_10053507	18106	12852	9290	42389	52642	46687	188.858	150.386	117.211	509.48	595.765	456.446	5.39588e-13	1.76933	up
Lycium_barbarum_newGene_11490	167	124	109	25	31	25	2.26765	1.94865	1.60488	0.43166	0.414927	0.408388	3.01616e-09	-2.35877	down
genome_GLEAN_10065904	6494	3593	6308	10686	14318	10040	141.811	88.0057	166.619	268.875	339.222	205.497	0.00280494	1.03547	up
CUFF222.174.1	97	126	109	414	443	448	3.95418	5.76546	5.36657	19.4316	19.5737	17.1045	1.27725e-14	1.9	up
genome_GLEAN_10008665	180	304	176	833	678	593	4.94294	9.36232	5.83519	26.3576	20.1957	15.2585	1.64018e-05	1.61633	up
genome_GLEAN_10027923	499	541	461	1185	1293	1413	22.6562	27.534	25.3366	62.0259	63.7307	60.1705	8.12552e-20	1.30031	up
genome_GLEAN_10046686	77	162	102	0	3	3	2.77346	6.55927	4.4577	0	0.081781	0.084689	4.48812e-11	-5.9284	down
genome_GLEAN_10046996	535	1069	678	62	50	93	12.8123	28.6979	19.636	1.68617	1.2938	2.07077	5.55984e-20	-3.57614	down
genome_GLEAN_10076148	31	47	16	89	89	249	0.946836	1.62343	0.571189	3.17867	2.98696	7.22658	0.00336586	2.07464	up
genome_GLEAN_10004399	162	183	87	19	29	28	3.05196	3.86998	1.97571	0.396502	0.584067	0.488393	1.19951e-07	-2.569	down
genome_GLEAN_10004390	185	223	311	1125	646	2187	3.51404	4.7579	7.13519	24.643	13.3201	38.9753	1.68173e-06	2.32737	up
CUFF122.68.1	851	574	771	1710	2118	2147	11.7777	8.90555	12.9133	27.2787	31.8239	27.8698	1.77542e-10	1.37119	up
CUFF44.178.1	3	6	0	516	410	198	0.066026	0.14814	0	13.0647	9.76906	4.0655	1.31593e-17	6.94898	up
Lycium_barbarum_newGene_7796	136	36	55	565	257	558	3.03838	0.838073	1.46705	14.5649	6.62	11.6356	2.09075e-05	2.56193	up
Lycium_barbarum_newGene_5496	193	137	217	83	73	94	3.22456	2.56772	4.4013	1.59411	1.32018	1.47307	0.00142072	-1.21134	down
genome_GLEAN_10006634	11406	10425	7198	3896	5097	4708	237.353	243.363	181.201	93.409	115.082	91.821	4.00598e-08	-1.1417	down
CUFF21.189.1	263	401	276	146	184	146	13.7814	23.6074	17.5345	8.79633	10.4798	7.14878	0.00379407	-1.04993	down
genome_GLEAN_10075440	581	552	615	1774	1589	2126	18.9875	20.2361	24.3325	66.866	56.391	65.1817	1.06032e-20	1.56887	up
genome_GLEAN_10035335	163	191	186	42	30	37	6.16236	8.10916	8.51436	1.81126	1.20911	1.30555	4.24846e-11	-2.38346	down
Lycium_barbarum_newGene_6671	477	966	944	139	106	144	8.32507	21.082	20.1313	2.97999	2.21137	2.46992	1.01951e-11	-2.71397	down
genome_GLEAN_10053260	2027	2475	2327	764	798	754	31.6106	43.3075	43.9018	13.7162	13.4911	11.01	2.59199e-16	-1.6334	down
genome_GLEAN_10053269	26	65	79	323	100	500	0.584588	1.67402	2.18327	8.58691	2.49613	10.8112	0.00305822	2.29982	up
genome_GLEAN_10007946	14	0	0	158	102	346	0.256004	0	0	3.48916	2.11854	6.22785	0.000133582	5.40925	up
CUFF280.71.1	100	66	121	226	187	270	2.49363	1.83045	3.66051	6.51516	5.05833	6.31546	0.00481154	1.16312	up
genome_GLEAN_10073102	2623	2080	1498	890	952	984	33.111	29.4496	22.8731	12.944	13.0253	11.634	4.20397e-08	-1.18781	down
CUFF29.234.1	1012	1173	858	366	358	433	19.2765	25.0811	19.7649	8.02188	7.40139	7.73638	1.83343e-15	-1.46816	down
genome_GLEAN_10072854	1046	1201	447	253	339	245	26.7906	34.5161	13.8566	7.45816	9.40804	5.88257	7.12175e-05	-1.72645	down
Lycium_barbarum_newGene_19249	378	280	334	439	2874	990	4.91758	4.13495	5.32161	6.16044	39.8928	11.9175	0.00323643	2.06045	up
Lycium_barbarum_newGene_19246	329	427	308	649	789	858	2.41734	5.74521	2.7521	5.64176	6.53004	6.18254	7.78724e-06	1.03186	up
genome_GLEAN_10031387	247	462	234	49	79	87	6.4542	13.5681	7.38283	1.47376	2.23318	2.12478	6.54198e-07	-2.2195	down
genome_GLEAN_10015618	4012	3452	2975	1196	1482	1253	60.6601	58.5503	54.4103	20.8385	24.3006	17.7533	2.28268e-16	-1.46687	down
CUFF52.149.1	423	276	297	166	184	148	20.4011	14.9118	17.336	9.19455	9.61299	6.68682	0.000813681	-1.05069	down
CUFF56.152.1	1843	1672	1137	199	181	143	63.2389	64.3549	47.1609	7.85309	6.73017	4.58642	3.87594e-31	-3.19452	down
genome_GLEAN_10010222	93	149	146	407	225	480	3.0339	5.48979	5.81636	15.4523	8.03313	14.803	0.00197968	1.41854	up
CUFF164.202.1	2445	2693	1813	529	643	599	86.7069	107.144	77.7939	21.5985	24.7481	19.8997	2.2635e-24	-2.03565	down
genome_GLEAN_10076428	1795	767	998	2280	3179	2741	43.9897	21.0734	29.5669	64.37	84.5168	62.9499	0.00144672	1.15564	up
CUFF133.73.1	1575	1227	886	481	297	444	56.5807	49.4233	38.5006	19.9025	11.5622	14.9337	4.53774e-08	-1.64606	down
CUFF140.25.1	26	42	28	281	281	171	0.77138	1.39913	0.999715	9.77401	9.19396	4.82315	8.80335e-10	2.88299	up
CUFF132.179.1	176	216	125	24	42	38	13.7661	19.0377	11.8565	2.08962	3.55891	2.79169	2.38512e-08	-2.38368	down
genome_GLEAN_10014155	11	19	55	21	919	732	0.102138	0.206158	0.642191	0.232982	9.72675	6.69307	0.000536643	4.13905	up
genome_GLEAN_10075198	15	26	9	299	685	387	0.232469	0.445824	0.157496	5.32889	11.5259	5.61905	4.85762e-18	4.72176	up
genome_GLEAN_10075197	1142	2239	1513	11	16	25	17.4237	38.3203	27.9225	0.18162	0.259858	0.346575	2.42906e-59	-6.65894	down
genome_GLEAN_10013753	163	305	98	17	29	11	1.78106	3.74907	1.29036	0.206652	0.340181	0.103011	8.49792e-07	-3.34969	down
genome_GLEAN_10064691	69	75	32	105	208	313	7.4487	9.11677	4.18964	13.1206	24.5819	31.9761	0.00310102	1.74146	up
genome_GLEAN_10064699	2564	2895	1876	105	103	183	67.7862	85.8423	59.9857	3.17009	2.94163	4.53134	9.59287e-62	-4.31579	down
genome_GLEAN_10021577	29704	38135	30991	977	1368	881	921.495	1327.2	1163.04	34.8908	46.0193	25.59	9.75164e-83	-4.9985	down
genome_GLEAN_10074717	555	140	285	675	1050	1384	9.43439	2.67177	5.86406	13.2354	19.3709	22.0636	0.0037314	1.59834	up
genome_GLEAN_10074718	1138	880	1337	405	642	624	21.3986	18.5625	30.402	8.76665	13.1009	10.9993	0.000478282	-1.09357	down
genome_GLEAN_10061462	55	87	40	12	8	10	1.04321	1.87045	0.913773	0.266483	0.166814	0.17387	9.19947e-05	-2.66259	down
genome_GLEAN_10021684	5284	1832	2070	1318	1106	1546	131.041	50.9655	62.0852	37.646	29.7446	35.9148	0.00491221	-1.25226	down
genome_GLEAN_10021686	8	17	11	69	42	97	0.369128	0.904091	0.65756	3.92128	2.26011	4.4847	0.000463928	2.43023	up
genome_GLEAN_10034635	190	79	102	2064	2444	3039	3.5006	1.63647	2.28257	44.042	49.1044	52.7447	1.38426e-41	4.28419	up
Lycium_barbarum_newGene_21242	206	200	133	88	83	109	5.47231	5.93009	4.09253	2.67582	2.36974	2.67921	0.00201108	-1.01207	down
genome_GLEAN_10051603	312	457	304	172	197	144	8.95719	14.7581	10.5872	5.67682	6.1471	3.86983	0.00212164	-1.12458	down
Lycium_barbarum_newGene_18228	113	163	82	0	0	0	2.79431	4.52215	2.4301	0	0	0	1.26592e-11	-9.40624	down
Lycium_barbarum_newGene_10439	0	0	0	89	297	102	0	0	0	4.41638	12.776	3.31534	8.11712e-11	9.73759	up
genome_GLEAN_10022384	2143	2728	3785	107	29	339	36.6034	52.2781	78.2344	2.102	0.531609	5.41467	1.24655e-09	-4.35789	down
genome_GLEAN_10020764	8693	13077	9924	204	77	122	166.101	280.293	229.371	4.47302	1.58125	2.18054	1.02179e-59	-6.3581	down
Lycium_barbarum_newGene_14532	69	44	83	167	230	251	1.11771	0.796851	1.63596	3.13358	4.06517	3.83736	8.96063e-05	1.63595	up
genome_GLEAN_10066784	1018	801	598	305	325	377	16.9989	15.013	12.0727	5.85569	5.89186	5.90422	4.19689e-09	-1.32382	down
genome_GLEAN_10004169	696	1251	974	11	0	0	43.6317	88.0256	73.8527	0.7244	0	0	9.25548e-05	-8.04717	down
genome_GLEAN_10047491	132	398	155	25	19	33	4.91955	16.7173	7.02917	1.06275	0.743316	1.15107	1.25243e-07	-3.24437	down
CUFF297.115.1	364	513	395	155	187	235	13.8726	21.9792	18.218	6.81243	7.73937	8.39392	2.03843e-05	-1.22931	down
genome_GLEAN_10023869	25	10	10	107	282	146	1.45171	0.617177	0.653978	7.35112	18.2203	8.13128	8.52735e-08	3.53637	up
genome_GLEAN_10013408	1450	1730	1176	609	652	815	58.02	77.6792	56.9502	28.0514	28.3079	30.5674	1.33245e-08	-1.14553	down
genome_GLEAN_10013407	581	640	449	285	349	229	24.0575	29.699	22.4846	13.5976	15.6556	8.88634	0.00243758	-1.00183	down
genome_GLEAN_10021683	6946	8231	5646	3117	1501	3139	192.087	255.362	188.857	99.3127	45.0208	81.3444	1.00134e-05	-1.498	down
CUFF28.37.1	294	158	190	23	59	27	10.69	6.43238	8.32293	0.943317	2.29795	0.912188	2.82485e-06	-2.60227	down
CUFF146.207.3	490	332	244	135	77	153	20.4794	15.5318	12.3186	6.50659	3.46159	5.99284	0.000101768	-1.6056	down
genome_GLEAN_10033304	391	887	256	0	5	13	9.12566	23.2139	7.2047	0	0.111826	0.269896	2.91547e-14	-6.54277	down
CUFF78.25.2	1289	1255	1756	368	684	537	32.7394	35.7347	53.9408	10.7658	18.8399	12.7665	8.08244e-06	-1.52339	down
genome_GLEAN_10012750	6344	9662	6685	107	170	109	440.793	753.075	561.88	8.51974	12.7524	7.07651	9.13328e-87	-5.94343	down
Lycium_barbarum_newGene_25157	73	69	73	12	16	13	4.21588	4.46934	5.07157	0.761614	0.957156	0.66128	1.05094e-06	-2.46201	down
genome_GLEAN_10055713	349	516	148	2233	3840	3454	9.93569	16.4949	5.07424	73.3066	118.731	92.2451	1.24514e-12	3.17375	up
genome_GLEAN_10049599	513	389	456	56	72	64	7.4622	6.34486	8.03743	0.932549	1.12539	0.871689	2.48318e-29	-2.89101	down
genome_GLEAN_10049598	520	368	541	172	225	189	9.58402	7.60723	12.0505	3.65133	4.48354	3.2527	8.68967e-06	-1.35735	down
genome_GLEAN_10072527	376	461	313	143	243	170	19.2317	26.4927	19.3778	8.39827	13.5039	8.16686	0.00232719	-1.11153	down
genome_GLEAN_10072522	615	768	383	1987	3079	1846	8.61404	12.0619	6.47883	32.0687	46.8037	24.2412	1.39713e-07	1.92323	up
CUFF286.17.1	1886	1819	1258	257	238	333	19.8652	21.4971	16.0324	3.11755	2.7136	3.28452	1.35799e-39	-2.65351	down
genome_GLEAN_10045937	319	310	296	742	1704	1128	5.59823	6.09041	6.27063	15.0003	32.4404	18.5421	1.78306e-07	1.88017	up
CUFF101.99.1	0	0	13	60	85	179	0	0	1.75438	8.01423	10.6569	19.4965	0.0080281	4.43055	up
CUFF183.285.1	64	55	29	192	209	192	1.71427	1.65118	0.938111	5.96415	6.12322	4.8531	1.06132e-06	1.95534	up
genome_GLEAN_10022331	413	729	375	9285	19798	10617	17.4998	34.7155	19.2267	454.248	912.082	422.507	4.3378e-31	4.65028	up
genome_GLEAN_10071389	668	394	541	1984	2379	1901	62.395	41.2837	61.1206	213.513	241.066	166.392	6.41022e-13	1.91024	up
genome_GLEAN_10057829	310	331	367	672	1123	897	10.8443	12.9687	15.5275	27.1032	42.6693	29.4204	6.21033e-06	1.33779	up
genome_GLEAN_10040885	963	748	535	124	187	131	8.65052	7.53745	5.81282	1.27583	1.8159	1.09755	4.26728e-14	-2.39109	down
genome_GLEAN_10041135	553	328	343	1372	1855	1105	20.47	13.6042	15.3304	58.5383	74.5283	38.3284	1.89298e-07	1.78634	up
genome_GLEAN_10065631	114	149	286	47	28	60	4.44516	6.52952	13.5592	2.09566	1.16395	2.19294	0.000522522	-2.14557	down
CUFF131.3.1	6	16	2	67	76	65	0.200211	0.641516	0.091014	2.91239	3.11894	2.2869	0.000513687	3.06259	up
Lycium_barbarum_newGene_3203	414	633	294	0	11	0	6.05799	10.0961	5.08948	0	0.14741	0	0.000833753	-6.94805	down
Lycium_barbarum_newGene_3206	113	298	487	64	55	22	2.10702	6.54608	11.0132	1.26639	1.07983	0.352861	0.000440689	-2.74714	down
CUFF46.49.2	1938	2040	1474	651	628	549	29.7831	35.1631	27.3894	11.5246	10.461	7.90744	6.84647e-14	-1.63029	down
genome_GLEAN_10062065	6903	10338	5324	380	402	328	186.598	313.51	174.081	11.8236	11.7889	8.30731	1.66849e-51	-4.40069	down
CUFF79.98.1	678	393	473	186	108	234	7.37419	4.79934	6.22076	2.33251	1.26594	2.37875	2.17019e-05	-1.623	down
CUFF13.18.1	88	178	61	407	249	481	2.74881	6.25933	2.31137	14.7482	8.50353	14.173	0.00156651	1.72025	up
genome_GLEAN_10032828	9552	8090	5878	2018	2689	2077	48.7863	46.3538	36.3161	11.8753	14.8974	9.94276	2.15899e-15	-1.84305	down
genome_GLEAN_10001918	8735	15329	18458	34	79	34	274.007	539.449	700.426	1.19625	2.67368	0.981492	2.75757e-73	-8.25859	down
genome_GLEAN_10038973	639	639	427	231	264	227	7.09547	7.96726	5.73278	2.95881	3.17766	2.3644	5.97928e-07	-1.29432	down
genome_GLEAN_10044437	123	76	101	990	850	1369	3.02945	2.10046	3.01779	28.1811	22.8038	31.7136	6.79479e-37	3.33793	up
CUFF161.55.1	748	752	647	289	318	303	33.7918	38.1263	35.3488	15.0401	15.5714	12.7986	4.93541e-14	-1.30479	down
CUFF204.171.1	0	0	0	155	122	285	0	0	0	20.7252	15.4116	31.1135	4.37335e-13	9.8888	up
CUFF226.98.1	174	162	155	426	251	457	10.3699	10.7712	11.1503	29.2368	16.1941	25.4907	0.000798726	1.13103	up
CUFF277.223.1	239	253	109	438	431	526	5.6754	6.73658	3.11352	11.995	11.1318	11.721	0.00294729	1.15795	up
genome_GLEAN_10022803	1868	1903	1729	111	58	111	61.0797	69.8371	68.4168	4.17534	2.05837	3.39777	4.60714e-58	-4.37181	down
genome_GLEAN_10060010	14	12	31	152	48	244	0.588515	0.554104	1.61242	7.66732	2.27221	9.97415	0.000695771	2.82352	up
genome_GLEAN_10037992	399	367	213	40	54	35	12.6815	13.0946	8.19455	1.44678	1.83726	1.03198	5.523e-14	-2.96638	down
genome_GLEAN_10037993	573	641	350	227	257	269	9.1253	11.4556	6.73833	4.15616	4.43113	4.00886	0.000216811	-1.11564	down
genome_GLEAN_10046604	1134	739	1125	2706	2310	3057	9.3529	6.83281	11.2205	25.7193	20.6706	23.6369	4.07207e-08	1.35147	up
genome_GLEAN_10033069	1789	1550	936	5173	5571	5837	7.82494	7.60402	4.95082	26.073	26.4397	23.9285	4.33077e-16	1.90253	up
Lycium_barbarum_newGene_11150	31	39	40	71	87	116	0.644998	0.928275	1.01935	1.73765	1.99158	2.30252	0.00888798	1.22128	up
genome_GLEAN_10064225	191	271	156	386	531	513	2.11012	3.35653	2.08351	4.90498	6.35384	5.30397	0.000505282	1.1383	up
genome_GLEAN_10064228	419	440	324	1236	1025	935	13.487	15.8713	12.6216	45.863	35.8042	28.2039	8.97848e-08	1.38282	up
CUFF194.107.2	1260	1513	1104	162	154	129	37.0315	49.8907	39.2501	5.48445	4.90139	3.53531	9.03507e-39	-3.18112	down
genome_GLEAN_10042413	2243	712	1496	238	216	541	84.1766	29.9528	67.8887	10.2873	8.79193	19.0006	1.07877e-05	-2.25799	down
genome_GLEAN_10060913	438	503	408	106	203	177	15.0716	19.4206	17.0042	4.20431	7.57519	5.69998	2.28572e-06	-1.55161	down
genome_GLEAN_10018444	974	1213	924	517	551	498	29.0347	40.546	33.3229	17.7505	17.8133	13.9069	2.50235e-06	-1.05604	down
genome_GLEAN_10024922	12	14	62	256	222	417	0.274125	0.355942	1.80357	7.10516	5.79809	9.42827	4.68833e-05	3.19442	up
Lycium_barbarum_newGene_3355	101	106	128	1037	3069	1173	1.22429	1.44379	1.86808	14.5122	49.0537	13.3557	1.96495e-15	3.915	up
Lycium_barbarum_newGene_20505	5	0	4	148	45	55	0.087574	0	0.083544	4.11501	1.2537	1.29995	2.34532e-05	4.75938	up
CUFF253.173.1	2701	2189	2914	6470	4884	5685	45.6749	41.5282	59.6232	126.108	89.6248	90.1227	1.03898e-05	1.0565	up
Lycium_barbarum_newGene_11955	196	267	203	99	122	123	1.59354	2.45343	2.00222	0.928091	1.07621	0.995336	0.00129575	-1.0307	down
CUFF68.175.2	412	459	329	117	134	138	7.08101	8.85465	6.84829	2.3143	2.49864	2.22378	6.35451e-13	-1.69387	down
genome_GLEAN_10060780	6645	8155	5363	655	493	566	313.855	432.091	306.373	35.6311	25.2533	25.0322	8.11092e-57	-3.6166	down
genome_GLEAN_10060784	97	263	143	403	451	452	1.18962	3.64041	2.13084	5.72445	6.04011	5.2303	0.00901999	1.29338	up
CUFF124.71.1	188	160	84	388	353	381	8.31581	7.93145	4.48779	19.7429	16.9375	15.7631	0.000282772	1.33079	up
genome_GLEAN_10002993	15	32	10	116	95	440	0.99005	2.36569	0.771046	8.98517	6.92112	27.6793	2.95027e-05	3.37663	up
Lycium_barbarum_newGene_13555	198	139	171	88	56	78	1.68625	1.8421	2.19577	0.708748	0.556663	0.707604	0.0011355	-1.25949	down
CUFF122.108.1	109	65	94	567	140	825	4.08329	2.72247	4.27153	24.6212	5.71877	29.1223	0.000288638	2.41354	up
CUFF232.124.1	375	223	189	111	123	175	42.4965	28.3083	25.9077	14.5174	15.1093	18.5752	0.0095801	-1.00945	down
Lycium_barbarum_newGene_22102	205	436	150	62	57	96	2.63301	6.1412	2.27656	0.88969	0.767124	1.1254	0.000387724	-1.96533	down
genome_GLEAN_10054649	3400	1572	1167	6484	8670	9736	62.3955	32.3588	25.8977	137.136	172.672	167.51	2.95558e-07	1.97478	up
genome_GLEAN_10027497	8	11	3	88	56	39	0.275934	0.421868	0.106339	3.63988	2.17363	1.28148	0.000350861	3.03395	up
genome_GLEAN_10027498	267	233	204	1171	1193	1181	6.31961	6.1965	5.85598	32.0393	30.7339	26.2711	2.25901e-42	2.27088	up
genome_GLEAN_10056647	25	21	144	799	536	871	0.736472	0.690972	5.21809	27.7338	17.5238	24.5743	3.0473e-05	3.39433	up
genome_GLEAN_10056640	2836	2973	1995	706	1104	933	18.8327	22.1485	16.0198	5.3985	7.95374	5.80198	2.50017e-10	-1.57184	down
genome_GLEAN_10053692	726	283	456	988	1124	1272	34.4732	15.0635	26.1789	54.0264	57.9066	56.5879	0.00273876	1.14792	up
genome_GLEAN_10053694	327	382	324	51	87	28	13.8464	18.1708	16.6192	2.46153	3.9714	1.10747	2.58791e-07	-2.6802	down
genome_GLEAN_10021672	220	387	361	61	59	30	9.94207	19.6095	19.733	3.16461	2.86895	1.26393	6.2227e-08	-2.74989	down
CUFF187.20.1	676	663	526	236	419	254	26.404	29.0628	24.8481	10.6171	17.7527	9.28662	0.00215069	-1.09179	down
genome_GLEAN_10047180	63	80	41	11	6	3	1.21547	1.71424	0.953956	0.237599	0.12442	0.051327	6.55652e-05	-3.23032	down
genome_GLEAN_10042126	144	493	300	52	74	53	2.37058	9.11903	5.98337	0.989695	1.31158	0.810207	2.93637e-05	-2.47168	down
genome_GLEAN_10017196	2199	2238	1961	921	1217	1142	39.1685	44.7062	42.2368	18.8848	23.5056	19.0623	5.27102e-10	-1.0352	down
genome_GLEAN_10017192	1394	1174	1052	549	517	641	51.4002	48.5269	46.9101	23.3148	20.6548	22.1517	9.47344e-16	-1.15291	down
CUFF130.120.1	17	35	17	121	102	92	1.25384	3.01985	1.55819	10.7747	8.5953	6.70252	0.000187542	2.13121	up
genome_GLEAN_10002233	104	151	221	13	3	23	1.75586	2.87386	4.53233	0.236677	0.055283	0.360418	1.19472e-06	-3.74731	down
CUFF298.15.1	21	11	6	54	52	49	0.844016	0.476025	0.292045	2.53972	2.30774	1.85241	0.00663555	1.99543	up
CUFF70.69.1	28	34	9	273	29	234	0.689756	0.935195	0.273041	7.93272	0.780648	5.52889	0.00417026	2.86256	up
genome_GLEAN_10003544	135	182	231	31	18	65	3.55365	5.36838	7.37369	0.914735	0.490128	1.59396	7.48637e-05	-2.39805	down
genome_GLEAN_10003545	1945	2134	1205	10	20	36	42.0318	51.7247	31.4856	0.240073	0.451165	0.729269	1.95902e-58	-6.41412	down
genome_GLEAN_10055521	2717	2288	1219	3805	8043	4550	84.5957	79.9093	45.896	136.513	271.709	132.782	0.00158853	1.35972	up
genome_GLEAN_10055520	54	66	65	265	332	376	2.15882	2.91934	3.10986	12.1925	14.3837	14.0731	3.98548e-16	2.30889	up
genome_GLEAN_10055529	3350	2490	2688	926	901	1184	32.9361	27.4662	31.9669	10.4896	9.60329	10.9102	1.25267e-24	-1.57583	down
genome_GLEAN_10051770	1912	1236	1587	3289	2670	4340	49.3002	35.7415	49.4882	97.7177	74.7048	104.889	2.45032e-05	1.04121	up
genome_GLEAN_10041589	2301	2727	1790	624	560	623	121.618	161.73	114.468	38.0036	32.0997	30.8273	6.21248e-22	-1.97943	down
genome_GLEAN_10041585	755	875	1004	373	458	405	10.6754	13.8796	17.1868	6.06855	7.0295	5.36766	1.03097e-05	-1.17186	down
genome_GLEAN_10064021	466	672	515	147	122	105	16.18	26.1756	21.6308	5.85939	4.56541	3.38749	1.46865e-11	-2.20583	down
genome_GLEAN_10071227	1869	1898	2097	4776	4335	4642	70.7639	80.6152	96.0228	208.377	178.105	164.772	8.66889e-11	1.15607	up
genome_GLEAN_10033456	5157	5465	3591	1286	1537	1712	43.6991	51.9567	36.813	12.5521	14.128	13.5951	7.74947e-20	-1.71696	down
Lycium_barbarum_newGene_2050	227	387	216	3	21	3	2.70894	4.7708	2.85939	0.025857	0.242229	0.02031	1.67138e-09	-4.98721	down
genome_GLEAN_10051528	1533	840	1761	377	160	431	37.5664	23.09	52.2044	10.6379	4.24468	9.88175	4.34171e-06	-2.18839	down
genome_GLEAN_10068079	4	13	8	109	34	74	0.10507	0.363465	0.25463	3.3039	0.955261	1.81631	0.000523023	3.04235	up
genome_GLEAN_10031194	1866	1092	669	2525	3336	2766	26.9435	17.6894	11.6762	42.0182	52.2723	37.446	0.00186948	1.21677	up
CUFF68.83.1	220	209	232	455	478	615	10.359	11.0508	13.2469	24.7295	24.4555	27.1845	2.67626e-08	1.14335	up
genome_GLEAN_10006787	958	1437	1550	196	180	185	13.8864	23.3637	27.1684	3.26717	2.83058	2.51259	1.16606e-21	-2.89879	down
Lycium_barbarum_newGene_3013	79	63	36	22	14	14	2.93857	2.68665	1.62059	0.923124	0.578154	0.485474	0.00512575	-1.86657	down
Lycium_barbarum_newGene_3012	771	589	532	291	351	285	20.5493	17.6014	17.1392	8.92845	10.142	7.11664	1.134e-05	-1.08243	down
genome_GLEAN_10006257	497	1120	737	7312	7455	6268	20.6715	52.2843	37.0893	350.649	336.631	244.519	1.86073e-18	3.08643	up
genome_GLEAN_10038547	2281	1704	1921	14	84	76	41.6755	34.9226	42.467	0.292453	1.65395	1.28618	4.10378e-22	-5.17907	down
Lycium_barbarum_newGene_15654	46	62	31	90	202	158	0.696277	0.948191	0.659003	1.76218	2.98914	2.39105	0.00322008	1.62559	up
genome_GLEAN_10039481	266	235	74	3850	4926	5591	8.21304	8.14327	2.73477	137.104	165.178	161.963	6.94543e-29	4.59412	up
genome_GLEAN_10067665	2525	2904	1458	604	643	629	139.616	180.131	97.4954	38.4598	38.5391	32.5727	4.943e-12	-1.93048	down
genome_GLEAN_10015738	13441	6536	10509	365	1616	877	424.812	231.723	401.774	13.2812	55.3949	25.9731	4.02792e-11	-3.47931	down
genome_GLEAN_10008370	1719	1510	1413	397	326	319	13.8137	13.6144	13.7343	3.676	2.83479	2.3973	1.29067e-27	-2.21168	down
Lycium_barbarum_newGene_24693	168	173	145	299	440	406	6.11495	7.07313	6.39654	12.5613	17.4166	13.8903	1.05184e-05	1.16397	up
genome_GLEAN_10014069	1359	666	586	2131	1576	1765	14.9321	8.20949	7.7832	26.9781	18.7881	18.1724	0.00814941	1.03495	up
genome_GLEAN_10013389	1104	1046	831	412	535	495	21.9419	23.3192	19.9591	9.41414	11.5163	9.21662	6.56512e-09	-1.11232	down
CUFF156.7.1	1138	1967	1044	123	140	223	32.21	62.4374	35.7495	3.99898	4.2987	5.90278	4.05758e-20	-3.18852	down
Lycium_barbarum_newGene_21587	1300	822	690	1449	4028	2683	32.2224	22.8649	20.6998	41.38	108.372	62.3667	0.000847376	1.48385	up
genome_GLEAN_10065980	319	320	191	19584	38711	26517	9.75867	11.0145	7.08767	692.387	1288.71	762.601	7.5479e-101	6.62021	up
genome_GLEAN_10022732	507	621	533	155	354	242	4.11581	5.66374	5.23276	1.44577	3.11752	1.83825	0.00271482	-1.2209	down
CUFF56.142.3	397	174	224	47	51	96	6.94237	3.4084	4.73466	0.935928	0.956963	1.57182	8.69014e-06	-2.11439	down
genome_GLEAN_10023284	211	154	225	474	423	540	2.45003	2.00259	3.15275	6.34423	5.33033	5.87626	1.00134e-05	1.20478	up
genome_GLEAN_10024884	1474	2483	2007	170	46	221	80.9592	153.006	133.388	10.7422	2.71447	11.3334	3.74604e-13	-3.8802	down
genome_GLEAN_10017604	177	36	105	407	650	536	2.23014	0.499892	1.60652	5.92917	8.91974	6.35975	0.000145804	2.27489	up
genome_GLEAN_10028476	828	801	598	173	93	104	15.7101	17.0468	13.7144	3.78056	1.90494	1.83384	1.01398e-13	-2.63347	down
CUFF289.115.2	781	736	941	3222	3855	3538	12.7449	13.4738	18.5784	60.6069	68.2669	54.1247	3.20445e-22	2.03294	up
genome_GLEAN_10035656	262	104	66	12	15	24	12.35	5.46077	3.74778	0.619352	0.760831	1.02944	6.1448e-06	-3.13067	down
genome_GLEAN_10020648	11	8	18	1374	1811	1501	0.209286	0.182591	0.447895	32.7658	40.678	29.1297	1.24923e-82	6.9114	up
genome_GLEAN_10069539	4732	4220	3280	1547	1913	1858	72.4635	72.4946	60.7567	27.2908	31.7693	26.6593	3.4667e-14	-1.26392	down
CUFF273.133.1	29	28	24	74	73	64	1.49592	1.63832	1.46806	4.39832	4.11896	3.0979	0.00616111	1.32283	up
genome_GLEAN_10021117	158	238	99	381	433	514	8.9133	15.0188	6.69079	24.7072	26.4822	27.158	0.000713869	1.35339	up
genome_GLEAN_10010954	560	474	335	220	170	219	11.129	10.5686	8.04136	5.03648	3.65008	4.0762	1.16698e-05	-1.22513	down
genome_GLEAN_10022464	3038	2812	2248	970	957	1275	43.7333	45.4053	39.1453	16.0765	14.9436	17.2002	3.2032e-22	-1.41164	down
genome_GLEAN_10043342	304	201	150	535	510	716	16.243	12.0522	9.68836	32.9853	29.6237	35.9267	7.69591e-06	1.3657	up
genome_GLEAN_10044662	1064	1280	803	370	277	371	14.416	19.4647	13.1691	5.77818	4.07282	4.70522	4.59069e-11	-1.69391	down
genome_GLEAN_10025009	383	302	211	123	158	167	13.4946	11.9633	8.98805	4.99033	6.038	5.51346	0.000872241	-1.06007	down
CUFF193.29.1	276	405	250	1351	665	1693	15.3232	25.2923	16.7817	86.6544	40.1169	88.3364	3.17762e-06	1.90497	up
CUFF9.55.1	1644	1656	1374	37919	75167	48908	26.5642	30.0255	26.8607	706.418	1318.56	741.145	2.56309e-72	5.05275	up
genome_GLEAN_10062994	279	162	259	59	22	107	4.95281	3.21192	5.55146	1.19664	0.421312	1.77973	0.00207203	-2.0078	down
genome_GLEAN_10046281	364	437	409	180	217	219	6.70917	9.03693	9.11314	3.80762	4.33578	3.77372	1.6701e-05	-1.05366	down
genome_GLEAN_10046132	14281	10872	8956	2932	3793	3236	317.627	271.261	240.947	75.126	91.5185	67.4429	3.90868e-19	-1.82883	down
genome_GLEAN_10046133	646	558	390	228	293	189	25.2268	24.4552	18.4081	10.261	12.4217	6.91169	0.000463219	-1.2081	down
Lycium_barbarum_newGene_3655	632	532	433	300	281	202	9.98284	9.49968	8.10035	5.32596	4.52756	2.87373	0.00115523	-1.06902	down
CUFF149.207.1	1318	1094	631	136	242	244	32.6854	30.4269	18.9056	3.86151	6.51153	5.65551	1.80136e-11	-2.35266	down
genome_GLEAN_10048954	6196	12498	17758	106	129	83	195.827	443.11	678.96	3.83417	4.38962	2.4464	5.35719e-55	-6.93174	down
genome_GLEAN_10048955	3376	5774	6999	46	45	44	108.325	207.82	271.671	1.70022	1.54934	1.30761	2.00101e-83	-6.99628	down
genome_GLEAN_10048956	647	1292	1141	190	227	211	34.1773	76.5998	72.9464	11.5703	12.9956	10.428	5.15936e-11	-2.38333	down
genome_GLEAN_10048957	5892	7684	8299	331	184	330	186.223	272.44	317.274	12.0386	6.29265	9.77347	9.90094e-57	-4.78385	down
genome_GLEAN_10048952	582	549	424	181	303	279	4.17982	4.41811	3.68003	1.49205	2.35747	1.87364	0.000133012	-1.09698	down
genome_GLEAN_10048959	3017	1620	1898	4485	7154	5886	64.8549	39.0735	49.3644	111.104	166.898	118.616	5.77543e-06	1.36785	up
genome_GLEAN_10050422	303	102	40	4	0	6	7.72863	2.90725	1.23219	0.098544	0	0.132693	9.272e-07	-5.51641	down
genome_GLEAN_10006905	3254	3770	2514	552	713	670	143.22	186.129	133.834	27.9621	34.0454	27.6197	4.81987e-31	-2.36787	down
CUFF95.98.1	2403	3044	1668	289	295	430	70.8711	100.734	59.5074	9.8069	9.43544	11.8745	7.4488e-28	-2.88904	down
genome_GLEAN_10019430	217	166	123	494	592	412	4.72424	4.0471	3.2336	12.3936	13.9803	8.40972	5.28828e-06	1.52574	up
genome_GLEAN_10019436	1865	1160	1527	3767	3333	3690	74.989	52.3354	74.2774	174.598	145.462	139.104	1.35659e-07	1.1828	up
genome_GLEAN_10024433	2723	2049	1541	872	1065	1194	30.6866	25.9014	21.0036	11.3108	13.0119	12.6101	2.66067e-06	-1.07318	down
genome_GLEAN_10038502	2006	1627	2054	721	816	934	51.3944	46.7749	63.6633	21.2894	22.6839	22.43	1.77646e-12	-1.28349	down
genome_GLEAN_10034280	96	164	80	352	259	562	1.83766	3.54278	1.85227	7.82013	5.40165	10.1397	0.000226522	1.69177	up
genome_GLEAN_10040399	2381	2787	2156	75	60	79	42.7733	56.1599	46.8396	1.54587	1.15452	1.32829	1.98953e-139	-5.17025	down
genome_GLEAN_10064611	3883	3388	2168	703	573	601	153.232	149.975	103.478	31.9593	24.5349	22.2011	2.87625e-21	-2.37601	down
genome_GLEAN_10031895	376	426	361	174	184	239	5.62116	7.14869	6.51986	2.98264	2.97843	3.34589	2.24634e-06	-1.04409	down
CUFF227.3.1	6394	6077	5774	2973	3488	2668	292.153	311.467	319.118	156.524	172.911	114.222	2.03205e-07	-1.0575	down
CUFF17.179.1	3179	3556	3056	547	354	597	70.5106	88.482	82.0054	13.9607	8.51582	12.4125	6.95324e-34	-2.78767	down
Lycium_barbarum_newGene_19999	1182	1251	782	174	246	259	22.4957	32.4723	20.0263	3.76386	4.79324	4.66442	6.29106e-20	-2.31258	down
genome_GLEAN_10065254	465	586	393	797	1242	1012	7.25137	10.2629	7.41841	14.3364	21.0469	14.8169	0.000584644	1.01134	up
genome_GLEAN_10063820	2192	1792	1861	575	1362	1101	32.7787	30.0603	33.6742	9.89915	22.099	15.4255	0.00537018	-1.02049	down
genome_GLEAN_10063827	850	380	253	39	102	27	54.5473	27.2935	19.5927	2.86486	7.03514	1.57483	6.20391e-06	-3.14129	down
genome_GLEAN_10039538	150	181	184	653	562	444	2.19196	2.95697	3.23705	11.0015	8.90613	6.07608	1.126e-06	1.62708	up
genome_GLEAN_10039539	96	213	67	16	6	6	1.21877	3.05701	1.03788	0.230966	0.083338	0.071834	2.18879e-06	-3.78455	down
genome_GLEAN_10069046	810	737	494	257	398	329	16.1946	16.5391	11.9582	5.91635	8.64078	6.16716	0.000216146	-1.10983	down
Lycium_barbarum_newGene_14822	470	449	331	179	249	167	7.44563	7.96238	6.33683	3.26007	4.26506	2.47067	0.000584776	-1.12158	down
CUFF224.74.1	1888	1742	1654	123	129	154	59.2179	61.2718	62.7314	4.43171	4.36302	4.526	3.01412e-160	-3.77636	down
CUFF17.291.3	609	726	570	288	290	291	23.591	31.5133	26.7056	12.8501	12.1523	10.5393	1.21063e-08	-1.201	down
Lycium_barbarum_newGene_13697	219	134	93	42	17	46	3.89508	2.651	2.00423	0.810395	0.303687	0.708079	0.000347221	-2.14219	down
genome_GLEAN_10066700	476	595	692	1173	1024	1606	16.2351	22.7918	28.5902	46.1616	37.9381	51.4246	0.000635334	1.00841	up
genome_GLEAN_10067251	44	47	71	1	4	7	2.27329	2.74745	4.46567	0.035301	0.191123	0.310965	1.06843e-05	-3.8797	down
genome_GLEAN_10057657	2878	3354	2310	1577	1290	1316	90.2735	118.024	87.6527	56.9913	43.8921	38.6679	3.44141e-06	-1.08704	down
CUFF187.5.1	97	59	61	7	7	25	8.51827	5.78271	6.51757	0.619326	0.638204	2.02893	0.000577101	-2.58365	down
genome_GLEAN_10013958	77	234	131	11	36	17	1.86464	6.35294	3.82212	0.306169	0.929878	0.369558	0.0001584	-2.86743	down
genome_GLEAN_10011470	659	644	468	1658	1428	2495	16.4662	18.0747	14.1464	47.8019	38.7525	58.5108	4.02792e-11	1.57376	up
genome_GLEAN_10062832	190	89	14	236	837	521	2.47812	1.29917	0.220304	3.55674	11.8808	6.39095	0.00862736	2.43093	up
CUFF229.79.1	142	263	204	41	26	11	3.8521	8.02663	6.71747	1.27763	0.766466	0.277511	5.59441e-06	-3.00599	down
CUFF264.102.1	21	13	19	63	62	86	0.416559	0.29569	0.444416	1.46779	1.36517	1.64304	0.000226522	1.91297	up
genome_GLEAN_10047274	95	100	89	715	675	552	2.38924	2.81304	2.69396	20.7908	18.4691	13.0558	1.25409e-23	2.71747	up
genome_GLEAN_10042729	268	89	75	277	2240	510	5.07973	1.88751	1.70794	6.06887	46.2153	9.0881	0.00165922	2.80746	up
Lycium_barbarum_newGene_1594	9610	10504	7690	3571	4999	4058	190.536	226.249	169.306	79.1226	107.857	75.1915	2.26873e-08	-1.20123	down
genome_GLEAN_10005164	204	436	145	24	55	31	4.75249	11.4091	4.07698	0.629334	1.38533	0.677986	3.58234e-06	-2.8944	down
genome_GLEAN_10053449	2759	1994	1052	222	95	204	71.3708	57.8383	32.9039	6.58945	2.66543	4.93807	7.16406e-16	-3.5222	down
genome_GLEAN_10019973	204	66	53	546	3799	935	3.84422	1.38514	1.21112	11.8981	78.0286	16.578	6.02781e-07	4.03052	up
genome_GLEAN_10026075	408	198	90	734	1064	588	11.9066	6.4544	3.14774	24.6809	33.6764	16.087	0.00317846	1.77259	up
genome_GLEAN_10033807	428	204	249	100	49	106	7.17992	3.83331	5.04885	1.93275	0.877584	1.65389	0.000127234	-1.84896	down
CUFF273.153.1	1754	1824	1396	445	450	441	72.9985	85.1446	70.2665	21.3298	20.3163	17.1945	6.03817e-31	-1.95877	down
Lycium_barbarum_newGene_9287	117	167	171	77	49	76	1.29026	2.75303	2.12863	1.13863	0.726085	0.924798	0.00569281	-1.25912	down
Lycium_barbarum_newGene_2731	45	86	39	0	7	4	0.714998	1.53069	0.753042	0	0.117346	0.059925	0.000268965	-4.03388	down
genome_GLEAN_10019965	10545	12251	11454	3066	3565	3850	214.648	279.772	282.058	71.9165	78.728	73.4513	1.50563e-31	-1.78953	down
genome_GLEAN_10073025	478	451	343	103	73	179	17.3686	18.3854	15.0758	4.30112	2.84868	6.0833	1.94829e-07	-1.93278	down
genome_GLEAN_10046076	14190	13006	11551	2179	3333	1994	701.723	721.548	691.012	124.14	178.815	92.4184	1.64127e-19	-2.41943	down
genome_GLEAN_10046072	8631	13002	6741	1727	2163	1949	245.125	414.28	231.581	56.5144	66.627	51.8708	4.7582e-17	-2.34557	down
Lycium_barbarum_newGene_22885	15	6	4	90	191	95	0.670125	0.330198	0.19969	5.05882	10.1093	4.30976	1.12885e-07	3.88641	up
Lycium_barbarum_newGene_17505	179	285	207	107	35	45	3.92017	7.23779	5.88411	2.93558	0.795365	1.00495	0.00313775	-1.89011	down
genome_GLEAN_10043290	25	5	10	86	100	127	0.497454	0.10012	0.240045	1.97602	2.1833	2.3936	3.04554e-05	2.91487	up
genome_GLEAN_10031516	1404	1779	1304	551	461	612	21.9804	31.2322	24.6902	9.9372	7.82604	8.97531	2.04392e-13	-1.54169	down
genome_GLEAN_10036958	9	18	43	406	1057	461	0.242063	0.525197	1.40146	12.7249	31.1743	11.7399	2.18466e-11	4.67846	up
CUFF123.45.1	19234	16932	18389	60155	46094	96278	2127.64	2101.15	2460.81	7667.74	5532.31	9982.65	2.11982e-12	1.7947	up
genome_GLEAN_10075093	409	492	366	41	28	47	9.84777	13.2759	10.6597	1.13068	0.714583	1.04843	4.83593e-31	-3.52668	down
genome_GLEAN_10075092	220	52	50	792	1829	1202	3.09831	0.822149	0.845706	12.8618	27.9864	15.8901	1.67418e-08	3.5539	up
genome_GLEAN_10022210	36	52	99	427	480	427	0.944373	1.52032	3.14939	12.9966	13.76	10.5687	2.89345e-08	2.73505	up
genome_GLEAN_10023167	316	187	193	466	490	542	7.54719	4.98631	5.56343	12.8157	12.6899	12.1208	0.000146196	1.04762	up
genome_GLEAN_10075328	2502	1280	883	3549	4503	3252	37.3596	21.4277	15.9455	61.0573	72.9512	45.5118	0.00278452	1.25308	up
CUFF102.109.1	65	41	50	10	10	10	2.19113	1.54622	2.04738	0.360572	0.34616	0.306486	5.97168e-05	-2.44112	down
genome_GLEAN_10015980	926	1276	850	462	617	477	28.6165	44.2138	31.7522	16.4374	20.6714	13.8129	0.000465367	-1.03608	down
genome_GLEAN_10063984	219	810	438	151	162	108	12.6103	52.3234	30.4736	9.98253	10.1197	5.81494	0.00212874	-1.87168	down
genome_GLEAN_10063985	1465	3024	2555	455	526	562	61.8661	143.288	130.575	22.1423	24.1072	22.2225	2.11744e-11	-2.28504	down
genome_GLEAN_10039708	17	0	0	164	18513	522	0.160013	0	0	1.79513	191.464	4.66189	0.00131733	10.2236	up
CUFF70.13.1	458	541	222	79	110	55	30.7554	40.7534	18.0302	6.12075	8.0133	3.45025	2.53178e-06	-2.35397	down
genome_GLEAN_10061630	7022	7586	4996	185	407	180	106.552	129.138	91.7007	3.22267	6.6904	2.54925	8.37139e-35	-4.71111	down
genome_GLEAN_10063676	61	133	105	6	28	11	1.08604	2.65007	2.26293	0.119137	0.53398	0.167663	0.000658783	-2.8124	down
CUFF76.174.2	602	490	556	203	166	243	9.54705	8.7182	10.6619	3.70431	2.85242	3.60118	7.95018e-12	-1.50736	down
genome_GLEAN_10024308	13	37	136	446	317	646	0.946663	3.13001	12.6336	39.5633	26.4822	46.6655	0.00205792	2.75947	up
genome_GLEAN_10069968	1799	2048	1800	727	544	854	27.6483	35.2999	33.4529	12.8579	9.06513	12.3017	1.36927e-12	-1.49235	down
genome_GLEAN_10069967	615	688	351	42	66	40	12.2785	15.4109	8.46947	0.959248	1.41658	0.746463	4.19669e-19	-3.52827	down
CUFF239.25.1	71	72	60	156	117	254	7.00877	7.92547	7.1607	17.6808	12.5179	23.4551	0.00256725	1.28269	up
genome_GLEAN_10020532	333	352	565	145	49	126	5.78442	6.86311	11.8925	2.89785	0.917969	2.04003	0.000192908	-2.06065	down
genome_GLEAN_10054530	20510	16904	10688	1375	1227	1193	436.534	403.608	275.178	33.6997	28.3223	23.7876	1.84779e-51	-3.70642	down
Lycium_barbarum_newGene_10688	265	280	216	83	107	89	1.65248	2.18885	2.25853	0.59799	0.82857	0.851078	1.29766e-07	-1.51124	down
genome_GLEAN_10005591	6498	5407	4762	12701	16380	12902	84.3025	78.6982	74.7329	189.872	230.565	156.896	1.03944e-10	1.27795	up
Lycium_barbarum_newGene_12938	395	331	169	589	525	1277	13.528	12.7229	6.97696	23.2321	19.5164	41.0083	0.00521834	1.33113	up
CUFF111.73.1	19	22	3	396	371	357	1.65905	2.11796	0.30047	40.3068	35.5813	29.6106	7.89386e-16	4.63886	up
CUFF301.155.2	282	175	129	99	51	68	9.36196	6.50442	5.16663	3.77829	1.80609	2.10781	0.00492064	-1.45983	down
genome_GLEAN_10075036	143	71	96	7	2	1	4.17157	2.31248	3.38257	0.21528	0.063346	0.027362	4.03402e-09	-4.97911	down
genome_GLEAN_10027965	293	435	313	1071	1199	962	24.0953	40.1467	31.1564	101.699	107.207	74.2695	3.9797e-08	1.5695	up
genome_GLEAN_10020968	962	762	659	1854	2089	1905	21.8441	19.3996	18.1024	48.5264	51.4928	40.5712	1.80269e-11	1.23938	up
CUFF152.106.1	5	17	5	47	70	56	0.237496	0.858254	0.234434	2.53556	3.59065	2.4798	0.00181644	2.60889	up
genome_GLEAN_10049139	746	687	516	189	203	196	19.2865	19.9313	16.1242	5.60539	5.68338	4.74378	1.2168e-17	-1.78792	down
genome_GLEAN_10028366	699	653	539	157	422	267	8.51612	8.91962	7.93358	2.1973	5.57764	3.04467	0.00587833	-1.22515	down
genome_GLEAN_10077036	1975	2268	1226	627	545	637	32.3651	41.6929	24.2893	11.8301	9.67661	9.77452	4.08276e-10	-1.65431	down
genome_GLEAN_10077038	52	48	51	98	122	104	1.56937	1.63343	1.88213	3.46137	4.05686	2.99101	0.00862234	1.03349	up
genome_GLEAN_10055619	586	729	376	178	84	190	14.6828	20.5057	11.4063	5.12237	2.28308	4.46684	5.34013e-06	-1.9736	down
genome_GLEAN_10072207	6	17	9	42	45	85	0.057194	0.177997	0.098432	0.459208	0.459229	0.760169	0.00283963	2.31527	up
CUFF125.5.1	191	387	270	31	46	26	11.418	26.0109	19.5909	2.08468	2.98152	1.43794	2.14255e-10	-3.11066	down
genome_GLEAN_10035459	226	343	206	25	30	29	5.73377	9.75611	6.31766	0.721154	0.802679	0.688978	2.32564e-17	-3.27806	down
genome_GLEAN_10003130	290	428	270	63	31	30	7.5477	12.4974	8.49898	1.87773	0.853625	0.728813	3.66629e-10	-3.04037	down
genome_GLEAN_10029983	650	424	422	1063	2087	1770	9.01765	6.58487	7.07491	16.9802	31.4069	23.0113	2.77274e-07	1.65317	up
genome_GLEAN_10037922	94	164	84	357	221	385	2.14391	4.19735	2.31174	9.40849	5.49245	8.25993	0.0017076	1.41585	up
genome_GLEAN_10075524	796	586	630	248	362	229	21.5698	17.8239	20.6458	7.72413	10.6369	5.81961	3.26466e-05	-1.31373	down
genome_GLEAN_10068290	2428	2719	1649	205	286	215	48.5876	61.0542	39.927	4.7257	6.2099	4.03302	8.51903e-36	-3.32185	down
CUFF284.132.2	39	27	7	406	178	271	0.935699	0.70063	0.177448	11.2299	4.62292	6.08904	1.45929e-07	3.5324	up
CUFF296.73.1	683	731	559	96	155	132	66.6892	80.1164	66.0944	10.7795	16.3994	12.0047	7.86164e-21	-2.43456	down
CUFF194.144.1	441	396	433	127	163	207	4.83697	4.87462	5.74264	1.5979	1.92923	2.12188	2.16082e-09	-1.44043	down
genome_GLEAN_10025495	120	108	102	5	0	7	1.5444	1.56284	1.59597	0.0598	0	0.082936	1.59407e-10	-4.87167	down
CUFF149.178.1	607	416	296	86	56	119	16.8784	12.971	9.9604	2.7337	1.67937	3.10423	8.20031e-10	-2.40414	down
genome_GLEAN_10048535	530	577	440	229	171	252	23.1881	28.3158	23.2551	11.5272	8.1187	10.3197	5.59237e-08	-1.31933	down
CUFF186.105.1	170	394	222	675	965	921	2.92776	7.60632	4.60639	13.3963	18.0204	14.8604	0.000106744	1.61865	up
genome_GLEAN_10075967	298	343	259	2118	3033	1935	7.33092	9.48577	7.72069	60.1502	81.1321	44.7069	8.00919e-26	2.92175	up
genome_GLEAN_10068121	602	825	701	298	386	410	8.70728	13.3894	12.2604	4.95995	6.04528	5.55364	5.71878e-05	-1.04529	down
CUFF59.34.1	1558	2567	2034	58	13	53	82.8919	153.177	130.874	3.53413	0.742828	2.59414	6.61452e-30	-5.7236	down
genome_GLEAN_10021972	8286	8710	6984	2270	2304	2594	102.295	120.625	104.289	32.2869	30.8528	30.016	1.75583e-54	-1.81249	down
Lycium_barbarum_newGene_23072	2262	968	2014	28	11	53	70.5886	33.8927	76.025	0.997774	0.353807	1.54716	2.75528e-29	-5.94001	down
Lycium_barbarum_newGene_18833	80	68	91	29	20	36	1.11028	1.0461	1.63672	0.454062	0.299888	0.456181	0.00170368	-1.58009	down
genome_GLEAN_10019011	1459	1788	868	430	444	439	22.1673	30.4892	15.9472	7.5183	7.30974	6.24604	1.69021e-08	-1.70321	down
CUFF220.42.1	30	5	12	78	108	93	1.6881	0.293993	0.764606	5.08467	6.6439	4.91481	0.00121328	2.53318	up
genome_GLEAN_10036384	0	2	4	68	288	227	0	0.019186	0.058807	1.08207	4.34926	2.95578	9.42777e-11	6.48221	up
genome_GLEAN_10012301	121	29	46	599	1109	1430	1.53909	0.403389	0.707743	8.83148	15.3907	17.1485	6.16071e-13	3.9397	up
genome_GLEAN_10022405	1044	1465	1184	78	72	80	9.3444	14.707	12.8181	0.803069	0.692633	0.666443	8.98577e-60	-4.08273	down
CUFF2.225.1	1433	1700	1135	138	105	144	22.979	30.586	22.018	2.53627	1.81078	2.16484	3.78144e-51	-3.53214	down
genome_GLEAN_10017074	10040	8748	10747	4045	3182	5083	351.696	343.746	455.379	163.242	120.914	166.881	1.52298e-10	-1.35039	down
genome_GLEAN_10062466	1912	1926	1760	845	1000	919	32.0141	36.1669	35.6501	16.3008	18.1701	14.4177	2.91073e-12	-1.08645	down
genome_GLEAN_10052812	239	254	309	565	1035	695	4.43931	5.29576	6.95077	12.1319	20.9317	12.1423	7.10699e-05	1.43988	up
genome_GLEAN_10015822	0	20	4	313	70	179	0	0.325028	0.070261	5.2226	1.09787	2.42293	0.000459238	4.47739	up
genome_GLEAN_10029692	141	245	262	84	79	91	0.575851	1.12724	1.30036	0.395644	0.351948	0.348288	0.00118128	-1.44518	down
genome_GLEAN_10021198	155	27	98	665	190	1109	4.73308	0.901391	3.6185	23.4951	6.31977	31.8696	0.000840019	2.71783	up
genome_GLEAN_10029340	27	18	23	138	65	95	0.908828	0.687231	0.96632	5.49284	2.41237	3.06827	0.000357509	2.07694	up
CUFF228.9.1	1018	1591	946	286	404	190	73.7158	129.285	82.9039	23.8543	31.6911	12.8977	1.10107e-06	-2.06061	down
genome_GLEAN_10029344	579	711	854	331	318	307	18.2942	25.1898	32.6435	12.0494	10.8937	9.09171	3.60733e-05	-1.24572	down
genome_GLEAN_10008866	2834	2122	1913	927	1341	1014	42.2448	35.47	34.4834	15.9122	21.6788	14.1644	7.64604e-06	-1.11869	down
Lycium_barbarum_newGene_21081	207	193	325	91	90	105	2.54751	2.28025	3.65819	1.0098	1.008	1.01189	0.00040944	-1.43529	down
genome_GLEAN_10059127	79	141	67	237	314	251	1.25027	2.52419	1.29702	4.37178	5.43832	3.75986	0.00163086	1.41876	up
genome_GLEAN_10011023	624	650	1459	54	48	59	13.716	16.0365	38.8424	1.36894	1.136	1.20196	9.01629e-20	-4.19366	down
genome_GLEAN_10035003	6637	6536	8048	2724	2525	2601	254.767	281.455	373.742	120.457	105.17	93.5688	9.78963e-14	-1.51041	down
genome_GLEAN_10025449	101	84	137	10	12	9	2.41809	2.2402	3.96478	0.261832	0.305619	0.182	4.18238e-10	-3.45553	down
genome_GLEAN_10057496	48	19	41	183	219	260	0.439789	0.198353	0.456363	1.96654	2.21852	2.27873	1.44402e-08	2.53917	up
genome_GLEAN_10058659	505	456	398	2214	6205	2900	9.95969	10.0784	9.48625	50.3345	132.854	53.629	7.50421e-13	3.00489	up
genome_GLEAN_10013537	11	0	0	214	207	171	0.274996	0	0	6.57751	5.96666	4.26743	1.524e-06	5.77264	up
genome_GLEAN_10013530	183	231	229	459	361	717	4.61442	6.54509	6.98648	13.3873	9.91425	17.0143	0.000989734	1.15334	up
CUFF163.206.1	60	87	101	216	249	281	2.57538	4.16923	5.2604	10.6991	11.6185	11.3243	7.67156e-05	1.49402	up
genome_GLEAN_10047556	2062	1394	1161	203	724	264	23.6477	17.9303	16.1076	2.66997	9.00073	2.83471	0.000416788	-1.99004	down
CUFF117.57.1	88	161	96	28	7	30	3.60794	7.46399	4.79059	1.31511	0.275301	1.13432	0.000608304	-2.49885	down
genome_GLEAN_10053803	357	360	150	1765	1298	2422	11.6608	13.2047	5.90591	66.5261	46.0589	74.2339	6.56506e-12	2.59511	up
genome_GLEAN_10068778	1601	1585	1084	529	610	597	46.387	51.5393	38.0148	17.6682	19.1788	16.2148	1.05126e-11	-1.35905	down
genome_GLEAN_10017323	1033	1157	984	395	340	356	27.0504	33.9683	31.1495	11.9076	9.63707	8.7266	5.52778e-16	-1.6068	down
genome_GLEAN_10046780	218	213	348	6	0	27	3.57036	3.92686	6.92258	0.108061	0	0.412873	8.91006e-06	-4.74125	down
genome_GLEAN_10007638	3109	2752	1638	692	482	579	152.81	151.747	97.3922	39.1726	25.6647	26.652	1.76975e-13	-2.14194	down
CUFF68.61.1	59148	51030	56068	16823	5181	14443	3683.48	3565.1	4223.87	1207.17	350.071	843.049	1.37573e-07	-2.26265	down
genome_GLEAN_10037995	3894	3960	3339	550	484	489	56.825	64.8301	58.9465	9.24492	7.66208	6.68145	3.17026e-71	-2.93924	down
genome_GLEAN_10005982	263	254	217	623	339	1191	4.17042	4.51256	4.15081	11.3789	5.81914	17.7069	0.00269925	1.44432	up
genome_GLEAN_10016058	205	188	248	1169	421	1726	3.24941	3.34152	4.7573	21.4028	7.24853	25.7103	1.16592e-05	2.259	up
genome_GLEAN_10070810	2565	3816	4168	1344	1762	1753	25.7286	42.9478	50.5815	15.5261	19.1689	16.4816	5.51123e-05	-1.21255	down
genome_GLEAN_10045840	386	417	432	99	141	145	4.03993	4.89932	5.46689	1.18635	1.59248	1.41835	1.16201e-11	-1.76628	down
genome_GLEAN_10045849	213	332	253	99	117	78	9.15352	16.0378	13.1602	4.87327	5.44188	3.13213	0.00022313	-1.50416	down
Lycium_barbarum_newGene_6433	342	214	274	44	82	112	5.3481	3.58214	6.48771	0.722851	1.70318	2.26131	8.98615e-06	-1.89446	down
Lycium_barbarum_newGene_6430	861	927	1086	382	409	346	4.50431	6.50558	8.13813	4.04167	3.7606	2.1476	4.78306e-08	-1.41055	down
genome_GLEAN_10031817	63	68	76	31	28	20	0.491382	0.591854	0.713944	0.274737	0.232706	0.144629	0.00880612	-1.45204	down
genome_GLEAN_10015993	11	36	20	116	194	157	0.409711	1.55421	0.951139	5.26222	8.28097	5.78249	9.79475e-06	2.71507	up
genome_GLEAN_10038459	614	440	178	163	157	111	10.254	8.24552	3.59756	3.12352	2.84172	1.72476	0.00544645	-1.53072	down
genome_GLEAN_10065127	4926	5121	3636	1545	2028	1511	114.08	133.038	101.87	41.2197	50.9455	32.7873	1.91984e-10	-1.48257	down
Lycium_barbarum_newGene_9775	243	340	265	601	706	673	20.6559	31.75	26.9691	59.2223	61.7938	53.3561	7.19609e-06	1.14847	up
CUFF294.206.1	79	80	52	297	204	357	3.11989	3.55807	2.46466	13.6171	8.80893	13.3129	2.51585e-08	1.95121	up
Lycium_barbarum_newGene_3113	177	67	51	0	9	9	7.12971	3.00995	2.44283	0	0.359909	0.329076	0.000203509	-4.09856	down
genome_GLEAN_10073731	190	398	212	87	50	41	5.18554	12.2119	7.01851	2.73482	1.47058	1.04008	0.000101551	-2.21625	down
Lycium_barbarum_newGene_13617	52	14	46	188	237	309	0.50081	0.149203	0.539933	2.13998	2.54159	2.88384	3.82959e-06	2.62826	up
genome_GLEAN_10030371	1821	3430	2479	1044	1181	1207	58.194	122.994	95.84	38.4511	40.9586	36.1487	6.6034e-05	-1.25552	down
genome_GLEAN_10020907	9908	24021	12624	137	192	79	310.807	845.339	479.063	4.93778	6.52298	2.30916	1.70839e-50	-6.8851	down
genome_GLEAN_10020909	924	4444	2272	19	13	13	28.9581	156.371	86.1829	0.65102	0.439524	0.356686	5.76232e-36	-7.48853	down
genome_GLEAN_10020908	3305	9068	8233	80	38	87	103.678	319.095	312.416	2.88543	1.26502	2.5383	2.17297e-46	-6.76114	down
genome_GLEAN_10064315	6855	6128	4436	1592	2021	1869	55.2549	55.4078	43.246	14.7859	17.6693	14.1162	1.4708e-19	-1.72628	down
genome_GLEAN_10014236	67	234	74	406	1105	466	2.26121	8.84294	2.99636	15.7746	40.453	14.7284	0.00101835	2.33838	up
genome_GLEAN_10014232	28	15	2	391	110	163	0.801775	0.482204	0.064022	13.1927	3.48503	4.46524	3.55412e-05	3.89951	up
genome_GLEAN_10036026	1285	1112	1076	420	485	289	14.4591	14.0344	14.6388	5.43879	5.91605	3.04583	2.32258e-07	-1.58594	down
genome_GLEAN_10058842	12421	13852	10362	937	1167	1011	250.413	313.292	252.71	21.7462	25.5252	19.0952	3.84185e-92	-3.61984	down
genome_GLEAN_10017379	759	659	568	5389	6983	5822	9.86949	9.61221	8.93413	80.8036	98.595	71.019	6.91881e-68	3.13667	up
genome_GLEAN_10038144	619	886	716	2363	3859	2362	9.38619	15.0691	13.1302	41.3125	63.5276	33.586	7.86192e-09	1.88437	up
genome_GLEAN_10038143	264	265	178	611	1128	585	4.35149	4.89436	3.53688	11.5971	20.1637	9.02387	3.08494e-05	1.67192	up
genome_GLEAN_10034315	385	277	289	1091	1105	1327	6.39046	5.15283	5.80394	20.8717	19.9198	20.6585	2.46272e-27	1.82032	up
CUFF67.86.1	2349	1581	1858	5004	8074	6530	44.6687	33.719	42.7301	109.657	166.611	116.415	1.10478e-11	1.69607	up
genome_GLEAN_10056881	508	646	657	94	119	158	9.34216	13.3174	14.6178	1.97716	2.36374	2.71455	5.97763e-17	-2.38563	down
genome_GLEAN_10026380	1562	2496	1343	415	405	795	39.5491	70.8812	41.1232	12.1093	11.1111	18.8572	3.90639e-07	-1.84187	down
CUFF174.17.2	580	402	399	953	893	1165	36.6524	28.4754	30.4489	69.3481	61.2393	69.0191	1.33757e-07	1.05734	up
Lycium_barbarum_newGene_20327	63	49	58	154	99	164	1.6912	1.50358	1.99754	4.98242	2.8936	4.27646	0.00327062	1.21891	up
genome_GLEAN_10006356	201	309	208	101	104	125	6.78193	11.6989	8.48997	3.92561	3.79207	3.94114	0.000500406	-1.20205	down
[truncated: 1,962 more rows]
