# Supplementary material for: Transcriptomic and Targeted Metabolomics Analysis of Detached Lycium ruthenicum Leaves Reveals Mechanisms of Anthocyanin Biosynthesis Induction through Light Quality and Sucrose Treatments
Source: Metabolites. 2023 Sep 11;13(9):1004. doi: 10.3390/metabo13091004 (PMC10535117; doi:10.3390/metabo13091004)
Supplement: Supplementary file 1 [file metabolites-13-01004-s001.zip › Table S6.xlsx]

## Sheet: NSW_vs_YSB.DEG.final
Table S6. Differentially expressed genes in the comparison of WL(-S) compared to BL(+S)
#ID	WL(-S)3d-1_Count	WL(-S)3d-2_Count	WL(-S)3d-3_Count	BL(+S) 3d-3_Count	BL(+S) 3d-4_Count	BL(+S) 3d-5_Count	WL(-S)3d-1_FPKM	WL(-S)3d-2_FPKM	WL(-S)3d-3_FPKM	BL(+S) 3d-3_FPKM	BL(+S) 3d-4_FPKM	BL(+S) 3d-5_FPKM	FDR	log2FC	regulated
genome_GLEAN_10072662	68536	45256	21307	6059	7579	6225	1746.07	1394.73	608.946	177.137	212.21	158.302	1.40803e-12	-2.8038	down
genome_GLEAN_10005778	269	150	226	60	57	92	8.24575	5.56423	7.76325	2.09692	1.90853	2.8134	2.06179e-05	-1.67153	down
genome_GLEAN_10071318	673	1097	946	89	226	130	10.3039	20.3059	16.2418	1.5625	3.78835	1.98123	6.89781e-10	-2.69271	down
genome_GLEAN_10061546	452	513	898	299	303	278	11.0717	15.2101	24.6923	8.39739	8.1559	6.78366	0.0038094	-1.1368	down
genome_GLEAN_10065646	7418	5999	6795	22896	12856	20004	176.656	172.817	181.529	625.761	336.544	475.582	2.98799e-07	1.42491	up
Lycium_barbarum_newGene_2128	213	179	236	41	47	106	3.66357	3.75251	4.54845	0.795315	0.885758	1.8034	0.000358935	-1.7691	down
genome_GLEAN_10074367	766	790	573	318	496	256	7.00113	8.73755	5.87593	3.33448	4.9811	2.33103	0.00741143	-1.04598	down
genome_GLEAN_10031156	817	506	479	301	233	239	8.25342	6.17887	5.42991	3.4902	2.58751	2.40087	0.000134437	-1.24922	down
genome_GLEAN_10074096	4243	3553	4932	1739	1721	1643	278.63	282.255	363.404	131.052	124.191	107.71	6.49825e-14	-1.36471	down
Lycium_barbarum_newGene_5630	3	7	0	66	80	44	0.069291	0.292257	0	2.60662	3.0218	1.50377	0.000162981	4.17494	up
genome_GLEAN_10035241	493	452	349	102	128	49	5.09371	5.64601	4.03875	1.21002	1.44898	0.504526	1.40406e-06	-2.25111	down
genome_GLEAN_10017314	1225	796	1187	494	539	502	14.8587	11.6764	16.1457	6.86856	7.18295	6.07501	5.17858e-07	-1.1037	down
genome_GLEAN_10069433	2541	868	1085	4455	3843	4517	55.7738	23.0272	26.7001	112.207	92.7078	98.9749	0.000267394	1.49906	up
genome_GLEAN_10038478	489	315	259	702	607	917	13.7364	10.7025	8.15425	22.6234	18.737	25.733	0.00250046	1.02186	up
genome_GLEAN_10038474	3	18	15	94	196	83	0.082967	0.597506	0.460616	2.97536	5.9505	2.28573	0.000125543	3.28125	up
genome_GLEAN_10023986	484	445	342	85	204	89	4.65547	5.17323	3.68706	0.936337	2.15189	0.847475	0.000144108	-1.80613	down
genome_GLEAN_10039906	225	136	188	40	38	43	7.5898	5.529	7.10814	1.54261	1.37511	1.42305	5.76657e-10	-2.22113	down
Lycium_barbarum_newGene_19024	2	0	0	157	628	1780	0.011021	0	0	0.988974	3.8689	10.2397	8.71936e-14	10.2425	up
Lycium_barbarum_newGene_14016	65	110	115	12	2	6	1.95872	4.05356	3.93971	0.38771	0.064669	0.120242	1.92977e-06	-3.90691	down
genome_GLEAN_10014592	3828	3411	4249	731	340	246	63.467	68.4098	79.0334	13.8979	6.19124	4.06755	3.81894e-12	-3.13956	down
genome_GLEAN_10018282	580	746	632	83	140	262	31.0467	48.3099	37.9351	5.07623	8.19942	14.0028	3.88958e-06	-2.1089	down
genome_GLEAN_10015460	170	391	179	778	1234	1721	14.1183	39.2742	16.6777	74.2918	112.89	142.955	6.74365e-06	2.22478	up
Lycium_barbarum_newGene_20305	460	188	131	6	21	12	8.18731	4.03897	2.59994	0.111876	0.405918	0.213374	2.75679e-10	-4.35195	down
Lycium_barbarum_newGene_18644	120	83	165	0	11	3	3.19533	2.77341	4.9903	0	0.319354	0.078665	1.70257e-06	-4.78016	down
genome_GLEAN_10056354	277	342	505	35	13	61	12.5768	18.768	25.7071	1.80126	0.630874	2.72665	1.16214e-08	-3.44166	down
genome_GLEAN_10026850	354	444	468	1179	1633	1581	4.67666	7.08933	6.9378	17.8707	23.7243	20.8588	1.13294e-12	1.72473	up
Lycium_barbarum_newGene_92	311	268	242	133	38	68	6.72069	7.0183	5.86806	3.2852	0.884422	1.45714	0.00272175	-1.80184	down
genome_GLEAN_10022577	546	276	523	136	237	157	9.14662	5.59902	9.83003	2.60444	4.35813	2.62201	0.000668029	-1.38133	down
genome_GLEAN_10022575	1526	1001	1352	322	284	131	45.9787	36.4877	45.6941	11.1176	9.40303	3.92331	6.70549e-09	-2.41303	down
genome_GLEAN_10036185	125	115	159	424	395	447	3.21082	3.57153	4.58137	12.491	11.1591	11.4582	3.58305e-10	1.61399	up
genome_GLEAN_10069580	564	522	487	271	124	162	7.40272	8.28453	7.16281	4.08391	1.78256	2.1137	0.000303647	-1.52958	down
genome_GLEAN_10061023	210	178	155	58	68	61	4.14283	4.22832	3.42178	1.30396	1.47246	1.18233	1.0401e-06	-1.58835	down
Lycium_barbarum_newGene_21164	418	340	233	546	638	1117	15.4423	15.1817	9.64796	21.6689	25.6048	41.1478	0.00409454	1.14755	up
genome_GLEAN_10002056	28	18	33	430	226	434	0.498848	0.376549	0.657308	8.89705	4.47691	7.8024	1.14053e-16	3.74699	up
genome_GLEAN_10036233	203	417	167	822	1024	1114	5.84605	14.5644	5.4044	27.2436	32.5163	32.104	7.9914e-05	1.81805	up
genome_GLEAN_10036235	204	191	170	67	53	87	3.6996	4.20395	3.46967	1.38013	1.04643	1.56343	2.61907e-05	-1.50676	down
Lycium_barbarum_newGene_2489	130	122	137	33	76	48	2.89359	3.29373	3.38177	0.831334	1.86084	1.04139	0.00578373	-1.37157	down
genome_GLEAN_10011776	4541	4166	2303	1627	673	442	112.946	125.332	64.2435	46.437	18.3748	10.9503	0.0005597	-2.01515	down
genome_GLEAN_10055078	3758	3082	4342	739	744	577	23.8991	23.7042	30.9728	5.3899	5.19411	3.663	1.97344e-28	-2.48116	down
Lycium_barbarum_newGene_20489	5	29	11	74	145	90	0.032221	0.233489	0.076743	0.560301	1.0607	0.596535	0.00259601	2.66822	up
genome_GLEAN_10029498	59	54	181	23	7	3	1.29686	1.44291	4.51556	0.579718	0.166024	0.06634	0.00313511	-3.15568	down
genome_GLEAN_10025137	367	181	462	79	100	81	10.7752	6.42709	15.2341	2.63638	3.2289	2.35113	6.54138e-06	-1.99286	down
genome_GLEAN_10005572	13	48	29	334	552	1084	0.730152	3.23068	1.78817	21.7231	34.4487	61.4233	4.86056e-12	4.32685	up
genome_GLEAN_10009266	6	0	11	70	61	46	0.119536	0	0.228861	1.58677	1.32423	0.905963	0.00362448	3.37122	up
genome_GLEAN_10070427	339	275	292	159	76	94	4.5037	4.41518	4.35056	2.427	1.10247	1.24642	0.000801522	-1.48911	down
genome_GLEAN_10070420	237	456	636	26	85	53	1.71837	4.01047	5.18638	0.210203	0.671905	0.379173	1.73283e-07	-3.10791	down
genome_GLEAN_10026298	318	356	349	160	85	130	11.3704	15.4038	13.9938	6.5487	3.33613	4.62302	0.000120654	-1.497	down
CUFF34.57.1	2090	1910	2606	356	489	432	95.4722	105.552	133.554	18.6301	24.5347	19.6684	2.31264e-31	-2.42804	down
genome_GLEAN_10025793	343	297	355	9	8	4	3.0928	3.23086	3.58932	0.082813	0.073636	0.03602	3.72583e-36	-5.61128	down
genome_GLEAN_10025790	8144	8309	11671	2490	1673	1045	154.202	190.307	247.9	54.0975	34.8162	19.7487	4.28382e-10	-2.46134	down
genome_GLEAN_10047919	924	936	1264	16	72	44	58.3668	71.5687	89.5717	1.11421	4.96364	2.72311	1.02169e-21	-4.64054	down
genome_GLEAN_10057562	1377	854	1115	330	259	257	21.0466	15.7775	19.1125	5.78164	4.33938	3.90856	1.18941e-14	-2.01288	down
genome_GLEAN_10013841	51	37	29	637	843	892	1.26351	1.09533	0.806829	18.1689	23.044	22.1339	5.535e-52	4.28731	up
CUFF98.18.1	13990	9470	14213	3217	3936	3628	276.09	226.082	314.657	72.8532	85.3765	71.4631	5.28389e-24	-1.84969	down
genome_GLEAN_10001470	1003	749	741	259	277	465	17.3731	15.6949	14.4062	5.1462	5.26359	8.04322	3.30738e-06	-1.3767	down
CUFF307.173.3	0	0	0	56	46	155	0	0	0	1.90353	1.47918	4.58443	2.13808e-08	8.78009	up
genome_GLEAN_10041984	310	214	328	41	109	33	4.49006	3.74121	5.31772	0.673402	1.73101	0.469027	0.00011313	-2.26231	down
genome_GLEAN_10027427	756	3835	407	302	235	141	13.1262	80.5682	7.92862	6.01204	4.48148	2.44475	0.000527032	-2.98305	down
CUFF43.4.1	635	598	703	1643	1744	1724	12.3822	14.0901	15.3772	36.7706	37.3884	33.5601	8.39103e-19	1.34739	up
CUFF72.98.1	329	468	499	106	183	164	12.0527	20.7622	20.5439	4.42505	7.37531	5.98741	1.68579e-05	-1.59435	down
genome_GLEAN_10073303	137	123	113	22	51	69	1.76983	1.93189	1.63393	0.316721	0.725364	0.882424	0.00990124	-1.47157	down
CUFF244.123.1	4919	5354	6171	1836	2093	1121	65.9578	86.8337	92.8117	28.2376	30.8352	15.004	4.32228e-08	-1.74871	down
genome_GLEAN_10035854	3279	1821	2214	1136	1236	1185	30.9023	20.7529	23.408	12.2762	12.8004	11.147	5.84116e-06	-1.07382	down
genome_GLEAN_10035857	86	131	213	18	17	10	8.32849	15.4762	23.3588	1.99686	1.80017	0.893271	1.56752e-07	-3.30957	down
genome_GLEAN_10068148	220	321	243	104	86	93	13.6785	24.1767	16.9293	7.39947	5.83016	5.7659	4.56446e-05	-1.53426	down
genome_GLEAN_10031453	113	179	54	9	23	15	6.39317	12.2581	3.43764	0.541779	1.40382	0.796932	8.30916e-05	-2.96885	down
Lycium_barbarum_newGene_7395	2588	1322	1341	4873	3470	5203	144.73	89.4165	84.1067	312.72	213.263	290.433	5.44745e-05	1.33895	up
CUFF228.71.1	54	25	30	4714	579	3074	3.20373	1.79796	1.9856	322.516	37.9373	182.924	3.17222e-20	6.2598	up
genome_GLEAN_10068140	1556	1239	1953	2982	3875	10253	26.7435	25.7508	37.6491	58.8216	73.2135	175.958	0.000230016	1.76579	up
genome_GLEAN_10019503	17920	14369	18776	6520	1542	2100	1167.9	1132.83	1372.7	487.601	110.453	136.609	5.27829e-05	-2.33116	down
genome_GLEAN_10071436	361	298	450	160	76	98	9.35188	9.33597	13.0782	4.74527	2.15353	2.52334	7.9914e-05	-1.76078	down
genome_GLEAN_10071434	159	244	192	0	17	0	3.77561	7.013	5.1276	0	0.440663	0	0.000248441	-5.21243	down
CUFF310.23.1	270	190	332	31	35	43	7.47736	6.37094	10.3323	0.956497	1.04363	1.18911	2.7035e-15	-2.91204	down
genome_GLEAN_10056103	3371	2434	4447	255	337	308	149.159	130.234	220.716	12.91	16.3498	13.5953	7.44112e-44	-3.55927	down
CUFF70.126.1	159	259	374	35	113	94	2.48178	4.89549	6.55558	0.622501	1.92741	1.46077	0.0043745	-1.8019	down
CUFF74.96.1	2768	1355	1815	921	569	1135	95.3417	56.4444	70.151	36.3968	21.5326	39.0103	0.00138839	-1.21027	down
genome_GLEAN_10000464	407	327	544	3	7	1	11.3507	11.0451	17.0268	0.084725	0.212242	0.022771	1.47712e-30	-6.90651	down
genome_GLEAN_10074111	550	640	468	1427	1462	1586	12.9359	18.2165	12.3391	38.5454	37.8215	37.2668	8.22053e-10	1.36956	up
CUFF144.8.1	1646	1726	1359	2757	3865	3856	26.1584	33.1786	24.2255	50.2677	67.5099	61.173	5.79761e-07	1.08052	up
genome_GLEAN_10035160	646	529	733	266	355	311	19.5121	19.3443	24.8566	9.20678	11.8002	9.38656	3.19746e-06	-1.08604	down
genome_GLEAN_10056731	3241	3771	3876	970	915	717	125.541	176.716	168.441	43.0818	38.9392	27.7172	3.20001e-18	-2.11598	down
Lycium_barbarum_newGene_20979	111	69	137	20	46	40	3.2502	2.43629	4.50005	0.663959	1.48202	1.17589	0.00528358	-1.6371	down
genome_GLEAN_10054232	332	483	291	26	152	37	4.82313	8.49685	4.74798	0.431423	2.42873	0.528441	0.00151645	-2.44537	down
Lycium_barbarum_newGene_10270	895	1026	973	484	361	285	37.9215	52.5793	46.26	23.5036	16.8071	12.0186	2.82055e-05	-1.39978	down
genome_GLEAN_10058698	6	2	8	1583	394	1757	0.272602	0.083212	0.392982	86.7516	20.6606	83.7736	8.19921e-29	7.83174	up
genome_GLEAN_10067183	801	630	714	2183	2619	3142	19.4476	18.5172	19.4543	60.8572	69.937	76.2005	1.35269e-29	1.83243	up
Lycium_barbarum_newGene_14229	0	0	0	211	162	362	0	0	0	4.66161	3.41388	6.96082	2.92166e-14	10.3118	up
genome_GLEAN_10059774	616	349	337	6567	3762	3352	5.54201	3.80157	3.40614	67.9022	37.2534	30.1522	7.6761e-19	3.38439	up
genome_GLEAN_10018321	0	0	0	455	155	131	0	0	0	13.1565	4.27779	3.29357	1.90742e-12	10.3824	up
genome_GLEAN_10010667	182	107	157	54	67	55	4.85681	3.4592	4.70236	1.65732	1.94352	1.44529	0.000419089	-1.37976	down
genome_GLEAN_10056490	772	445	407	278	249	284	7.59353	5.29833	4.49122	3.13571	2.68446	2.78375	0.00211861	-1.03469	down
genome_GLEAN_10056147	3279	1413	1887	624	607	543	86.6731	45.1905	55.9541	18.912	17.6141	14.3301	3.65504e-09	-1.90973	down
CUFF83.83.1	397	249	272	2655	2377	2195	6.64527	5.04072	5.09655	51.0166	43.7462	36.6888	2.55749e-37	2.94541	up
genome_GLEAN_10053516	660	382	409	151	151	217	21.9259	15.3534	15.2438	5.74467	5.48946	7.17925	1.40579e-06	-1.52704	down
genome_GLEAN_10013313	1580	2139	1600	4866	6233	4477	24.6906	40.4238	28.0387	87.2434	107.051	69.8383	5.10354e-08	1.48519	up
genome_GLEAN_10023215	2149	2076	3584	97	35	65	58.4457	68.2989	109.368	3.02317	1.02217	1.74246	1.55559e-35	-5.34499	down
genome_GLEAN_10049426	123	103	123	294	211	286	5.80265	5.85917	6.4668	15.898	10.9166	13.4654	0.000386231	1.1348	up
genome_GLEAN_10076175	978	936	878	3149	2355	3621	11.9103	13.7864	12.0006	44.0279	31.5373	44.0387	8.22019e-14	1.65308	up
genome_GLEAN_10071186	1276	1477	1715	91	235	152	37.907	53.05	57.1282	3.09455	7.67282	4.49391	5.53184e-19	-3.29793	down
genome_GLEAN_10071183	24097	17858	23076	1888	2196	1366	528.939	474.2	568.235	47.5425	52.9634	29.9238	7.24543e-51	-3.61284	down
genome_GLEAN_10071181	129	50	76	0	15	15	2.42531	1.12679	1.58913	0	0.299187	0.281639	0.00880514	-3.15243	down
genome_GLEAN_10054174	1034	634	1144	3919	3507	4165	9.33451	6.91931	11.5878	40.6105	34.8052	37.5455	2.23873e-16	2.00412	up
CUFF17.62.1	118	96	83	243	220	256	3.27757	3.21163	2.57698	7.75916	6.74355	7.13055	3.94643e-05	1.2277	up
Lycium_barbarum_newGene_5317	99	63	72	20	27	9	1.54212	1.18675	1.26205	0.35979	0.4508	0.140315	0.00212608	-2.08947	down
Lycium_barbarum_newGene_5315	189	92	209	24	48	50	4.47975	2.64495	5.57049	0.635242	1.24512	1.16454	0.000144108	-2.05671	down
Lycium_barbarum_newGene_5318	44	46	62	160	163	372	1.48096	1.79108	2.32325	6.15849	5.97105	12.4414	3.49329e-05	2.11301	up
genome_GLEAN_10045547	1156	934	936	1723	2110	2464	44.7775	43.7627	40.6463	76.5984	89.8242	95.2858	6.74504e-09	1.00023	up
genome_GLEAN_10001538	140	33	32	898	871	1724	8.83952	2.52117	2.26074	65.1303	60.4998	108.763	1.18433e-11	4.07106	up
genome_GLEAN_10040983	156	165	418	65	23	34	2.56085	3.26893	7.68807	1.21137	0.39827	0.552302	0.000151305	-2.62825	down
genome_GLEAN_10053250	355	396	493	209	124	110	13.4266	18.1306	20.9168	9.08135	5.1324	4.14192	0.000466868	-1.52636	down
genome_GLEAN_10074463	1382	1166	1803	687	878	673	63.8352	65.1051	93.3863	36.371	44.5682	31.0118	0.000144116	-1.00797	down
genome_GLEAN_10074462	19	27	15	94	110	154	0.225887	0.394441	0.201821	1.292	1.45791	1.85645	1.9379e-06	2.47522	up
genome_GLEAN_10074461	1043	931	1178	3058	2366	3176	15.1435	16.339	19.1797	50.9539	37.7551	46.0366	1.82052e-11	1.39833	up
genome_GLEAN_10012577	9	58	149	217	828	1270	0.313686	2.46623	5.87438	8.76675	32.1108	44.752	0.000805443	3.30249	up
genome_GLEAN_10076438	868	659	825	1694	1471	1794	10.7772	9.8943	11.4861	24.1277	20.0748	22.2365	7.22008e-09	1.03074	up
CUFF135.61.1	4439	2529	2447	676	902	799	62.9311	43.3655	38.9045	10.9975	14.0526	11.2961	3.0077e-14	-2.02364	down
genome_GLEAN_10022327	1553	560	1612	46	408	143	85.8616	37.4364	100.023	2.87169	24.7812	7.84167	0.000533791	-2.68803	down
Lycium_barbarum_newGene_24446	1153	521	704	128	165	97	28.9695	14.6236	20.0736	3.46406	4.24259	2.19624	5.46961e-12	-2.62843	down
genome_GLEAN_10064687	616	487	484	1027	1144	1414	13.2995	12.7141	11.7161	25.4538	27.1544	30.4999	1.17631e-09	1.12069	up
genome_GLEAN_10064683	160	49	40	432	251	269	6.13596	2.23375	1.69452	19.0203	10.55	10.279	0.00386289	1.94491	up
genome_GLEAN_10060629	4432	4239	4529	7920	10432	10173	55.1924	63.8664	63.2808	113.199	142.814	126.478	5.46296e-13	1.05131	up
genome_GLEAN_10041322	172	103	115	8	11	16	6.30735	4.53445	4.7048	0.307268	0.425858	0.580527	5.89549e-12	-3.52728	down
genome_GLEAN_10029168	144	94	225	8	25	10	13.877	10.9855	24.3392	0.87606	2.56336	0.89458	2.36737e-07	-3.47821	down
genome_GLEAN_10035556	672	896	817	230	217	215	14.7686	23.8381	20.1666	5.78697	5.24582	4.7175	4.54814e-13	-1.91136	down
genome_GLEAN_10028003	335	318	357	1277	920	1466	7.90827	9.06891	9.45435	34.5994	23.8611	34.551	6.94975e-13	1.80396	up
genome_GLEAN_10065487	53	58	77	132	140	173	1.75231	2.29032	2.82675	4.99885	5.07033	5.69339	0.00272372	1.18018	up
genome_GLEAN_10058880	2883	2971	3730	1207	727	785	49.2593	61.4095	71.4924	23.6553	13.6393	13.3828	3.03356e-09	-1.85662	down
genome_GLEAN_10069102	194	381	409	6653	6778	10767	1.95384	4.64188	4.62226	77.0516	75.1901	108.477	2.34004e-36	4.53185	up
genome_GLEAN_10032288	59	48	93	284	247	268	0.753846	0.75012	1.34374	4.22573	3.51875	3.46882	4.65297e-07	1.953	up
genome_GLEAN_10029759	1546	1430	2188	397	637	576	31.08	34.7799	49.3639	9.15244	14.0701	11.5525	3.3024e-10	-1.74384	down
genome_GLEAN_10029753	3728	2622	3831	511	814	349	58.5813	49.8334	67.5316	9.20889	14.0574	5.46651	1.51963e-13	-2.64086	down
genome_GLEAN_10061477	2868	1926	2757	1201	1327	791	58.3813	47.4086	62.9561	28.0497	29.6818	16.071	7.7924e-05	-1.21614	down
genome_GLEAN_10014968	0	8	0	208	260	371	0	0.188912	0	4.76223	5.70568	7.3808	1.21968e-10	6.58076	up
genome_GLEAN_10051639	553	205	264	1	4	6	25.2673	11.3071	13.4967	0.026217	0.199214	0.272763	2.40185e-21	-6.57389	down
CUFF187.136.1	3035	2149	3038	779	875	783	41.8202	35.8254	46.9688	12.3123	13.2403	10.7683	3.15318e-23	-1.79719	down
genome_GLEAN_10011300	602	746	803	80	106	60	20.5442	30.814	30.7765	3.1367	3.95803	2.01789	3.13715e-21	-3.18523	down
Lycium_barbarum_newGene_18237	57	80	66	0	2	0	1.33273	2.26626	1.74612	0	0.049365	0	4.4643e-07	-6.73661	down
genome_GLEAN_10037536	13822	9905	8644	3604	3914	5441	352.119	305.237	247.028	105.363	109.599	138.373	4.75599e-09	-1.37427	down
genome_GLEAN_10067225	5827	3323	3781	11885	8686	13365	139.172	95.9988	101.288	325.724	228.016	318.652	6.42167e-07	1.35696	up
Lycium_barbarum_newGene_13177	541	749	606	334	207	312	5.50073	8.77388	6.65144	3.63472	3.02137	3.44841	0.000780306	-1.21414	down
genome_GLEAN_10050270	218	302	470	3	40	3	3.93946	6.60174	9.52581	0.06086	0.790803	0.048371	9.14928e-06	-4.5014	down
CUFF36.138.2	86	92	78	186	187	215	4.53962	5.87518	4.64534	11.3168	10.9239	11.3785	0.000214209	1.14039	up
genome_GLEAN_10015374	30	28	58	350	215	286	0.427494	0.48574	0.926303	5.7927	3.40958	4.11794	2.81289e-09	2.83285	up
genome_GLEAN_10056843	3205	3305	2838	567	278	175	107.346	133.877	106.626	21.7873	10.2162	5.82809	7.65374e-12	-3.21554	down
genome_GLEAN_10026344	1645	1121	1658	447	537	465	42.0293	34.6399	47.5305	13.0813	15.0733	11.8461	3.39983e-15	-1.65317	down
genome_GLEAN_10047785	19603	14144	22471	6670	5529	5905	421.505	367.875	542.014	164.555	130.648	126.736	5.26665e-14	-1.67293	down
genome_GLEAN_10048632	1482	1080	1220	10740	11120	17059	128.392	113.213	118.532	1068.16	1059.31	1475.95	1.64702e-57	3.30675	up
genome_GLEAN_10077100	14	26	38	131	139	54	0.126246	0.279912	0.379365	1.3588	1.37798	0.486663	0.00909007	2.00602	up
genome_GLEAN_10004936	2	0	0	32	57	168	0.032289	0	0	0.820496	1.42496	3.82636	5.07244e-06	6.94036	up
Lycium_barbarum_newGene_25143	10	8	13	63	55	64	0.346671	0.312669	0.481764	2.5463	2.10763	2.25532	3.7453e-05	2.50617	up
genome_GLEAN_10046550	2813	2292	2913	1538	1080	1185	52.3152	51.5601	60.7777	32.8269	22.0718	21.9988	8.03974e-06	-1.11324	down
CUFF245.177.1	413	181	271	1929	1540	2023	17.1627	9.10059	12.6153	92.1123	70.4236	84.0136	1.15315e-17	2.64072	up
CUFF117.72.1	119	212	133	26	10	0	6.6235	14.3246	8.3069	1.62768	0.571288	0	0.00220566	-3.704	down
genome_GLEAN_10037401	12840	13307	16150	770	673	538	739.353	926.932	1043.25	50.8686	42.5607	30.9189	1.09238e-78	-4.46098	down
Lycium_barbarum_newGene_1501	100	84	57	218	149	264	1.23129	1.22669	0.763078	3.17835	2.08546	3.5029	0.00285154	1.33669	up
genome_GLEAN_10011466	87	112	56	385	369	286	9.72712	15.1054	6.94582	49.5208	45.3511	31.974	3.62785e-06	1.97224	up
CUFF112.148.1	577	367	561	178	270	247	26.9493	20.7358	29.3896	9.52698	13.825	11.4951	6.88382e-05	-1.16328	down
genome_GLEAN_10040255	12735	8999	9750	5379	4552	3076	135.868	116.143	116.686	65.8461	53.375	32.7577	1.8726e-05	-1.30035	down
genome_GLEAN_10071396	113	129	105	31	55	27	5.33568	7.35196	5.53954	1.66071	2.8252	1.26551	0.00148969	-1.67806	down
genome_GLEAN_10071390	525	478	464	1288	1127	1391	15.2013	16.7406	15.0835	42.8339	35.8939	40.2469	5.67542e-14	1.32329	up
Lycium_barbarum_newGene_10815	141	85	61	0	1	0	4.96563	2.69224	1.3797	0	0.050389	0	2.26257e-08	-8.09645	down
CUFF129.117.1	1206	1229	1646	156	267	203	72.9291	89.891	111.652	10.787	17.6892	12.2373	5.29405e-23	-2.76746	down
genome_GLEAN_10030990	419	142	166	72	5	24	12.982	5.32397	5.75511	2.53346	0.15947	0.728091	0.00556275	-2.81258	down
genome_GLEAN_10070801	556	215	327	148	124	118	6.17837	2.88293	4.07354	1.87731	1.51056	1.30383	0.000626317	-1.50679	down
genome_GLEAN_10070044	4470	683	2951	17008	13036	11958	96.3477	17.793	71.3616	420.72	308.87	257.316	4.55505e-05	2.3844	up
CUFF209.51.1	985	825	740	1867	1750	1876	23.5076	23.8363	19.8083	51.1465	45.9154	44.7201	1.98096e-09	1.05977	up
genome_GLEAN_10038191	1434	1071	623	4121	5008	5721	22.0758	19.9482	10.758	72.8137	84.7454	87.9364	5.58394e-12	2.19487	up
genome_GLEAN_10073094	2068	1891	1530	4168	4203	5604	55.5276	61.4213	46.0766	128.452	124.084	150.241	1.03512e-10	1.28865	up
genome_GLEAN_10032835	8	5	12	67	35	205	0.189768	0.140433	0.316065	1.90531	0.952326	5.09747	0.000130789	3.53991	up
Lycium_barbarum_newGene_4295	61	42	61	113	205	235	2.02206	1.65673	2.24074	4.30463	7.57744	7.9249	0.000133398	1.69087	up
Lycium_barbarum_newGene_4297	437	357	379	260	154	177	11.572	11.3734	11.0812	7.83599	4.52585	4.64763	0.00529255	-1.02218	down
genome_GLEAN_10035829	595	384	391	162	79	66	11.7373	9.15472	8.64707	3.64788	1.70297	1.29897	1.21206e-05	-2.16687	down
CUFF239.7.1	53	99	52	14	8	2	1.7351	3.9163	1.89445	0.515051	0.27348	0.053757	0.00108757	-3.13083	down
genome_GLEAN_10034883	189	186	199	52	73	70	3.61305	4.31132	4.2704	1.12528	1.53627	1.33108	2.48009e-07	-1.61868	down
genome_GLEAN_10049868	4722	3903	4067	218	678	600	112.447	112.435	108.652	5.9428	17.7323	14.2499	3.66658e-16	-3.15803	down
genome_GLEAN_10033213	533	484	581	151	137	120	12.0459	13.226	14.7159	3.90942	3.40254	2.6977	5.582e-16	-2.01483	down
CUFF130.94.1	444	479	479	142	251	178	6.74453	8.79981	8.16487	2.47707	4.18795	2.69042	1.63501e-05	-1.36029	down
genome_GLEAN_10019294	230	200	293	671	728	728	15.3183	16.1288	21.8992	51.3138	53.3721	48.4337	4.33588e-11	1.50509	up
genome_GLEAN_10060001	309	288	258	993	620	1000	10.5879	11.9458	9.90083	39.0857	23.3717	34.2247	1.61974e-07	1.56224	up
genome_GLEAN_10013638	28	18	27	84	236	329	0.894644	0.692445	0.95539	3.14708	8.46209	10.712	5.2554e-07	3.07643	up
genome_GLEAN_10060008	252	255	408	156	150	120	5.9781	7.30239	10.8566	4.24251	3.89133	2.82175	0.0037511	-1.14985	down
genome_GLEAN_10021889	89	166	207	8	18	4	8.50786	19.2994	22.4016	0.884932	1.81418	0.320917	7.63037e-08	-4.01212	down
genome_GLEAN_10021888	75	133	177	6	30	28	7.16075	15.5275	19.0904	0.625441	3.16242	2.62715	0.000594221	-2.68928	down
genome_GLEAN_10012580	92	120	119	242	273	262	1.49686	2.36331	2.17648	4.53057	4.8968	4.27168	0.000236266	1.1672	up
genome_GLEAN_10021212	129	1830	299	115	138	72	2.45383	42.1914	6.38994	2.51483	2.88358	1.36009	0.00311343	-2.92306	down
genome_GLEAN_10009777	783	1211	680	1948	2794	4822	33.7214	63.1544	32.8765	96.3509	132.364	207.533	3.86002e-05	1.73937	up
genome_GLEAN_10009771	2283	2255	2299	183	61	70	58.502	69.9015	66.0917	5.35774	1.71152	1.7797	1.11824e-21	-4.4643	down
genome_GLEAN_10024934	5162	3688	5568	1493	940	1161	104.065	89.9391	125.927	34.5321	20.8283	23.3639	1.54704e-13	-2.0365	down
Lycium_barbarum_newGene_20404	58	51	49	132	142	107	0.416939	0.441801	0.393541	1.23986	1.13072	0.772914	0.00237762	1.22515	up
Lycium_barbarum_newGene_20403	49	98	70	230	225	186	0.532191	1.46755	0.95247	3.09717	2.69473	2.6001	0.00198677	1.49245	up
genome_GLEAN_10015912	799	1523	707	174	238	360	11.4957	26.5205	11.4092	2.86756	3.75878	5.16693	7.53582e-06	-2.07444	down
genome_GLEAN_10014569	695	714	639	217	206	197	39.4508	49.0573	40.6789	14.1188	12.8456	11.1578	2.44307e-16	-1.77677	down
CUFF95.78.1	14	2	0	2008	3195	15845	0.404707	0.060573	0	71.213	108.526	488.899	3.21936e-10	10.3238	up
genome_GLEAN_10014567	696	836	766	493	373	278	15.3934	22.3644	19.0055	12.4967	9.06882	6.13905	0.00487412	-1.05002	down
genome_GLEAN_10029272	293	494	538	139	61	110	4.9169	10.0328	10.1311	2.67333	1.12701	1.84382	1.57557e-05	-2.15481	down
Lycium_barbarum_newGene_1745	1070	1343	1344	322	399	460	5.76213	8.45185	8.13297	2.44884	2.53711	2.56863	3.48306e-13	-1.74174	down
genome_GLEAN_10014563	445	396	514	2342	2083	5811	56.6	61.0012	73.4158	342.262	291.55	738.929	2.69966e-12	2.83881	up
genome_GLEAN_10011119	277	112	165	518	526	714	7.12012	3.47746	4.77152	15.303	14.9087	18.3797	1.42464e-05	1.63382	up
genome_GLEAN_10011117	417	291	313	3889	3135	4382	22.8969	19.305	19.2675	245.222	189.303	240.364	1.63154e-63	3.43783	up
genome_GLEAN_10053370	643	286	227	96	129	132	11.7491	6.3126	4.63739	2.00247	2.58013	2.40007	0.000369518	-1.72573	down
CUFF188.165.1	109	84	130	19	15	55	2.35857	2.1989	3.161	0.475789	0.33731	1.19271	0.00629028	-1.93528	down
genome_GLEAN_10027718	11	7	16	127	104	451	0.321533	0.260339	0.564934	4.64025	3.66565	14.4274	2.06136e-08	4.24397	up
genome_GLEAN_10042867	3768	3645	4114	1279	714	713	100.55	117.68	123.167	39.1678	20.9203	18.9947	1.61558e-10	-2.12287	down
genome_GLEAN_10053027	7873	5469	8151	2160	2282	2485	249.755	209.864	290.069	78.6264	79.5608	78.6842	4.24704e-22	-1.67913	down
CUFF267.58.3	334	113	92	15028	8449	19615	35.5244	14.4976	10.8666	1835.17	988.281	2083.76	1.13243e-37	6.30394	up
Lycium_barbarum_newGene_9986	878	1045	412	296	416	343	4.72267	6.72618	2.52846	1.91658	3.28979	2.47333	0.00845065	-1.21458	down
Lycium_barbarum_newGene_17936	270	98	63	40	34	24	3.90686	1.64917	0.99768	0.676756	0.589309	0.288684	0.00431324	-2.13518	down
Lycium_barbarum_newGene_17931	110	121	120	229	244	277	0.849009	1.30253	1.04929	2.12161	2.21601	2.17973	0.000174765	1.03405	up
genome_GLEAN_10045488	3569	1817	3457	1459	803	1526	80.4243	49.5378	87.4026	37.7152	19.8863	34.3186	0.00122723	-1.25351	down
CUFF4.35.1	104	121	119	38	32	46	2.0994	2.94956	2.71009	0.883368	0.712779	0.92401	0.000114553	-1.6316	down
Lycium_barbarum_newGene_4054	145	149	125	64	55	34	3.04729	3.76563	2.93408	1.55257	1.25799	0.673501	0.00215243	-1.49387	down
Lycium_barbarum_newGene_4053	101	70	101	18	43	21	9.78447	8.27501	11.0693	1.96844	4.55343	1.96936	0.00324928	-1.77845	down
genome_GLEAN_10055683	184	210	252	1167	939	1246	7.62988	10.5261	11.7266	55.7194	42.9512	51.7529	6.87433e-20	2.31726	up
genome_GLEAN_10055681	78	46	57	6	0	4	6.28783	4.46507	5.17973	0.470835	0	0.287905	3.49517e-05	-4.19931	down
Lycium_barbarum_newGene_11571	3826	6970	2623	20	0	0	131.854	290.445	101.399	0.781323	0	0	9.27644e-05	-9.37736	down
genome_GLEAN_10020862	873	1811	864	152	148	101	10.4885	26.3411	11.6476	2.09251	1.94582	1.21196	6.52959e-13	-3.21866	down
Lycium_barbarum_newGene_25337	0	0	0	59	136	94	0	0	0	1.24791	2.57342	1.60878	6.88605e-10	8.96727	up
genome_GLEAN_10016705	1026	783	843	347	476	531	28.7261	26.5154	26.5026	11.1532	14.6468	14.8456	1.68452e-06	-1.02638	down
genome_GLEAN_10027709	0	0	0	232	204	73	0	0	0	7.21507	6.05582	1.9657	2.11481e-11	9.82488	up
CUFF198.4.1	46	114	81	241	252	430	3.25939	9.82269	6.46089	19.6836	19.6777	30.5488	0.00060838	1.83747	up
genome_GLEAN_10065765	53	83	57	113	304	195	2.00171	3.82496	2.4222	4.92737	12.7465	7.40721	0.00563605	1.57953	up
genome_GLEAN_10065760	34768	21774	32928	7684	5981	5536	785.756	595.271	834.823	199.282	148.567	124.894	4.56345e-19	-2.24695	down
genome_GLEAN_10038732	49	67	38	1734	1642	2561	0.86876	1.43577	0.753592	35.44	32.1389	45.5335	1.77529e-61	5.19443	up
CUFF104.90.1	13	17	30	176	155	94	0.820749	1.2977	2.13002	13.1234	11.0799	6.11085	5.15155e-06	2.78284	up
genome_GLEAN_10038738	52	83	89	8	19	21	3.0533	5.8637	5.82602	0.506901	1.18041	1.19767	0.000703209	-2.31181	down
genome_GLEAN_10044453	143	90	122	402	1572	765	3.52944	2.68476	3.38149	11.3832	42.7042	18.868	2.36531e-08	2.89196	up
genome_GLEAN_10062751	319	347	394	117	37	31	3.22738	4.25239	4.48156	1.35984	0.40887	0.309994	0.000107555	-2.53249	down
genome_GLEAN_10062280	187	100	171	49	52	72	7.71075	4.9716	7.93552	2.31863	2.3577	2.95578	0.00076252	-1.44865	down
genome_GLEAN_10062281	597	371	605	44	60	36	15.7211	11.8231	17.8859	1.30794	1.72379	0.945737	2.31915e-24	-3.52646	down
genome_GLEAN_10073725	637	632	518	216	208	160	14.752	17.6935	13.4389	5.73993	5.28399	3.67861	3.625e-09	-1.66017	down
CUFF227.62.1	626	518	664	303	304	264	15.6557	15.663	18.6378	8.67417	8.34755	6.58029	1.17027e-06	-1.09792	down
genome_GLEAN_10019705	661	567	1357	169	206	156	16.9698	17.6136	39.1203	4.97813	5.81451	3.98232	3.147e-08	-2.33124	down
Lycium_barbarum_newGene_14117	34	39	68	629	220	149	0.473084	0.578959	0.986168	9.51309	3.23791	2.00293	0.000121343	2.81316	up
Lycium_barbarum_newGene_14118	25	58	26	480	198	76	0.328456	0.9432	0.391612	7.57422	2.98931	1.02459	0.00166719	2.75503	up
genome_GLEAN_10034929	1047	571	994	409	224	363	20.233	13.3486	21.5436	9.06859	4.7483	6.9866	0.000212203	-1.41807	down
CUFF308.173.1	8304	4053	4713	29904	29488	26369	97.2334	57.3996	61.8986	401.811	379.508	308.226	4.02923e-17	2.30585	up
Lycium_barbarum_newGene_18769	364	268	575	166	194	166	3.01195	2.65407	5.3138	1.5825	1.74264	1.34745	0.00182979	-1.24362	down
CUFF198.105.1	875	745	833	355	429	424	32.1196	33.0803	34.3027	14.9494	17.3066	15.5115	7.44094e-12	-1.07559	down
CUFF141.4.1	523	572	598	215	193	212	30.4786	40.3719	39.1558	14.3886	12.3549	12.3416	5.85144e-11	-1.50562	down
CUFF244.206.2	511	252	368	56	105	128	16.9483	10.0929	13.7109	2.09759	3.80737	4.22754	2.09661e-06	-2.01961	down
genome_GLEAN_10008300	268	123	232	0	0	8	6.58501	3.65735	6.40815	0	0	0.196896	1.43922e-09	-6.36173	down
genome_GLEAN_10014077	1143	292	553	85	90	72	26.6896	8.2291	14.4785	2.2724	2.29053	1.66797	2.70694e-09	-3.01168	down
genome_GLEAN_10012958	8	68	73	299	462	374	0.13127	1.37801	1.37558	5.79383	8.57779	6.30698	0.000444374	2.82694	up
Lycium_barbarum_newGene_16600	14	22	26	145	168	170	0.129859	0.245709	0.277184	1.58326	1.75853	1.61828	6.61653e-11	2.89514	up
genome_GLEAN_10061141	2102	1892	1806	777	693	1024	45.3133	49.3153	43.6637	19.2063	16.3969	22.0175	1.82377e-10	-1.27551	down
genome_GLEAN_10002022	202	209	216	58	46	62	1.96328	2.46226	2.3634	0.640233	0.483542	0.600065	1.0754e-09	-1.97371	down
genome_GLEAN_10012040	237	535	700	22	35	38	4.34227	11.8968	14.428	0.44854	0.697746	0.695904	1.73019e-14	-4.04323	down
Lycium_barbarum_newGene_11375	174	195	191	38	99	43	4.62921	6.27349	5.71169	1.15569	2.89833	1.13515	0.00189018	-1.7024	down
Lycium_barbarum_newGene_14938	388	271	236	74	129	32	18.9447	15.9784	12.9189	4.13769	6.92847	1.53639	0.00157458	-1.95854	down
Lycium_barbarum_newGene_14931	58	30	66	5	13	18	2.21093	1.37143	2.84972	0.178158	0.542544	0.661892	0.00918722	-2.15874	down
genome_GLEAN_10028467	3806	2562	3498	5869	5940	9413	117.631	95.7755	121.279	208.154	201.784	290.424	1.99794e-05	1.05077	up
genome_GLEAN_10055331	2238	1002	1182	3686	4536	6846	29.4806	15.9631	17.4607	55.7387	65.6879	90.0483	1.05451e-06	1.72646	up
genome_GLEAN_10035643	29171	23183	28981	2678	1992	2055	472.541	454.285	526.644	49.7672	35.4614	33.2249	7.23566e-68	-3.63267	down
genome_GLEAN_10008893	185	123	227	294	521	1219	8.64423	6.98248	11.9215	15.8049	26.8526	57.1244	0.00139318	1.84509	up
CUFF51.139.1	1930	1877	2616	281	412	373	31.381	36.9118	47.7228	5.22901	7.3593	6.04936	3.40275e-29	-2.65249	down
CUFF284.37.1	145	301	377	17	11	4	11.0361	27.7643	32.3005	1.4647	0.846796	0.270093	8.22619e-12	-4.73213	down
genome_GLEAN_10021106	83	88	130	3	10	13	4.4362	5.67013	7.79768	0.166736	0.584142	0.676228	1.0752e-07	-3.61368	down
genome_GLEAN_10010945	5059	5593	5778	2283	1416	1661	121.153	162.035	155.253	62.7335	37.2647	39.6981	3.01934e-09	-1.66131	down
genome_GLEAN_10026448	851	1041	716	455	447	435	8.68345	12.8526	8.19763	5.33311	5.00951	4.42825	0.000232773	-1.02498	down
CUFF296.194.1	0	8	0	34	68	200	0	0.263025	0	1.11204	2.13729	5.77949	0.00148103	5.052	up
Lycium_barbarum_newGene_1283	67	34	54	18	5	6	5.38043	2.90814	4.53076	1.31669	0.44884	0.450155	0.00818629	-2.41732	down
genome_GLEAN_10019647	176	121	249	52	77	81	4.40576	3.67359	7.01497	1.49309	2.10528	2.03424	0.00169009	-1.43331	down
genome_GLEAN_10063000	139	114	183	344	282	482	5.3727	5.34199	7.92744	15.2678	12.0006	18.6354	0.000402319	1.28873	up
CUFF132.146.2	622	1165	599	249	255	181	24.639	55.8448	26.6224	11.307	11.0784	7.14797	1.75773e-05	-1.87186	down
genome_GLEAN_10074975	2412	2045	2778	1150	1135	938	27.627	28.3233	35.6834	15.1058	14.284	10.7194	3.77547e-08	-1.20924	down
genome_GLEAN_10045529	1756	1480	1167	4338	3144	4115	49.6928	50.6759	37.0468	140.902	97.8076	116.28	7.43505e-08	1.35283	up
genome_GLEAN_10073174	122	78	117	261	461	611	2.12764	1.64561	2.29135	5.22801	8.85849	10.6757	3.90982e-07	2.00837	up
genome_GLEAN_10019350	1699	1319	1615	157	216	169	52.4925	49.2987	55.9874	5.54781	7.32788	5.18867	1.16979e-57	-3.14408	down
genome_GLEAN_10048925	153	387	195	32	65	58	1.53791	4.73031	2.20815	0.365888	0.719989	0.582274	7.6655e-05	-2.35048	down
genome_GLEAN_10034655	4583	2076	6340	849	1578	1118	163.247	89.4311	253.345	34.6902	61.7726	39.7487	1.21053e-05	-1.91558	down
genome_GLEAN_10006914	152	72	70	354	218	263	1.84547	1.05535	0.943976	4.94012	2.90841	3.19507	0.00235437	1.49125	up
genome_GLEAN_10063805	5412	3816	6713	1307	1526	1456	239.444	204.253	333.211	66.3292	74.2119	64.2717	3.92679e-17	-1.94008	down
genome_GLEAN_10004517	66	19	50	183	109	290	1.13714	0.400342	0.962071	3.65334	2.07887	5.03261	0.00156005	2.07663	up
genome_GLEAN_10072465	357	357	249	617	564	848	6.29786	7.62054	4.91491	12.4854	10.9418	14.942	0.000958463	1.01179	up
genome_GLEAN_10072461	71	40	81	485	543	434	1.61179	1.09858	2.04283	12.645	13.5579	9.84004	8.96886e-18	2.89293	up
genome_GLEAN_10041632	46	62	54	1176	2103	1954	0.997175	1.64327	1.31828	29.6069	50.7205	42.8015	7.79816e-59	4.93737	up
genome_GLEAN_10068926	436	376	109	64	42	50	7.20081	7.51032	2.00416	1.20019	0.761899	0.823882	3.83303e-05	-2.60126	down
genome_GLEAN_10064391	979	667	1317	14	43	36	32.7823	27.0073	49.4724	0.520825	1.54676	1.20106	2.88564e-31	-5.05549	down
genome_GLEAN_10061387	850	835	724	2349	1579	1743	17.0057	20.2189	16.2473	53.9555	34.7248	34.8253	1.72026e-05	1.19276	up
Lycium_barbarum_newGene_19131	0	0	0	95	41	45	0	0	0	4.53846	1.85954	1.86916	1.74482e-07	8.33339	up
Lycium_barbarum_newGene_22272	49	36	51	3	4	0	0.759013	0.706217	0.766597	0.031079	0.059043	0	4.84591e-05	-4.30806	down
CUFF75.39.1	176	38	60	11	24	5	13.1865	3.38526	5.00827	0.939508	1.94332	0.308233	0.00483885	-2.76882	down
genome_GLEAN_10030867	361	458	629	68	20	32	20.7827	31.8453	40.626	4.45061	1.22466	1.83372	1.16062e-10	-3.62629	down
Lycium_barbarum_newGene_10486	30	41	43	121	137	171	0.429243	0.70869	0.685635	1.983	2.15102	2.43117	1.05739e-05	1.84113	up
genome_GLEAN_10021026	171	138	154	338	379	301	1.81705	1.76594	1.83657	4.12045	4.43217	3.19539	3.4406e-05	1.0922	up
genome_GLEAN_10050142	2406	2374	3916	256	270	207	58.449	69.7614	106.74	7.13225	7.18598	5.01819	4.5987e-35	-3.61646	down
genome_GLEAN_10050140	1331	1300	1546	479	626	591	57.3594	67.7677	74.7438	23.6546	29.6183	25.412	3.03439e-13	-1.35989	down
genome_GLEAN_10050141	2037	2060	2934	136	194	151	49.4736	60.5432	79.9665	3.77567	5.15802	3.64003	1.09321e-52	-3.9278	down
genome_GLEAN_10050145	430	326	474	116	142	74	6.88442	6.29836	8.51392	2.1192	2.48558	1.18276	3.90318e-07	-1.92551	down
genome_GLEAN_10054327	4	0	0	64	77	216	0.066923	0	0	1.22115	1.41151	3.61525	1.57676e-07	6.43749	up
genome_GLEAN_10054324	61	151	56	9	13	22	3.67649	11.1058	3.77171	0.599839	0.845067	1.3031	0.000607288	-2.71958	down
Lycium_barbarum_newGene_22521	755	880	805	1557	1881	1930	8.14997	11.1094	9.3125	18.5193	21.8196	20.2344	3.13474e-08	1.07155	up
genome_GLEAN_10041229	779	669	622	129	188	188	21.0415	21.8665	18.8473	3.99022	5.57837	5.05146	2.34794e-20	-2.09413	down
genome_GLEAN_10071936	3912	2896	3793	11243	9401	9284	35.5893	31.871	38.7069	117.388	94.0093	84.3216	1.02554e-13	1.46055	up
CUFF17.248.2	20263	37108	8560	1446	772	616	1534.71	3399.97	727.277	125.646	64.2268	46.546	1.77433e-15	-4.59528	down
Lycium_barbarum_newGene_18485	0	0	0	62	99	245	0	0	0	1.65976	2.60456	5.87524	3.55787e-10	9.43199	up
Lycium_barbarum_newGene_20018	464	576	559	215	196	248	13.0155	19.5418	17.5911	6.90979	6.02792	6.94216	3.90042e-07	-1.34378	down
CUFF54.25.1	1622	1934	2346	805	754	795	83.1272	119.912	134.902	47.3499	42.4642	40.6678	8.49148e-09	-1.38485	down
CUFF246.14.1	5478	5740	5097	3056	2480	2375	295.225	374.169	308.111	188.968	146.89	127.744	1.41399e-06	-1.09187	down
genome_GLEAN_10056288	164	74	270	477	480	576	2.56573	1.4008	4.73961	8.56662	8.24458	8.99182	0.00264778	1.55441	up
CUFF201.119.1	825	1336	704	339	416	378	31.8123	62.3042	30.4543	14.9601	17.6278	14.5484	0.000147287	-1.41635	down
Lycium_barbarum_newGene_21763	3518	2693	2806	1257	490	287	22.3791	20.3424	20.3666	9.22857	3.62335	1.68638	0.000224725	-2.14681	down
genome_GLEAN_10016197	166	92	134	38	62	36	1.23468	0.823153	1.11642	0.324622	0.500659	0.264491	0.00143827	-1.56288	down
Lycium_barbarum_newGene_10812	1191	535	253	1601	1599	2727	19.3736	11.3301	4.55781	29.9989	28.6248	45.0416	0.00756627	1.54773	up
genome_GLEAN_10039262	2716	848	1263	509	294	381	72.6975	27.438	37.9253	15.6199	8.62703	10.1628	2.01766e-05	-2.02688	down
genome_GLEAN_10039263	60	44	56	116	120	161	1.9011	1.6677	1.99682	4.23823	4.17377	5.08693	0.000841319	1.25773	up
genome_GLEAN_10055108	560	628	472	1210	1793	1846	10.5883	14.382	10.0176	26.2769	37.3125	34.8904	5.79666e-09	1.47509	up
genome_GLEAN_10055101	87	69	72	240	184	184	1.2018	1.15368	1.11328	3.83264	2.8063	2.55374	0.000106489	1.37747	up
genome_GLEAN_10076639	1454	1229	1409	322	196	147	15.5841	15.9321	16.9412	3.95058	2.30211	1.56921	1.03607e-12	-2.64545	down
genome_GLEAN_10076632	2603	2296	2630	564	344	591	6.37934	6.80608	7.23165	1.58501	0.92507	1.44503	1.95131e-19	-2.37733	down
genome_GLEAN_10046883	3522	3388	4555	1265	1752	1658	158.324	184.229	229.727	65.224	86.5689	74.396	1.29505e-10	-1.35516	down
Lycium_barbarum_newGene_1589	0	0	3	109	56	223	0	0	0.054702	2.46925	1.22279	4.41547	3.42708e-08	6.94217	up
Lycium_barbarum_newGene_7867	47	4	11	219	139	291	0.500914	0.052245	0.132914	2.71227	1.64262	3.13333	0.000116112	3.3963	up
genome_GLEAN_10040833	291	236	255	109	115	99	5.5101	5.39569	5.40764	2.36493	2.38361	1.86341	6.11857e-07	-1.32104	down
genome_GLEAN_10026069	1275	1511	1676	673	537	455	17.5623	25.1763	25.91	10.6414	8.12415	6.25473	7.89564e-07	-1.46976	down
genome_GLEAN_10042997	419	506	470	74	173	216	6.5557	9.57209	8.25124	1.31445	2.97313	3.37324	0.00019836	-1.68022	down
genome_GLEAN_10027336	417	266	237	128	195	110	16.6033	12.796	10.5833	5.84626	8.50389	4.35997	0.00907299	-1.12307	down
genome_GLEAN_10042998	176	173	212	19	51	55	3.38359	4.01181	4.57477	0.410637	1.05773	1.04464	8.58071e-06	-2.24398	down
genome_GLEAN_10046062	859	464	619	9896	6353	8902	16.2488	10.6284	13.1314	215.016	132.222	168.254	8.38726e-40	3.66865	up
Lycium_barbarum_newGene_19530	935	674	927	332	441	361	4.58195	4.04101	5.30055	2.19463	2.61869	2.50202	7.12201e-08	-1.2074	down
Lycium_barbarum_newGene_19538	3533	2955	3282	1234	979	876	39.1145	39.5755	40.7633	15.6764	11.9135	9.6773	1.07524e-13	-1.69794	down
Lycium_barbarum_newGene_19539	70	88	84	23	20	32	1.64889	2.52239	2.23487	0.609322	0.512176	0.753599	0.000698803	-1.75931	down
CUFF260.16.1	10	10	18	290	89	303	0.144604	0.169207	0.289522	4.91397	1.43533	4.46795	1.1335e-09	4.11638	up
Lycium_barbarum_newGene_4741	0	0	0	65	37	210	0	0	0	0.735995	0.380926	1.79464	2.79757e-08	9.05357	up
genome_GLEAN_10007148	365	698	611	22	118	25	19.7845	45.7618	37.1345	1.34343	7.01071	1.31396	3.05551e-06	-3.42844	down
genome_GLEAN_10014251	5	4	6	46	98	67	0.255418	0.257557	0.317339	2.96426	6.07207	3.76564	3.34945e-07	3.75506	up
genome_GLEAN_10076571	354	414	609	187	132	122	4.20094	5.94338	8.11643	2.54776	1.72417	1.43717	3.4682e-05	-1.68738	down
genome_GLEAN_10019215	232	71	224	326	428	1298	11.8022	4.35166	12.7629	19.0414	23.9149	65.9891	0.00638001	1.89976	up
genome_GLEAN_10032721	520	1488	168	81	99	39	3.05273	10.564	1.10338	0.541743	0.637673	0.22447	3.97267e-05	-3.4024	down
CUFF4.242.1	255	90	118	1592	3971	3770	6.458	2.76483	3.3397	46.3938	110.835	95.568	2.21952e-21	4.2931	up
genome_GLEAN_10041405	23269	15780	22850	1850	2084	1996	433.766	355.833	477.843	39.5689	42.689	37.1292	1.31605e-95	-3.42686	down
Lycium_barbarum_newGene_24273	332	549	637	90	73	111	6.26815	12.5596	13.521	1.93694	1.50822	2.08117	2.06973e-10	-2.54421	down
genome_GLEAN_10034419	1046	644	832	223	370	390	39.4227	29.3354	35.1775	9.63506	15.2931	14.6511	1.39205e-06	-1.412	down
genome_GLEAN_10075334	190	129	156	52	66	53	16.2714	13.2982	14.9968	5.10346	6.19638	4.46812	1.71328e-05	-1.51672	down
genome_GLEAN_10015995	1433	1021	2014	223	169	83	54.4823	46.9792	85.951	9.73099	7.03446	3.11898	1.61415e-12	-3.25123	down
CUFF88.122.1	43	50	60	253	209	203	3.53941	5.01534	5.52447	24.1347	19.069	16.8336	2.59148e-08	2.07	up
genome_GLEAN_10036727	799	662	963	2513	2559	4446	45.0497	45.1342	60.934	162.697	158.648	250.382	1.24784e-11	1.90848	up
CUFF186.66.1	575	713	444	65	193	109	24.0107	36.0417	20.8133	3.07528	8.83104	4.5407	1.56829e-06	-2.31677	down
genome_GLEAN_10061643	539	409	724	188	164	93	18.4727	16.9552	27.8694	7.39346	6.17036	3.1769	6.89515e-06	-1.93682	down
genome_GLEAN_10036898	203	154	204	72	84	59	10.3086	9.47627	11.6391	4.20174	4.68314	2.97916	5.72787e-05	-1.42528	down
Lycium_barbarum_newGene_21351	125	160	93	286	284	254	0.881836	1.41579	0.810213	2.37941	2.24678	1.86913	0.00736328	1.064	up
genome_GLEAN_10034495	11	15	10	74	88	76	0.177274	0.316575	0.188106	1.4876	1.6865	1.31649	1.66012e-06	2.66339	up
genome_GLEAN_10029141	58	271	172	21	49	42	0.577345	3.27776	1.92878	0.234939	0.532469	0.419168	0.00418683	-2.27954	down
genome_GLEAN_10029147	1355	1993	1811	8488	8679	8750	20.7812	36.9851	31.1662	149.417	146.35	133.997	2.61383e-21	2.26046	up
genome_GLEAN_10017558	14256	14928	10186	6242	4188	4598	403.535	511.158	323.467	202.749	130.299	129.921	1.3149e-06	-1.43452	down
genome_GLEAN_10020546	573	408	455	287	178	229	28.1442	24.2097	25.0784	16.1725	9.57371	11.239	0.00102211	-1.08208	down
genome_GLEAN_10067344	202	139	151	591	1744	483	1.85601	1.54718	1.5571	6.24749	17.6679	4.44249	8.31441e-06	2.47469	up
genome_GLEAN_10067343	168	97	94	2023	3351	4489	3.12876	2.18454	1.97005	43.4534	68.9542	83.901	2.71053e-45	4.72235	up
Lycium_barbarum_newGene_20038	83	86	280	18	52	27	0.729562	0.793963	2.15062	0.131041	0.437541	0.184014	0.00495928	-2.27583	down
genome_GLEAN_10036195	151	52	148	3620	2546	3142	2.75505	1.14578	3.03368	75.9206	51.1336	57.313	5.49839e-34	4.71106	up
genome_GLEAN_10015235	58	58	86	152	123	194	1.85698	2.24297	3.12565	5.63543	4.38136	6.28147	0.00864606	1.15592	up
genome_GLEAN_10056968	791	3294	374	214	287	299	10.9705	55.2806	5.81385	3.40065	4.37506	4.12748	0.00109718	-2.60574	down
genome_GLEAN_10026266	277	232	206	83	85	64	4.35119	4.40536	3.62137	1.47884	1.46195	0.997295	5.05944e-07	-1.66633	down
genome_GLEAN_10026264	567	345	634	178	230	205	28.3348	20.8609	35.5851	10.1983	12.6471	10.2171	1.07354e-05	-1.37742	down
genome_GLEAN_10064865	461	130	200	4	49	2	4.40268	1.49419	2.13714	0.034937	0.50478	0.014306	0.00104585	-3.86275	down
CUFF75.130.1	554	644	505	1197	1024	1709	19.0622	26.8285	19.4826	47.3174	38.764	58.7616	8.98369e-05	1.13634	up
genome_GLEAN_10027135	3639	2712	4964	1377	1481	1598	82.6867	74.5397	126.53	35.8794	36.9719	36.2326	4.81379e-08	-1.3932	down
genome_GLEAN_10056388	4127	8293	5084	95	247	191	129.444	314.698	178.885	3.38799	8.48248	5.95152	7.45416e-34	-5.13706	down
genome_GLEAN_10042201	388	315	565	2775	5566	3738	7.40994	7.26114	12.0915	60.8371	116.885	71.2957	1.0814e-21	3.19457	up
genome_GLEAN_10044919	664	447	407	2302	1084	1238	8.05632	6.55706	5.53649	32.0849	14.4713	15.0146	0.000175365	1.59164	up
genome_GLEAN_10077024	316	128	114	2594	593	1878	5.37411	2.62406	2.16231	50.7459	11.1074	31.9591	3.27235e-07	3.18248	up
genome_GLEAN_10055600	420	488	340	141	264	181	7.18329	10.1053	6.52014	2.75953	4.96395	3.08964	0.00271954	-1.15951	down
genome_GLEAN_10003864	2687	2056	2331	1115	1171	1169	39.6874	36.7465	38.6252	18.8902	19.0146	17.2411	1.72898e-16	-1.0799	down
genome_GLEAN_10072219	167	114	195	54	20	35	3.45259	2.85006	4.53003	1.28527	0.45417	0.707558	0.00018733	-2.15173	down
genome_GLEAN_10029422	466	479	620	1579	1530	1725	9.60183	11.9316	14.3178	37.3141	34.6504	35.4698	2.80082e-14	1.57047	up
genome_GLEAN_10054956	90	208	349	30	28	40	1.62287	4.57811	7.11117	0.61367	0.556983	0.723009	1.50493e-05	-2.8031	down
genome_GLEAN_10044236	504	866	371	139	276	161	15.7346	32.7051	12.9852	4.97881	9.45702	5.02044	0.001173	-1.68003	down
CUFF195.190.2	371	344	373	53	91	46	13.8623	15.5421	15.6304	2.23056	3.70181	1.68749	3.8202e-12	-2.56924	down
genome_GLEAN_10011782	706	290	407	166	129	104	7.33812	3.6429	4.74917	1.9719	1.47194	1.07277	3.90313e-05	-1.82219	down
genome_GLEAN_10011784	401	223	342	37	0	36	14.4051	9.68353	13.7781	1.48674	0	1.28593	0.00089233	-3.75126	down
genome_GLEAN_10050239	842	1027	1235	293	324	242	10.0728	14.8738	16.5867	4.01504	4.2607	2.88174	3.75886e-11	-1.90939	down
genome_GLEAN_10006676	1696	1568	1296	698	697	674	15.8352	17.7168	13.5728	7.48123	7.14898	6.27874	8.10517e-10	-1.19057	down
genome_GLEAN_10064092	382	365	588	1683	1052	1010	4.82409	5.57843	8.33542	24.4047	14.6119	12.737	0.000167712	1.454	up
CUFF214.168.1	2685	2229	3469	297	637	477	60.3489	60.6115	87.4698	7.65423	15.7257	10.6956	1.62777e-16	-2.63251	down
genome_GLEAN_10006738	3234	3029	3121	1388	1199	1527	90.9254	103.006	98.4241	44.7557	37.0486	42.8524	5.97921e-15	-1.24348	down
genome_GLEAN_10075531	259	444	578	11	6	13	23.3779	48.5113	58.5987	1.13352	0.558424	1.13888	1.51506e-24	-5.48869	down
genome_GLEAN_10068574	119	79	129	43	16	31	1.9762	1.58254	2.40365	0.820728	0.282409	0.498909	0.00218824	-1.88888	down
genome_GLEAN_10068576	7293	8286	7181	3060	3373	2623	75.5074	103.772	83.4052	36.3522	38.3767	27.1049	1.04917e-10	-1.38499	down
genome_GLEAN_10070163	140	148	98	351	422	381	2.81043	3.58946	2.20611	8.08134	9.32041	7.63951	5.63455e-07	1.52108	up
genome_GLEAN_10068579	2872	2053	2533	930	1510	976	26.2431	22.6868	25.9629	9.74679	15.1662	8.9013	1.0561e-05	-1.17206	down
CUFF306.126.1	40	29	65	195	280	222	1.58985	1.41178	2.94555	9.00117	12.4236	8.94631	1.37694e-07	2.32899	up
CUFF136.34.1	4723	6460	5508	12273	14793	13532	65.7334	108.773	86.0017	196.031	226.309	188.017	1.10416e-07	1.21325	up
CUFF307.84.1	1476	1887	1833	641	666	889	83.2406	128.756	116.015	41.5015	41.2771	50.0504	6.33824e-08	-1.3146	down
genome_GLEAN_10063400	708	275	317	132	67	66	17.978	8.42368	9.02971	3.82332	1.84909	1.65159	3.18897e-05	-2.28902	down
genome_GLEAN_10063405	28	99	153	598	1003	1169	0.383426	1.68141	2.4213	9.70319	15.597	16.5139	2.5371e-07	3.20733	up
genome_GLEAN_10021648	3492	2968	5013	716	581	571	46.1484	47.4584	74.3387	10.848	8.43492	7.52841	2.13282e-22	-2.65954	down
CUFF197.232.1	14	6	20	398	372	455	0.990849	0.469308	1.60637	33.3835	29.8184	33.1427	2.34015e-31	4.89342	up
genome_GLEAN_10015030	567	729	615	1554	2284	1421	19.8411	30.8679	24.1424	62.4341	87.9107	49.6707	5.00798e-06	1.39737	up
genome_GLEAN_10043308	2582	2421	3081	711	900	813	76.9696	87.2875	103.028	24.2914	29.4717	24.1922	1.23664e-23	-1.79387	down
genome_GLEAN_10030281	2991	1991	2643	913	771	533	50.9	40.9703	50.4596	17.8134	14.418	9.04997	2.54606e-09	-1.80638	down
Lycium_barbarum_newGene_23009	45	46	108	11	11	8	0.725114	0.906694	2.28085	0.190579	0.196076	0.114224	0.000270673	-2.77751	down
genome_GLEAN_10033642	1668	1126	946	3630	2285	2317	40.1746	32.7933	25.5454	100.339	60.4931	55.7177	0.00184969	1.11565	up
CUFF275.42.1	0	0	3	743	829	2416	0	0	0.06761	25.6591	27.4368	72.649	1.84591e-23	10.2906	up
genome_GLEAN_10049538	4793	8480	6554	2612	4075	2609	130.819	280.007	200.69	81.8009	122.239	71.0905	0.00149638	-1.1697	down
genome_GLEAN_10012331	3419	3028	4190	1449	1810	1131	50.5071	54.1117	69.4363	24.5527	29.3897	16.6717	1.44512e-06	-1.32152	down
genome_GLEAN_10022431	340	390	289	722	2760	1244	4.29133	5.95527	4.08852	10.4696	38.345	15.6897	3.54056e-05	2.13772	up
genome_GLEAN_10039037	531	284	380	79	59	192	7.43574	4.80321	5.97112	1.25464	0.899235	2.67429	0.000417858	-1.91506	down
genome_GLEAN_10041369	577	234	601	147	71	104	15.5237	7.59828	18.1662	4.53769	2.09459	2.78584	3.06922e-05	-2.14524	down
genome_GLEAN_10052826	4573	3849	4326	2057	2218	1997	41.0738	41.8124	43.5822	21.1986	21.8964	17.8984	1.83194e-15	-1.07071	down
genome_GLEAN_10052820	265	328	245	72	104	64	6.64122	9.94728	6.88673	2.04955	2.8504	1.58384	1.15738e-06	-1.86574	down
CUFF293.92.1	441	380	688	31	28	42	30.5817	31.8995	53.5835	2.44569	2.09459	2.86092	5.23778e-26	-3.95745	down
genome_GLEAN_10038347	3037	3053	3594	1513	1238	1076	60.7761	73.9111	80.7	34.736	27.2219	21.4869	2.8214e-08	-1.38276	down
genome_GLEAN_10069038	114	127	141	45	74	41	2.59193	3.48157	3.60243	1.1578	1.83397	0.929793	0.00668407	-1.31353	down
genome_GLEAN_10024127	2264	1993	1594	5736	6253	7561	151	160.862	119.315	439.195	458.546	503.617	2.73202e-19	1.68274	up
genome_GLEAN_10008819	0	4	0	122	58	164	0	0.113076	0	3.7813	1.72336	4.4328	1.1388e-07	6.32336	up
Lycium_barbarum_newGene_21091	958	926	346	30	90	53	4.25206	4.97405	1.7208	0.151922	0.434493	0.234122	1.37925e-11	-3.75749	down
CUFF243.130.1	322	173	328	22	52	50	12.7628	8.25779	14.5691	0.996631	2.24453	1.96411	3.69362e-09	-2.78429	down
genome_GLEAN_10066843	2003	2464	1538	6	34	10	20.8312	31.0045	17.9525	0.068935	0.381908	0.096045	2.69619e-37	-6.98331	down
Lycium_barbarum_newGene_13991	2009	1690	2119	746	908	982	27.5118	27.9742	32.7591	11.7136	13.7007	13.4065	2.92623e-14	-1.19822	down
Lycium_barbarum_newGene_13995	45	67	28	1253	727	813	1.08971	2.00268	0.771181	38.0057	21.9102	21.9725	2.95393e-21	4.26577	up
Lycium_barbarum_newGene_13996	84	47	24	444	193	218	3.75188	2.51172	1.16143	22.8643	9.48902	9.74598	0.000170226	2.46007	up
genome_GLEAN_10011014	1374	1616	1358	8000	10881	13346	26.4209	37.5988	29.2882	176.601	230.082	256.312	5.91738e-36	2.81412	up
genome_GLEAN_10022982	170	201	209	520	413	573	4.88349	7.00659	6.74157	17.2103	13.1064	16.5179	3.8819e-06	1.31598	up
genome_GLEAN_10002887	386	304	193	424	705	815	22.3479	21.3149	12.513	28.1938	44.8773	47.1285	0.00843361	1.07464	up
genome_GLEAN_10057951	510	530	671	273	257	258	12.5712	15.7887	18.5356	7.71264	6.94914	6.32907	3.86082e-06	-1.17184	down
Lycium_barbarum_newGene_18529	9553	8716	5455	3222	1210	1131	313.716	346.263	200.959	121.416	43.6716	37.0659	4.87108e-05	-2.10613	down
CUFF60.219.1	375	194	482	20	27	15	24.7609	15.5101	35.7899	1.48945	1.89764	0.941482	5.69166e-17	-4.11479	down
genome_GLEAN_10025985	788	315	561	132	261	204	7.26007	3.50638	5.79262	1.38905	2.64404	1.86879	0.000584939	-1.51465	down
genome_GLEAN_10044308	242	257	190	112	93	63	5.29765	6.78145	4.64553	2.79031	2.22309	1.36309	0.00135196	-1.40422	down
genome_GLEAN_10026189	156	125	129	0	12	23	1.98931	1.9285	1.84447	0	0.162474	0.283408	0.000637877	-3.65086	down
genome_GLEAN_10041044	25	64	46	367	148	142	0.254712	0.800902	0.527857	4.37091	1.68046	1.47125	0.00182979	2.23345	up
CUFF180.108.1	358	241	464	116	140	170	25.9294	21.1063	37.723	9.56569	11.1256	12.237	0.000135223	-1.37159	down
genome_GLEAN_10017082	306	459	349	630	807	1706	9.0745	16.4702	11.6114	21.4587	26.3214	50.5763	0.00278685	1.39727	up
genome_GLEAN_10041570	1021	1324	1051	2644	2298	3406	22.1173	34.6849	25.5348	65.7274	54.7181	73.6526	2.69672e-06	1.2267	up
Lycium_barbarum_newGene_11434	633	631	595	330	238	250	2.21379	2.66932	2.33466	1.32477	0.911748	0.873322	1.13196e-05	-1.2292	down
genome_GLEAN_10044894	587	588	1008	251	405	401	15.606	18.9149	30.0688	7.64198	11.8242	10.6433	0.00302708	-1.11349	down
CUFF297.50.1	621	414	616	242	90	29	22.9789	18.5231	25.5935	10.2555	3.66024	1.06899	0.00655807	-2.17859	down
Lycium_barbarum_newGene_5194	49	87	63	566	333	356	1.80833	3.91466	2.6501	24.3411	13.7001	13.3242	1.30981e-08	2.60127	up
Lycium_barbarum_newGene_25569	270	263	266	64	98	40	1.89142	2.58948	2.13554	0.614904	0.865071	0.236012	7.69561e-06	-2.03047	down
genome_GLEAN_10004596	104	79	98	17	24	27	3.20461	2.92935	3.37997	0.594203	0.803497	0.822168	3.77111e-06	-2.10237	down
genome_GLEAN_10004597	479	417	329	149	84	127	4.77911	5.03316	3.68317	1.70635	0.916933	1.25857	8.73048e-07	-1.80879	down
genome_GLEAN_10039661	342	532	571	2008	5332	3103	5.89344	11.1091	11.0457	39.7789	101.174	53.4697	3.43062e-11	2.7717	up
genome_GLEAN_10070823	145	97	92	5	11	12	2.37861	1.93158	1.68807	0.094112	0.188722	0.184896	1.37808e-10	-3.63106	down
genome_GLEAN_10070825	102	113	78	14	10	28	2.07666	2.79511	1.78136	0.307674	0.22099	0.564941	3.15169e-05	-2.57025	down
CUFF243.212.2	537	612	584	248	299	167	18.2613	25.1615	22.2822	9.65609	11.1707	5.66956	0.000154624	-1.32996	down
genome_GLEAN_10037577	1496	2021	2416	731	1020	490	11.6776	19.0809	21.1507	6.53951	8.7479	3.81361	0.000239411	-1.46081	down
genome_GLEAN_10049164	501	382	453	182	104	165	6.81313	6.2763	6.90432	2.83183	1.54188	2.23122	1.50892e-06	-1.60606	down
Lycium_barbarum_newGene_1438	336	458	305	600	935	964	8.95513	13.2238	7.25296	10.2747	22.4875	14.8337	0.00111779	1.10486	up
Lycium_barbarum_newGene_1435	73	64	86	15	13	7	6.28661	6.67335	8.38104	1.4722	1.19235	0.56629	1.26739e-05	-2.70834	down
CUFF83.85.1	107	110	190	12	31	37	2.68572	3.33808	5.36381	0.339941	0.840924	0.918326	7.82938e-05	-2.42691	down
CUFF292.101.1	2704	3027	2148	1268	691	698	39.3251	53.2537	35.0389	21.1521	11.0428	10.125	2.50628e-05	-1.60596	down
Lycium_barbarum_newGene_8012	135	95	78	182	192	271	2.94748	2.50124	1.91159	4.56515	4.62803	5.9188	0.00889773	1.01372	up
genome_GLEAN_10025647	1092	1165	1140	548	570	487	16.6573	21.4906	19.5062	9.5832	9.55534	7.40341	4.38522e-08	-1.13526	down
genome_GLEAN_10075707	408	333	361	140	85	101	11.773	11.6356	11.669	4.62871	2.67889	2.88467	9.29508e-08	-1.79316	down
genome_GLEAN_10075700	326	202	248	90	49	101	7.95375	5.94274	6.79219	2.51533	1.29963	2.45015	4.98024e-05	-1.73144	down
Lycium_barbarum_newGene_7771	380	1483	1744	0	0	0	7.70769	36.4243	39.7096	0	0	0	5.33925e-20	-12.7628	down
Lycium_barbarum_newGene_9763	259	105	284	598	1192	1634	7.61028	3.72428	9.38268	20.1606	38.5479	48.0114	1.59774e-06	2.34554	up
Lycium_barbarum_newGene_3105	138	169	141	64	62	97	1.49386	2.12792	1.69576	0.760381	0.954161	1.00225	0.00970064	-1.07859	down
genome_GLEAN_10073707	39573	24664	24899	11212	9933	8399	447.173	337.145	315.631	145.383	123.372	94.7435	1.83892e-10	-1.62012	down
CUFF273.170.1	949	587	688	193	305	135	18.1706	13.5887	14.7773	4.23763	6.40667	2.57566	3.86082e-06	-1.84439	down
Lycium_barbarum_newGene_6160	212	337	191	2	2	0	1.82723	3.40967	1.84112	0.018518	0.017737	0	8.19866e-17	-7.59941	down
genome_GLEAN_10038897	1236	771	1901	388	670	312	17.2856	13.04	29.8253	6.22625	10.2964	4.34396	0.00108539	-1.5505	down
genome_GLEAN_10038894	453	772	504	123	145	83	13.1226	27.0429	16.3601	4.06292	4.59513	2.37909	2.22169e-08	-2.36682	down
genome_GLEAN_10071832	8278	11572	5364	17041	24308	19666	191.183	323.322	138.978	451.648	617.086	453.436	0.00117601	1.20013	up
genome_GLEAN_10030363	1280	1108	1728	496	359	531	16.9167	17.7156	25.6125	7.51028	5.21124	6.99393	1.30525e-08	-1.61988	down
genome_GLEAN_10056510	5873	4799	6082	2208	2607	1979	88.7982	87.7655	103.161	38.3132	43.3173	29.8577	1.83575e-12	-1.347	down
genome_GLEAN_10043535	9	29	24	112	127	158	0.229908	0.913385	0.715077	3.41195	3.73655	4.21507	3.54056e-05	2.58716	up
CUFF241.60.1	7372	3946	3491	10774	9505	11875	192.456	124.611	102.233	322.81	272.774	309.514	0.000580279	1.08731	up
genome_GLEAN_10027393	5	0	0	273	68	80	0.145304	0	0	9.92994	2.34662	2.51295	8.08464e-07	6.44964	up
genome_GLEAN_10008228	2862	2589	3490	323	338	297	73.5718	80.4974	100.646	9.50083	9.53802	7.61538	9.51088e-63	-3.27115	down
Lycium_barbarum_newGene_20092	451	10	508	39	38	14	13.5508	0.42264	16.8186	1.50737	1.1688	0.398615	0.00471675	-3.3916	down
genome_GLEAN_10013741	7317	4933	5691	10444	12550	19364	332.499	271.175	290.092	544.628	626.832	878.452	5.53591e-06	1.18114	up
genome_GLEAN_10016150	22	11	31	124	337	147	0.174186	0.100143	0.282239	1.16277	3.04703	1.20759	8.13415e-07	3.20292	up
CUFF188.29.1	2184	1437	2358	258	323	289	46.8319	37.2824	56.728	6.3475	7.61095	6.17949	5.30475e-35	-2.82478	down
Lycium_barbarum_newGene_23610	93	138	121	284	281	348	1.52318	2.86226	2.42462	5.41073	4.93252	5.66041	0.000140518	1.30348	up
CUFF179.68.1	120	71	134	590	645	896	3.69241	2.65154	4.65314	20.9979	21.9709	27.7191	8.93466e-18	2.66214	up
genome_GLEAN_10069600	60	59	71	595	354	592	3.38832	4.01682	4.49953	38.7857	22.0852	33.5425	1.8396e-17	2.96986	up
genome_GLEAN_10022664	3262	2283	2108	807	884	797	24.1132	20.4193	17.4844	6.84215	7.17804	5.87944	1.42868e-15	-1.66162	down
CUFF65.162.1	99	22	68	424	197	172	4.56629	1.21742	3.49475	22.4537	9.98053	7.89698	0.00418605	2.08951	up
genome_GLEAN_10036039	437	547	575	1019	987	1354	8.34038	12.6308	12.3095	22.3305	20.7106	25.8208	6.9692e-05	1.03856	up
genome_GLEAN_10036032	273	270	303	796	748	675	7.14023	8.523	8.8974	23.9232	21.5306	17.6271	2.9102e-09	1.34285	up
genome_GLEAN_10020135	89	182	165	299	799	721	3.88461	9.61289	8.06775	15.0148	38.4246	31.4931	0.000197428	1.96067	up
genome_GLEAN_10028707	647	718	841	351	300	274	35.08	47.0494	51.1572	21.7933	17.865	14.8116	2.64849e-06	-1.30379	down
genome_GLEAN_10023533	506	97	413	3926	1720	1543	20.7351	4.78385	18.9677	184.731	77.5066	63.1668	1.05185e-05	2.84696	up
CUFF137.64.1	1072	671	700	1868	1446	1752	25.6764	19.4234	18.806	51.3312	38.0633	41.8777	9.7395e-05	1.01892	up
genome_GLEAN_10038130	16513	13309	17469	87	140	63	938	914.52	1113.2	5.67088	8.70636	3.56275	2.39528e-132	-7.39249	down
genome_GLEAN_10029076	134	126	117	49	5	16	1.97328	2.25929	1.94004	0.825079	0.065191	0.227358	0.0099107	-2.43643	down
genome_GLEAN_10066183	3140	6448	3449	2205	1990	2187	81.7122	203.004	100.684	65.8566	56.9097	56.8004	0.00586105	-1.11212	down
genome_GLEAN_10066182	705	2073	1004	380	462	155	29.9257	106.476	47.7977	18.4796	21.5322	6.5345	0.00166719	-1.9998	down
Lycium_barbarum_newGene_15248	398	467	422	860	1157	1456	3.21485	4.57802	3.8476	7.27057	9.99156	11.5345	2.04755e-07	1.35698	up
genome_GLEAN_10009957	2475	1951	2339	981	1028	1151	19.9468	19.0194	21.15	9.06917	9.103	9.26098	2.6648e-19	-1.14839	down
genome_GLEAN_10044511	1174	1057	1293	579	314	374	28.4391	30.9664	35.1383	16.0766	8.34612	9.02664	1.07143e-05	-1.50963	down
genome_GLEAN_10027621	481	505	388	177	189	152	9.33585	11.8586	8.43802	3.92847	4.02584	2.92899	2.45962e-07	-1.46042	down
Lycium_barbarum_newGene_17483	161	12	55	538	321	373	4.85502	0.414851	1.84283	18.6177	10.6335	11.2252	0.00424324	2.46524	up
Lycium_barbarum_newGene_17488	28	25	31	138	103	128	0.488539	0.521388	0.599868	2.76524	1.98568	2.22588	1.08274e-06	2.08881	up
genome_GLEAN_10042911	1497	1216	1251	4036	4258	6385	74.4311	73.1384	69.7947	230.369	232.783	317.052	5.29264e-19	1.82849	up
Lycium_barbarum_newGene_7367	161	77	148	36	40	14	5.5133	3.1929	5.68298	1.38227	1.50589	0.473793	0.00136023	-2.11362	down
Lycium_barbarum_newGene_16284	9	184	96	388	1297	1043	0.221438	5.3382	2.62414	10.922	31.9468	25.4765	0.00137421	3.09442	up
Lycium_barbarum_newGene_16619	1200	2365	1284	3169	5415	6290	16.3201	39.2145	19.6901	49.3211	81.1952	85.3798	0.000326393	1.51589	up
genome_GLEAN_10031217	598	527	753	91	113	58	14.5909	15.5651	20.6405	2.54992	3.03479	1.40968	9.12139e-16	-2.88313	down
genome_GLEAN_10031216	428	318	183	25	122	98	6.15386	5.53596	2.94801	0.398099	1.91718	1.39852	0.00374356	-1.9953	down
genome_GLEAN_10031213	0	2	0	79	136	47	0	0.07483	0	4.59719	7.65448	2.40114	6.03235e-07	6.96569	up
genome_GLEAN_10006818	25	24	42	234	237	311	0.441356	0.520447	0.842567	4.83029	4.69887	5.59124	3.63536e-15	3.04386	up
genome_GLEAN_10076866	258	485	90	14	34	22	10.3066	23.4834	4.00467	0.607043	1.47375	0.870178	1.11814e-06	-3.67094	down
genome_GLEAN_10073980	902	696	812	1748	2482	2731	20.3673	19.0086	20.5715	45.3138	61.6458	61.5926	7.00082e-14	1.47199	up
genome_GLEAN_10030167	1060	730	862	274	118	59	17.2916	14.4064	15.7806	5.115	2.10045	0.95389	2.60825e-05	-2.55219	down
genome_GLEAN_10071589	859	1073	789	411	564	420	21.2279	32.0887	21.8711	11.6428	15.3122	10.3601	0.000520989	-1.02889	down
CUFF144.80.1	1791	1224	2383	362	485	549	80.925	66.8981	120.814	18.7362	24.0652	24.7308	1.10864e-11	-2.00528	down
genome_GLEAN_10071581	168	404	100	1295	636	801	2.91269	8.50187	1.93799	25.8567	12.1497	13.9155	0.00326137	1.94946	up
genome_GLEAN_10040282	18	10	10	90	87	158	0.760542	0.515644	0.46529	4.45198	4.07734	6.78361	6.26632e-08	3.08669	up
CUFF77.93.3	254	106	264	55	25	49	5.43685	2.74097	6.34024	1.34675	0.588395	1.04367	7.20328e-05	-2.29545	down
genome_GLEAN_10070679	198	64	187	1292	708	923	2.16288	0.834081	2.28639	16.1967	8.50084	10.0654	2.85285e-08	2.69509	up
genome_GLEAN_10070677	356	230	303	108	72	52	10.3058	8.05127	9.83257	3.55991	2.28811	1.49487	9.47922e-06	-1.95655	down
genome_GLEAN_10037301	1119	443	798	2879	1437	1813	18.622	8.91658	14.8867	55.0006	26.2943	30.1216	0.0025724	1.37302	up
genome_GLEAN_10061535	5366	3810	2073	35	24	23	75.5595	64.9027	32.7417	0.555702	0.35983	0.313028	8.01553e-69	-7.13026	down
Lycium_barbarum_newGene_19887	427	354	588	13	71	78	10.6069	10.6261	16.3824	0.352609	1.9192	1.91861	5.78202e-07	-3.16404	down
CUFF180.62.1	1308	928	1006	357	245	303	44.3196	38.053	38.2554	13.867	9.09998	10.2402	2.75335e-13	-1.87605	down
genome_GLEAN_10075919	164	185	149	370	410	579	5.62052	7.68373	5.73393	14.6095	15.512	19.906	3.14881e-06	1.37734	up
genome_GLEAN_10062372	119	107	148	358	451	256	2.79102	3.0136	3.89416	9.63051	11.6159	5.98915	0.000126362	1.4663	up
Lycium_barbarum_newGene_15081	287	158	211	47	78	100	5.14772	3.43478	4.24721	0.966976	1.53715	1.77988	0.000215892	-1.59678	down
Lycium_barbarum_newGene_15082	1174	1513	1340	527	637	546	22.5752	34.115	28.328	11.845	12.1873	8.9994	6.22543e-08	-1.30078	down
genome_GLEAN_10038442	229	120	150	686	628	614	4.87299	3.0751	3.57226	16.7845	14.7165	13.0687	5.76553e-11	1.92162	up
Lycium_barbarum_newGene_14024	1004	650	668	134	355	237	39.4818	30.9368	29.4747	6.02947	15.3217	9.29326	2.7801e-05	-1.73116	down
genome_GLEAN_10063026	407	632	782	181	313	258	10.8799	20.4382	23.4836	5.56026	9.20659	6.88701	0.000995937	-1.35379	down
genome_GLEAN_10060612	1932	3353	2292	403	1006	766	25.3279	53.1971	33.722	6.05771	14.4968	10.0205	7.80949e-06	-1.89391	down
Lycium_barbarum_newGene_14470	1666	1680	1988	536	279	462	18.0059	22.1338	24.3674	5.8988	2.98362	4.04986	5.21998e-11	-2.10886	down
genome_GLEAN_10015418	13764	11783	17719	520	560	476	1024	1060.46	1478.86	44.325	45.7342	35.3034	2.31404e-120	-4.84406	down
genome_GLEAN_10056309	17772	20759	3894	131	1088	54	820.929	1159.98	201.757	6.89161	55.227	2.45018	0.000285383	-5.12858	down
Lycium_barbarum_newGene_23794	355	105	115	871	564	404	10.4306	3.72319	3.77394	29.3751	18.2182	11.8298	0.0071019	1.69417	up
genome_GLEAN_10021850	913	627	849	128	126	74	31.9662	26.568	33.3614	5.14091	4.83475	2.58309	1.58242e-18	-2.89337	down
genome_GLEAN_10021852	12	19	7	56	96	98	0.74265	1.50383	0.452912	4.21888	6.89597	6.37059	0.000114221	2.63351	up
Lycium_barbarum_newGene_12077	63	67	65	13	28	23	3.66576	4.68604	4.20098	0.862939	1.777	1.33079	0.00440245	-1.67676	down
Lycium_barbarum_newGene_17644	1763	1229	1511	3532	3934	3777	28.2531	23.8195	27.1634	64.972	69.3175	60.4514	9.95743e-18	1.27649	up
CUFF235.115.1	92	128	134	282	274	532	2.70133	4.54084	4.3959	9.50045	8.82165	15.5852	0.000347022	1.53693	up
genome_GLEAN_10013153	954	773	923	446	308	365	9.43939	9.25229	10.2439	5.06583	3.35001	3.59915	5.97791e-07	-1.28291	down
CUFF284.270.1	2960	2048	3336	1050	1220	1105	131.633	110.197	166.439	53.553	59.6199	49.0253	8.01768e-10	-1.34953	down
genome_GLEAN_10039180	508	707	507	166	244	158	9.44736	15.9075	10.5642	3.53338	4.98582	2.91579	2.40753e-06	-1.66785	down
genome_GLEAN_10039187	1343	1046	1313	365	347	279	19.0648	17.9693	20.9108	5.94206	5.41161	3.94269	8.15154e-18	-1.93972	down
genome_GLEAN_10053513	10	4	7	51	182	126	0.506193	0.196626	0.404378	3.0716	10.4768	6.56695	8.99388e-08	4.04124	up
CUFF108.122.1	1442	1125	1449	467	574	467	25.898	24.4382	29.1852	9.60694	11.3149	8.36737	2.05957e-14	-1.45961	down
CUFF118.40.1	299	170	486	112	111	83	12.1773	8.35908	22.2411	5.23726	4.96702	3.36116	0.00108949	-1.6726	down
genome_GLEAN_10039459	116	167	282	62	40	26	1.83161	3.19888	5.01448	1.1294	0.690937	0.411967	0.000660127	-2.18115	down
genome_GLEAN_10039453	228	43	180	935	470	905	8.7457	1.97617	7.72412	41.177	19.8145	34.6449	0.000183485	2.35231	up
CUFF283.107.1	344	532	320	1157	1160	1513	4.93961	9.2612	5.15215	19.098	18.3496	21.7367	9.03461e-07	1.60026	up
Lycium_barbarum_newGene_25481	191	505	340	48	128	156	6.21437	10.1093	6.82523	0.829755	3.31929	3.49268	0.00698838	-1.75933	down
Lycium_barbarum_newGene_10003	0	0	0	222	36	92	0	0	0	9.48153	1.4465	3.41229	1.26461e-08	9.29662	up
genome_GLEAN_10051230	7	10	15	47	50	117	0.330311	0.540131	0.7736	2.52251	2.56528	5.47978	0.000585348	2.65432	up
CUFF161.66.1	630	541	868	363	165	338	11.1038	11.5177	17.1585	7.33351	3.18101	5.94012	0.00386267	-1.27831	down
genome_GLEAN_10054047	704	687	422	286	376	263	13.3795	15.7984	8.99669	6.22768	7.85498	4.99385	0.0046004	-1.02399	down
genome_GLEAN_10070478	48	29	47	205	354	1001	4.48205	3.26204	4.90022	21.9376	36.3342	93.3189	8.81864e-09	3.56987	up
CUFF174.73.2	2895	2333	3317	1335	898	1078	63.8792	62.2642	82.0941	33.7966	21.7708	23.741	9.38883e-08	-1.40577	down
genome_GLEAN_10050873	49	42	81	326	348	419	1.04937	1.08152	1.95428	8.07931	8.25411	9.03795	3.121e-13	2.61166	up
CUFF42.22.1	520	327	238	171	119	209	7.40908	5.62918	3.78969	2.79594	1.85808	2.96495	0.00993639	-1.16078	down
Lycium_barbarum_newGene_1048	54	49	82	204	320	274	0.445876	0.485656	0.756688	1.93309	2.90547	2.25267	8.52468e-08	2.04931	up
genome_GLEAN_10065935	24510	19898	31068	3576	3576	3207	510.058	500.908	725.282	85.3763	81.776	66.6215	6.70124e-44	-2.90883	down
genome_GLEAN_10060463	3916	3342	3833	2001	767	944	47.0922	48.6203	51.7142	27.6161	10.1364	11.3288	0.000332284	-1.59834	down
genome_GLEAN_10013835	380	283	320	178	167	142	14.1143	12.7294	13.3155	7.55963	6.81259	5.23616	0.000174123	-1.0515	down
genome_GLEAN_10013834	589	137	214	588	1712	1356	27.6401	7.76739	11.266	31.6676	88.3481	63.5621	0.00213421	1.93557	up
genome_GLEAN_10013839	1103	669	915	124	116	100	26.8723	19.6941	24.9871	3.44693	3.10385	2.42202	7.63602e-31	-3.01412	down
genome_GLEAN_10016365	112	112	117	44	22	26	1.90595	2.28798	2.2294	0.844341	0.400062	0.431868	0.000257274	-1.92815	down
genome_GLEAN_10073350	484	284	547	51	197	111	8.63488	6.12969	10.9466	1.04084	3.86454	1.96376	0.000750864	-1.92952	down
genome_GLEAN_10042767	902	199	287	120	118	69	42.3549	11.2737	15.1221	6.42178	6.04457	3.21861	0.00107357	-2.16126	down
genome_GLEAN_10074881	3024	1257	1270	4687	2897	5243	78.7032	39.5719	37.0801	139.985	82.8536	136.211	0.00728762	1.18764	up
genome_GLEAN_10074882	2113	1863	1867	4532	4366	5355	21.3433	22.7724	21.1617	52.5453	48.4838	54.0172	1.17184e-20	1.23241	up
genome_GLEAN_10043388	826	687	1029	375	525	249	28.578	28.7501	39.9011	14.8733	19.9452	8.57461	0.00280144	-1.18603	down
genome_GLEAN_10049983	320	391	388	1431	1053	1637	10.2917	15.2357	13.9932	52.8655	37.2767	52.6169	1.19902e-11	1.84358	up
genome_GLEAN_10049671	823	881	855	28	10	0	16.8305	21.7872	19.6202	0.633794	0.220641	0	4.90917e-05	-6.06536	down
genome_GLEAN_10033314	506	655	410	1005	1650	2572	7.7231	12.102	7.01617	17.6215	27.7184	39.2362	5.25728e-05	1.64194	up
CUFF161.37.1	274	152	300	44	86	56	23.4385	15.7495	28.8243	4.31458	8.04832	4.72447	1.22804e-05	-2.00818	down
genome_GLEAN_10073584	179	149	219	95	61	54	7.16784	7.21687	9.86899	4.37365	2.69576	2.14864	0.00247036	-1.41231	down
Lycium_barbarum_newGene_5023	37	55	67	110	132	294	0.392371	1.19549	1.11298	1.57906	1.78981	4.45938	0.0064311	1.65934	up
genome_GLEAN_10037117	22	35	20	223	239	294	0.419846	0.808264	0.420399	5.0027	5.12407	5.7334	2.20314e-15	3.22192	up
genome_GLEAN_10041521	118	140	119	760	280	398	2.75943	3.97374	3.13311	20.5359	7.22389	9.33574	0.000247151	1.89747	up
Lycium_barbarum_newGene_24539	2481	1782	2149	707	305	209	79.6876	69.2279	77.4413	26.0567	10.753	6.69942	2.65342e-06	-2.39582	down
genome_GLEAN_10060898	5665	4917	5215	1871	1676	1105	111.528	117.097	115.183	42.2701	36.2656	21.7	1.00937e-10	-1.79809	down
genome_GLEAN_10074142	675	827	547	2197	1922	1760	9.43246	13.9875	8.5812	35.256	29.5499	24.5725	2.81372e-07	1.46532	up
genome_GLEAN_10023746	1733	1735	1485	6302	4435	6046	34.7582	42.0979	33.423	145.1	97.8101	121.09	6.52225e-14	1.70941	up
genome_GLEAN_10021453	294	622	407	37	76	52	8.00009	20.5347	12.4513	1.15293	2.2506	1.40596	1.71379e-10	-3.09475	down
genome_GLEAN_10029623	1374	2184	1184	5553	4556	5906	31.3795	60.3409	30.3255	145.576	114.391	134.686	5.2125e-07	1.6817	up
Lycium_barbarum_newGene_10245	97	84	86	212	131	261	1.69257	1.80501	1.71807	4.4778	2.60046	4.70486	0.00934993	1.1242	up
Lycium_barbarum_newGene_13919	186	106	107	251	230	344	1.5647	1.04363	1.00648	2.42682	1.94497	2.89038	0.00920163	1.00537	up
genome_GLEAN_10020465	111	44	274	8	3	26	4.81789	2.28314	13.3443	0.387577	0.122253	1.11497	0.000547515	-3.60546	down
genome_GLEAN_10054204	16	9	30	730	462	1599	0.970401	0.654746	2.06744	52.5246	31.8073	100.093	1.65972e-21	5.59916	up
genome_GLEAN_10008186	100	36	32	311	452	293	2.34255	1.00396	0.831383	8.3772	11.6431	6.84702	8.99416e-07	2.63566	up
genome_GLEAN_10021338	41	56	51	367	276	177	0.760916	1.2526	1.05838	7.89486	5.68187	3.30875	4.94434e-07	2.42781	up
genome_GLEAN_10059787	4199	2060	2651	11677	8597	14079	93.3787	55.401	66.1402	298.016	210.165	312.577	1.94776e-10	1.91483	up
CUFF270.82.3	146	73	102	27	8	12	6.3934	3.88034	5.01354	1.34934	0.354474	0.491845	0.000102449	-2.77551	down
Lycium_barbarum_newGene_18799	206	299	250	98	146	128	3.86288	5.99303	5.44149	2.4766	2.69262	2.29751	0.00416176	-1.09622	down
genome_GLEAN_10008608	634	350	515	770	904	1592	19.6662	13.1271	17.9074	27.4072	30.7987	49.2878	0.00412249	1.06822	up
genome_GLEAN_10071117	1364	1018	1361	508	595	710	12.1171	10.9372	13.5684	5.17872	5.80948	6.29371	9.95082e-09	-1.09937	down
CUFF8.128.1	14	25	17	14385	692	4515	0.838214	1.79403	1.10654	1012.96	46.6497	276.541	1.47053e-12	8.42921	up
Lycium_barbarum_newGene_25073	2504	2018	3088	66	46	38	37.1708	36.2295	51.4218	1.1098	0.74155	0.560173	2.17789e-77	-5.69922	down
genome_GLEAN_10016356	419	314	202	1912	953	881	8.42157	7.63698	4.53888	44.1195	21.0661	17.6867	3.02326e-05	1.9869	up
genome_GLEAN_10017912	221	90	54	10	13	46	6.53247	3.21093	1.76399	0.32714	0.401087	1.34303	0.00760693	-2.46077	down
genome_GLEAN_10019170	434	734	530	102	110	67	18.6948	38.2814	25.594	5.0099	5.20014	2.84922	5.35743e-11	-2.66985	down
genome_GLEAN_10076124	15180	12137	16530	2995	3604	3002	246.848	238.744	301.543	55.8755	64.4039	48.7309	2.98608e-39	-2.23831	down
genome_GLEAN_10076127	161781	141343	132560	52783	30004	16831	1596.41	1687.2	1467.42	597.693	325.416	165.795	1.89279e-06	-2.14382	down
Lycium_barbarum_newGene_19064	29	33	33	65	98	193	0.589832	0.811445	0.766499	1.53235	2.23768	3.99543	0.00316596	1.81751	up
genome_GLEAN_10073575	2004	4291	4118	113	55	20	46.1517	119.551	106.406	2.96992	1.37692	0.437034	3.61487e-21	-5.82592	down
CUFF235.171.1	3967	2997	3363	7703	9414	11620	104.874	95.8494	99.7198	233.678	273.553	306.656	6.13516e-17	1.42021	up
CUFF194.131.1	2013	1453	2197	949	996	804	16.5055	14.4083	20.2095	8.93037	8.97615	6.5824	5.49712e-06	-1.0814	down
genome_GLEAN_10050999	2611	2589	2708	243	727	530	56.8508	68.189	66.1485	6.05409	17.3978	11.5124	1.09075e-10	-2.4731	down
genome_GLEAN_10050996	12208	11297	13510	3684	4887	4912	252.173	282.289	313.068	87.3253	110.943	101.289	2.62228e-22	-1.51715	down
genome_GLEAN_10025311	135	125	110	44	25	22	5.34158	5.98498	4.87979	1.95837	1.08158	0.855899	9.76312e-05	-2.0563	down
Lycium_barbarum_newGene_5345	4259	3466	6049	34	50	22	152.143	149.763	242.39	1.37724	1.93927	0.771215	2.78291e-88	-7.0643	down
genome_GLEAN_10040903	135690	109569	132771	13762	16071	19142	6302.68	6156.58	6918.43	733.529	820.456	887.549	1.0553e-107	-3.00473	down
genome_GLEAN_10068438	75	76	35	9	14	18	3.42638	4.19591	1.7958	0.474436	0.677322	0.815753	0.00178511	-2.25349	down
genome_GLEAN_10026666	1328	1701	1764	106	142	76	15.0563	23.3429	22.4503	1.36961	1.76212	0.856563	4.3865e-34	-3.94414	down
genome_GLEAN_10026669	2219	895	864	7979	5477	8794	53.5945	26.1526	23.3962	221.189	145.437	212.069	7.07423e-10	2.46462	up
genome_GLEAN_10068384	344	771	272	115	193	166	1.70478	4.62254	1.51176	0.65341	1.04742	0.820836	0.00395842	-1.64877	down
Lycium_barbarum_newGene_2583	540	448	529	121	288	270	13.4772	13.5239	14.8124	3.45952	7.88566	6.72191	0.00189124	-1.22868	down
CUFF297.99.1	52	51	81	12	8	4	4.25251	5.05159	7.5328	1.09787	0.677661	0.254274	0.000115256	-2.97124	down
genome_GLEAN_10033903	71	233	95	771	720	1153	1.89734	7.54683	2.85619	23.7618	21.2352	30.8912	2.2607e-06	2.61911	up
genome_GLEAN_10063523	1366	1201	1149	1922	3115	3599	13.6853	14.5581	12.9131	22.094	34.3052	35.9962	7.22229e-06	1.14864	up
CUFF60.191.1	94	169	125	8	5	1	11.3877	24.8883	16.9941	1.04308	0.5482	0.092442	7.88097e-10	-4.84304	down
genome_GLEAN_10063294	9	0	0	46	61	62	0.228868	0	0	1.3874	1.75595	1.63426	0.00637855	4.25385	up
genome_GLEAN_10064423	824	1279	628	99	163	38	8.42447	15.8184	7.20203	1.15147	1.83205	0.380769	4.90885e-08	-3.24613	down
genome_GLEAN_10048819	80076	53724	21593	1155	2740	3308	3580.96	2906.3	1083.24	59.2492	134.635	147.658	2.78707e-19	-4.49686	down
genome_GLEAN_10072872	2163	1666	1677	10891	10440	11894	12.4175	11.5689	10.7979	71.7708	65.8949	68.1814	1.79312e-77	2.54646	up
genome_GLEAN_10072873	331	178	184	1337	1239	1071	9.75863	6.34723	6.06709	45.2307	40.1614	31.5356	5.22573e-15	2.37117	up
Lycium_barbarum_newGene_19229	110	248	165	514	1619	2213	3.37887	9.24587	5.68546	18.3411	54.9948	68.3566	3.97867e-07	2.93485	up
genome_GLEAN_10048461	533	443	652	149	192	294	3.76129	3.77965	5.16015	1.20594	1.48676	2.07312	2.45337e-05	-1.42526	down
Lycium_barbarum_newGene_19222	3816	4068	5891	387	714	658	149.649	192.999	259.218	17.4068	30.7474	25.7647	2.24338e-24	-3.04037	down
CUFF223.87.2	982	785	1447	495	433	355	33.9715	32.8219	56.1327	19.6252	16.4586	12.2486	7.47421e-05	-1.36169	down
genome_GLEAN_10043027	46448	29257	37383	16463	23562	15183	428.18	326.258	386.591	174.156	238.737	139.72	4.13947e-05	-1.07158	down
CUFF240.81.2	683	637	586	334	368	249	6.34134	7.14926	6.10199	3.55983	3.75664	2.30594	0.000232773	-1.0481	down
genome_GLEAN_10067997	111	455	277	901	865	920	1.96018	9.72182	5.49533	18.2957	16.8217	16.2498	0.00820567	1.57369	up
genome_GLEAN_10040593	1174	656	570	1979	2147	3028	34.5113	23.3265	18.769	66.7438	69.3419	88.8403	1.93411e-06	1.53191	up
genome_GLEAN_10037636	73	85	113	237	269	467	2.0473	2.91228	3.58123	7.72255	8.37658	13.2251	2.4802e-05	1.76643	up
CUFF213.96.3	1287	1134	1632	330	508	550	51.5075	54.8767	73.2533	15.1201	22.3135	21.9608	1.04839e-09	-1.61035	down
genome_GLEAN_10052907	76	84	48	15	15	22	1.19096	1.59341	0.838835	0.26769	0.25814	0.332548	0.000665584	-2.06779	down
Lycium_barbarum_newGene_25584	6188	4393	6051	123	473	202	172.647	148.265	189.381	3.92324	14.4853	5.60994	2.21265e-22	-4.4382	down
genome_GLEAN_10028844	818	676	855	231	272	320	21.9564	21.9371	25.7557	7.10584	8.02761	8.57487	6.44239e-16	-1.56944	down
genome_GLEAN_10039809	3667	2979	4133	10861	10575	12893	49.4733	48.6162	62.5598	168.189	156.846	173.676	8.12151e-23	1.61966	up
genome_GLEAN_10039807	658	530	749	182	157	229	10.0814	9.83335	12.8763	3.19949	2.6415	3.50156	7.35053e-13	-1.82241	down
CUFF27.90.1	182	166	274	58	10	16	9.89606	10.9204	16.73	3.58846	0.586853	0.867974	0.000343185	-2.89317	down
genome_GLEAN_10016883	755	668	167	26	5	19	7.87378	8.42521	1.94833	0.305472	0.053809	0.190346	3.03941e-11	-5.02574	down
genome_GLEAN_10014950	2	4	3	172	564	197	0.08203	0.177627	0.147368	8.60057	27.1103	8.59758	1.27056e-16	6.62572	up
CUFF243.180.1	298	261	231	69	90	85	10.5609	11.1716	9.17581	2.80857	3.48474	3.00273	4.30096e-10	-1.75024	down
Lycium_barbarum_newGene_422	33	39	27	66	84	140	0.423611	0.606726	0.397003	0.991515	1.21114	1.82984	0.00993639	1.46993	up
CUFF182.60.1	46	103	84	8	1	0	4.24042	11.6013	8.7228	0.766103	0.051338	0	0.000173109	-4.7162	down
genome_GLEAN_10011829	287	275	245	541	1369	729	14.4057	16.7236	13.8213	31.2397	75.703	36.6023	6.86689e-05	1.64604	up
CUFF248.83.1	2424	2922	2411	766	934	858	52.3722	76.376	58.4474	18.9772	22.1666	18.4932	5.50408e-16	-1.66569	down
genome_GLEAN_10067766	907	525	584	152	92	79	14.0168	9.80675	10.1134	2.68594	1.54818	1.21195	3.27993e-11	-2.65553	down
genome_GLEAN_10023844	3523	2477	3504	11409	10420	18821	99.7148	84.7905	111.242	370.592	324.197	531.83	7.17856e-15	2.03981	up
genome_GLEAN_10023847	701	522	470	2057	2445	6832	19.9019	17.9074	14.9572	67.0285	76.3162	193.706	7.02135e-09	2.66331	up
genome_GLEAN_10013469	44751	23285	41863	1316	2756	2292	3725.07	2344.66	3909.17	125.637	252.104	190.418	7.59649e-39	-4.15856	down
genome_GLEAN_10045171	670	571	894	105	111	48	21.7485	22.3833	32.5429	3.88245	3.92753	1.55303	9.44816e-13	-3.0479	down
Lycium_barbarum_newGene_1412	843	810	510	309	393	402	7.51178	8.10377	4.75468	2.97902	3.66005	3.48503	0.000853021	-1.03135	down
Lycium_barbarum_newGene_16202	1305	723	1137	118	261	139	11.033	7.06517	10.4852	1.32787	2.83984	1.30526	7.01599e-12	-2.6521	down
genome_GLEAN_10067583	327	491	331	837	1176	1145	5.35394	9.72279	6.08241	15.7398	21.1808	18.7176	1.26311e-05	1.37955	up
genome_GLEAN_10042336	905	524	771	256	234	389	36.7347	25.6972	35.1211	11.8885	10.4363	15.7505	1.07559e-05	-1.37058	down
CUFF221.50.1	521	1394	717	2733	3920	6194	10.6118	34.3881	16.4105	63.9927	87.916	126.157	1.01083e-05	2.17206	up
CUFF270.22.1	1086	953	1245	2385	2374	2702	17.0018	18.0324	21.8537	42.8329	40.8459	42.2262	3.56605e-12	1.13111	up
Lycium_barbarum_newGene_6668	40	13	120	170	783	1104	1.23559	0.458929	4.20643	6.09441	26.9883	34.5492	0.000107555	3.49306	up
genome_GLEAN_10016140	780	660	903	1245	2382	1407	16.5112	16.8945	21.4297	30.2385	55.4409	29.7368	0.00187858	1.04914	up
genome_GLEAN_10049209	526	367	354	2809	2664	2441	8.6951	7.34171	6.55556	53.3356	48.4561	40.3117	1.28318e-35	2.62933	up
genome_GLEAN_10049208	1771	1562	1769	4628	2741	3329	87.0471	92.8964	97.515	261.054	148.082	163.357	0.000480655	1.03179	up
genome_GLEAN_10040206	1915	1426	1801	691	676	436	47.3299	42.6517	49.9459	19.5812	18.3539	10.7451	7.91078e-08	-1.54365	down
genome_GLEAN_10037388	127	161	136	44	51	26	4.65944	7.15372	5.58889	1.85338	2.03541	0.925653	0.00019692	-1.86203	down
genome_GLEAN_10037385	198	170	178	47	44	22	3.13388	3.25834	3.15916	0.844391	0.76263	0.347268	8.68361e-07	-2.306	down
genome_GLEAN_10071360	271	322	388	121	121	33	5.42394	7.79127	8.71192	2.7761	2.64508	0.64544	0.00334444	-1.86839	down
genome_GLEAN_10045036	516	816	878	1947	1713	1680	7.76661	14.8709	14.8304	33.6563	28.3652	25.2654	0.000244197	1.20951	up
CUFF254.63.1	119	87	132	16	19	34	9.66057	8.56281	12.0309	1.4787	1.64241	2.74108	4.00649e-06	-2.35409	down
genome_GLEAN_10065613	2637	2451	2987	784	1460	1199	135.988	152.911	172.797	46.3802	82.7573	61.69	1.16521e-06	-1.29419	down
genome_GLEAN_10062045	973	910	993	49	81	34	26.9794	30.5239	30.9083	1.54682	2.46483	0.915535	4.25598e-32	-4.18056	down
genome_GLEAN_10073590	2312	1647	2020	176	208	103	78.3767	67.5071	76.8071	6.81904	7.74043	3.47192	1.65385e-30	-3.64913	down
CUFF13.176.1	35	8	27	137	150	589	1.59058	0.399849	1.34081	7.13134	7.4899	26.6935	6.85468e-06	3.58631	up
genome_GLEAN_10032841	1153	912	1401	262	312	299	37.5454	35.9237	51.1974	9.7744	11.1434	9.72438	4.8975e-20	-2.03955	down
genome_GLEAN_10035491	836	559	683	1781	1883	1561	18.9304	15.3207	17.3558	46.3129	46.8968	35.2936	6.0231e-10	1.29371	up
genome_GLEAN_10067560	747	548	489	44	90	26	14.6589	13.0009	10.7623	0.989721	1.9328	0.494281	1.85843e-12	-3.51679	down
genome_GLEAN_10044406	313	293	360	755	1175	1013	6.75045	7.64456	8.72213	18.7235	27.8922	21.8498	9.76905e-11	1.54642	up
genome_GLEAN_10010313	5731	8281	5918	1484	651	1248	62.2447	108.807	72.1128	18.4914	7.76572	13.5273	1.31997e-11	-2.61735	down
genome_GLEAN_10037584	11144	11780	13180	4836	5658	6975	291.854	373.208	387.245	145.32	162.87	182.346	2.0146e-09	-1.11428	down
CUFF305.12.1	1124	2326	1107	122	105	35	28.1935	70.5921	31.1656	3.49124	2.87799	0.853635	3.30064e-13	-4.17658	down
genome_GLEAN_10032035	80	29	29	89	227	232	1.27788	0.551881	0.522132	1.63292	4.00283	3.70831	0.0038018	1.94721	up
CUFF148.92.1	439	386	606	109	157	93	9.4058	10.0017	14.5585	2.66593	3.67967	1.98285	1.31127e-08	-2.04302	down
genome_GLEAN_10036177	291	261	437	127	94	135	3.77672	4.10213	6.36976	1.89072	1.34302	1.74879	4.33036e-05	-1.52484	down
genome_GLEAN_10018463	4635	2653	6225	17138	11513	6554	79.6806	55.1679	120.048	338.12	217.554	112.479	0.00602544	1.37258	up
CUFF83.200.2	154	148	171	40	33	23	12.5062	14.5711	15.6011	3.66334	2.94241	1.84966	6.50508e-08	-2.34167	down
genome_GLEAN_10039107	707	518	740	302	390	315	23.7735	21.0363	27.8971	11.618	14.3795	10.5609	3.62265e-05	-1.0103	down
genome_GLEAN_10024901	103	122	100	16	47	47	2.18265	3.13675	2.37071	0.367999	1.09362	0.987578	0.00713655	-1.64829	down
genome_GLEAN_10000946	146	146	116	304	377	269	4.5137	5.44393	4.02367	10.8178	12.8335	8.30662	0.000317098	1.1674	up
genome_GLEAN_10010870	144	11	27	810	902	1854	2.06905	0.182857	0.425658	13.38	14.2672	26.6427	1.27522e-07	4.29149	up
CUFF131.80.1	1135	778	1334	124	211	105	75.0726	62.2518	99.0245	9.37681	15.3207	6.88159	1.20109e-15	-2.9245	down
CUFF60.118.1	824	1495	803	365	272	228	14.166	31.0743	15.4759	7.18958	5.13606	3.90962	1.01878e-05	-1.91513	down
genome_GLEAN_10070553	1419	1005	1085	2513	3115	4019	33.9696	29.1027	29.1514	69.0713	81.996	96.0959	2.34014e-11	1.40349	up
genome_GLEAN_10059622	11839	7103	5888	3670	3341	4449	219.722	159.452	122.589	78.1521	68.1501	82.4115	8.7964e-05	-1.15428	down
genome_GLEAN_10067049	1219	1462	1128	3432	2662	3292	22.6733	32.8811	23.5249	73.2518	54.4025	61.1159	4.65698e-07	1.2425	up
genome_GLEAN_10020594	3508	1930	3856	1151	663	1014	28.3021	18.8354	34.8979	10.651	5.87493	8.16708	9.02925e-07	-1.74441	down
genome_GLEAN_10020592	1456	1125	1347	673	609	600	18.5729	17.3497	19.2677	9.84905	8.53682	7.63554	1.82245e-09	-1.103	down
Lycium_barbarum_newGene_8444	8	139	55	675	522	360	0.286402	6.00963	2.19563	27.861	20.6076	12.9071	0.00277968	2.84241	up
Lycium_barbarum_newGene_22121	5602	4307	4676	1185	987	579	70.2504	57.389	62.1346	20.0041	14.197	8.89163	1.6441e-13	-2.43124	down
Lycium_barbarum_newGene_17056	93	37	80	683	563	1237	2.53898	1.21691	2.43586	21.3963	16.9073	33.6741	1.06822e-15	3.51875	up
genome_GLEAN_10054627	2672	3108	2739	1010	1038	1091	69.1073	97.2324	79.4689	29.9567	29.491	28.1517	1.25523e-16	-1.5024	down
genome_GLEAN_10001995	741	683	617	1939	2355	3322	37.9548	42.2969	35.4314	114.038	132.656	169.995	9.70434e-16	1.83247	up
CUFF86.140.1	132	71	92	180	293	264	6.034	3.91548	4.73073	9.44373	14.765	12.0826	0.000925728	1.27608	up
genome_GLEAN_10042813	0	5	0	94	136	374	0	0.029701	0	0.657997	0.915057	2.28642	8.43897e-09	6.77019	up
CUFF256.163.1	561	448	492	1495	1944	2724	16.256	15.6913	15.9866	49.7241	61.9218	78.8273	1.29887e-16	1.97378	up
genome_GLEAN_10055505	511	492	432	100	213	126	5.95813	6.9497	5.65729	1.32844	2.732	1.46808	2.0258e-06	-1.77003	down
genome_GLEAN_10055507	901	679	776	257	332	204	9.80318	8.9403	9.4689	3.20344	3.96913	2.20978	9.22965e-09	-1.61098	down
CUFF308.146.1	127	136	116	280	274	841	12.4113	16.0313	12.6803	31.3675	29.3887	82.0251	0.00112924	1.78921	up
Lycium_barbarum_newGene_11546	161	163	284	22	30	20	7.54027	9.22352	14.9649	1.14678	1.51092	0.930311	4.61647e-11	-3.13176	down
genome_GLEAN_10043477	1021	720	924	88	188	178	15.9777	13.6358	16.2278	1.57716	3.2306	2.77915	4.63163e-16	-2.61371	down
CUFF216.37.1	6376	5176	7967	15940	27238	20389	117.026	114.929	164.056	335.766	549.564	373.622	3.33353e-10	1.64798	up
genome_GLEAN_10001919	2074	4935	6483	15	6	0	65.0467	187.245	228.144	0.539026	0.186196	0	6.69395e-12	-9.34529	down
genome_GLEAN_10037198	423	379	470	147	113	139	29.1404	31.5313	36.2641	11.5467	8.55155	9.55256	4.73257e-11	-1.72067	down
Lycium_barbarum_newGene_4434	225	375	288	12	31	2	2.29265	4.61886	3.29075	0.133758	0.34655	0.019336	1.47077e-07	-4.36483	down
CUFF72.169.1	974	789	1456	85	92	76	38.4063	37.6434	64.4435	3.82468	3.9656	2.97711	3.84937e-32	-3.71469	down
CUFF26.75.1	271	233	451	157	160	114	13.3657	13.9264	24.9707	8.88804	8.65902	5.58115	0.00714603	-1.18887	down
CUFF76.258.1	7	11	10	65	78	130	0.354749	0.62841	0.552858	3.7689	4.39428	6.64526	3.32365e-07	3.20338	up
genome_GLEAN_10006239	46	75	78	22	10	7	0.425069	0.841614	0.801613	0.231432	0.101996	0.061386	0.00334561	-2.39092	down
CUFF69.179.1	61	84	81	128	245	276	3.41619	5.69108	5.08592	8.20381	15.0547	15.4344	0.00215822	1.43687	up
genome_GLEAN_10038562	2530	3276	1902	514	219	147	63.1031	98.8484	53.2071	14.6934	5.98231	3.64979	4.72368e-09	-3.15661	down
Lycium_barbarum_newGene_15638	5	16	9	75	46	50	0.079416	0.354034	0.178045	1.57219	0.918425	0.903991	0.00356606	2.44143	up
genome_GLEAN_10066559	1849	1289	2135	39	91	41	38.0948	32.1304	49.3468	0.921739	2.04808	0.830769	1.31082e-38	-4.99357	down
genome_GLEAN_10068216	491	702	548	1244	1556	1487	17.7883	30.7673	22.2718	51.728	61.9555	53.7638	4.42953e-06	1.22731	up
genome_GLEAN_10057739	1573	1544	1549	853	699	687	39.3376	46.7109	43.4551	24.4774	19.2075	17.1362	3.49178e-07	-1.10572	down
genome_GLEAN_10067681	130	37	65	390	619	1147	3.49613	1.19101	1.95546	12.0874	18.374	30.9388	1.06774e-08	3.17246	up
genome_GLEAN_10066884	5301	5043	6388	1935	983	849	74.5268	85.7543	100.739	31.2066	15.1783	11.9038	4.86581e-08	-2.17506	down
genome_GLEAN_10059703	2067	1970	1998	971	950	1045	28.0623	32.3616	30.4394	15.1248	14.1812	14.1619	1.5367e-15	-1.07913	down
genome_GLEAN_10010500	7321	4707	7990	1632	2739	2646	117.461	91.3431	143.806	30.0326	48.2855	42.3714	1.30525e-08	-1.56616	down
genome_GLEAN_10053485	380	177	145	47	51	54	12.004	6.75294	5.11054	1.67445	1.74186	1.6777	5.29607e-06	-2.235	down
genome_GLEAN_10071728	264	155	265	88	58	109	6.66325	4.73635	7.50273	2.55007	1.6036	2.74111	0.000708771	-1.46508	down
CUFF62.93.1	2	0	0	613	680	1248	0.031492	0	0	19.7632	21.006	35.0244	2.64299e-19	10.2477	up
genome_GLEAN_10008686	947	818	969	25	63	51	14.3382	14.9777	16.4626	0.419518	1.03775	0.75731	1.97644e-40	-4.36242	down
genome_GLEAN_10077053	1572	1527	1211	2352	2515	4783	14.1298	16.6058	12.2111	24.2673	24.854	42.9324	0.00119998	1.08777	up
genome_GLEAN_10013362	632	453	535	1351	984	1693	58.9922	51.1661	56.0074	144.724	100.953	157.842	2.85987e-06	1.26622	up
CUFF224.132.1	646	513	567	134	183	191	12.6709	12.1699	12.4756	3.00418	3.94779	3.72711	7.85269e-18	-1.81995	down
CUFF259.66.1	99	146	118	52	41	44	7.71224	13.8025	10.397	4.68322	3.51842	3.41617	0.00189861	-1.46832	down
CUFF303.3.1	1319	1191	1613	489	607	583	30.1283	32.8936	41.3162	12.81	15.2395	13.2924	9.569e-12	-1.35197	down
genome_GLEAN_10052611	233	236	435	47	49	34	7.02186	8.61794	14.7413	1.60842	1.61327	1.02061	2.38023e-10	-2.84481	down
genome_GLEAN_10055342	74	194	130	7	22	13	2.21625	7.0711	4.39058	0.228226	0.70217	0.379226	3.53474e-06	-3.34517	down
genome_GLEAN_10009559	1500	1050	1276	771	556	558	21.9984	18.6224	20.9911	12.9666	8.95645	8.16637	0.000133837	-1.05151	down
CUFF305.162.3	3082	2513	3039	1534	1498	1119	36.5941	36.0858	40.4753	20.8972	19.5454	13.2554	2.67261e-06	-1.09477	down
genome_GLEAN_10017997	463	137	192	70	71	15	5.1424	1.83767	2.38575	0.884973	0.867122	0.165486	0.00416923	-2.32466	down
genome_GLEAN_10046972	4304	1624	2444	11041	6495	8081	42.9725	19.6058	27.3752	126.506	71.272	80.5401	6.88077e-05	1.60755	up
CUFF118.158.3	180	124	258	685	594	863	3.65529	3.03925	5.90129	16.0204	13.3066	17.5703	5.44713e-08	1.88134	up
CUFF262.134.1	106	57	57	5	8	14	4.00307	2.61084	2.43001	0.178112	0.306355	0.524576	1.0305e-05	-3.07875	down
genome_GLEAN_10069516	664	759	600	261	283	298	17.6973	24.488	17.9516	7.98824	8.28369	7.93196	1.03426e-08	-1.32773	down
genome_GLEAN_10073248	82	160	81	4	4	15	1.80973	4.2814	2.00308	0.101242	0.084748	0.319278	1.14515e-06	-3.92255	down
CUFF94.15.3	574	624	811	266	226	223	19.2106	25.2829	30.4459	10.1933	8.30705	7.45258	6.37858e-08	-1.54137	down
CUFF299.207.1	1986	1796	3961	233	644	515	41.1101	44.9729	91.9972	5.51926	14.6444	10.6368	4.79995e-08	-2.54752	down
genome_GLEAN_10022823	1032	677	617	71	105	84	70.4819	55.929	47.2616	5.5204	7.83642	5.72524	7.49167e-28	-3.20483	down
CUFF80.92.2	458	374	439	233	209	213	4.18285	4.12829	4.49568	2.43508	2.09693	1.94273	8.303e-06	-1.00105	down
genome_GLEAN_10022827	118	42	181	1010	947	2395	5.9857	2.54587	10.3033	59.0427	53.0289	121.807	2.16241e-10	3.61805	up
Lycium_barbarum_newGene_8768	266	342	82	0	0	0	1.65078	2.56888	0.570707	0	0	0	1.50829e-12	-10.3577	down
Lycium_barbarum_newGene_1250	217	359	178	2	14	0	5.6767	11.3764	5.21219	0.052004	0.399827	0	3.80175e-08	-5.63482	down
Lycium_barbarum_newGene_1258	68	102	149	10	4	0	1.02054	1.85274	2.50473	0.158355	0.066282	0	2.01341e-05	-4.52758	down
genome_GLEAN_10044601	26670	15511	28899	811	943	590	677.401	476.586	823.427	23.6094	26.3196	14.9399	4.29103e-64	-4.95143	down
genome_GLEAN_10044602	494	369	651	86	113	73	12.8101	11.5626	18.9355	2.5503	3.19626	1.87178	6.13373e-13	-2.51924	down
genome_GLEAN_10048978	865	544	776	3064	1789	2253	9.20332	7.00327	9.26219	37.4077	20.9179	23.9256	8.28988e-08	1.67604	up
genome_GLEAN_10042601	665	314	449	1105	1101	1521	16.1488	9.22246	12.2162	30.8055	29.4004	36.8765	1.24422e-05	1.34709	up
genome_GLEAN_10046115	959	1137	1067	363	529	383	13.0393	18.7072	16.2781	5.65377	7.9014	5.19339	1.89495e-07	-1.37414	down
CUFF117.33.2	576	488	767	250	316	217	22.9411	23.4828	34.2413	11.4186	13.8044	8.61135	6.23123e-05	-1.27174	down
CUFF66.205.1	452	202	214	596	711	591	12.5362	6.76869	6.64406	18.9645	21.6737	16.3615	0.00535976	1.10454	up
genome_GLEAN_10047646	325	115	509	110	54	39	11.0028	4.67575	19.3423	4.27069	1.98305	1.29094	0.00275581	-2.221	down
CUFF217.178.2	1401	1706	1433	3750	2526	3998	49.4862	72.8847	56.77	151.989	98.0768	140.974	8.55378e-05	1.11658	up
genome_GLEAN_10040518	67092	59535	75834	292	431	187	2120.52	2276.25	2688.81	10.5813	14.9616	5.8972	1.34e-134	-7.84015	down
genome_GLEAN_10030545	3373	2725	4419	927	1300	1239	169.786	165.926	249.515	53.5414	71.9265	62.2324	4.88741e-12	-1.65721	down
genome_GLEAN_10030546	796	448	616	229	189	171	17.9742	12.2445	15.5928	5.92801	4.69353	3.84621	5.04134e-08	-1.68423	down
CUFF257.38.1	301	190	364	45	74	77	12.7721	9.71556	17.3328	2.17383	3.44057	3.26101	5.03106e-08	-2.17881	down
genome_GLEAN_10065188	1250	1291	1523	172	146	176	47.5496	59.406	64.9685	7.50051	6.10396	6.67341	6.88761e-48	-3.09568	down
genome_GLEAN_10074705	565	385	610	972	944	2243	8.69981	7.15561	10.5347	17.169	15.9718	34.4745	0.00137086	1.34767	up
genome_GLEAN_10036659	95	7	32	8296	3308	3997	3.34455	0.265772	1.24127	337.679	128.978	141.525	5.03115e-12	6.90906	up
genome_GLEAN_10063800	153	43	125	625	373	340	3.39074	1.13761	3.09251	15.8936	9.08511	7.52687	0.000324308	2.06331	up
genome_GLEAN_10029708	699	986	734	22	84	30	17.5248	29.9234	20.6541	0.627824	2.3011	0.746409	2.50869e-15	-4.23099	down
genome_GLEAN_10029704	598	1001	374	132	76	130	13.7931	27.9583	9.66701	3.49245	1.92856	2.99678	2.37515e-07	-2.6199	down
Lycium_barbarum_newGene_20863	169	136	107	347	287	502	5.825	5.25995	3.66675	11.2102	9.196	15.0571	8.74355e-05	1.40675	up
CUFF212.38.1	47	125	69	450	278	408	0.678056	2.20829	1.11848	7.56105	4.46082	5.9639	7.25696e-05	2.15523	up
genome_GLEAN_10024087	160	58	206	3930	2731	3346	3.21938	1.41333	4.66552	91.139	60.656	67.4981	2.14772e-26	4.54027	up
genome_GLEAN_10062170	727	854	846	338	395	316	18.443	26.2347	24.1021	9.82652	11.0065	8.00105	2.2348e-07	-1.26891	down
genome_GLEAN_10024089	124	141	122	65	54	41	2.40062	3.31758	2.66257	1.44216	1.15407	0.791239	0.00390822	-1.32153	down
genome_GLEAN_10054322	1066	1476	287	117	143	151	23.7505	39.8126	7.15715	2.99191	3.49141	3.34373	1.95039e-06	-2.86256	down
CUFF240.112.1	138	92	51	37	20	27	6.60354	5.3153	2.703	1.99387	1.02019	1.29008	0.00911462	-1.76871	down
genome_GLEAN_10016806	233	115	208	348	351	456	3.25066	1.94246	3.26071	5.57237	5.39668	6.35612	0.00434617	1.01535	up
genome_GLEAN_10004717	35	46	34	574	425	215	1.6292	2.57153	1.75809	31.0676	22.0347	10.1304	1.08768e-10	3.36404	up
genome_GLEAN_10049093	170	384	440	20	18	10	5.4694	14.9383	15.8814	0.711445	0.634938	0.311699	3.25446e-14	-4.43586	down
genome_GLEAN_10067272	1522	898	1033	3858	2806	3207	19.829	14.1461	15.1017	57.6927	40.1981	41.7185	2.21031e-08	1.48818	up
Lycium_barbarum_newGene_13103	323	410	269	112	215	160	4.5111	6.9022	4.18352	1.75439	3.58799	2.40149	0.00796658	-1.11564	down
CUFF256.179.1	974	657	979	336	377	286	46.5153	37.9634	52.4556	18.4016	19.7435	13.6226	3.82489e-08	-1.42282	down
genome_GLEAN_10021071	26	81	18	635	403	505	0.319055	1.24602	0.256272	9.27104	5.63219	6.41568	7.62202e-08	3.53647	up
CUFF97.4.1	862	442	1744	0	18	19	27.443	16.9903	62.2907	0	0.605087	0.584099	9.02099e-06	-6.45021	down
genome_GLEAN_10060721	581	258	592	1719	850	2002	35.9035	19.2523	41.0335	121.935	57.7013	123.527	0.000425456	1.64458	up
genome_GLEAN_10060720	142	141	187	11	17	28	3.98154	4.78402	5.86902	0.338586	0.507885	0.767976	1.74093e-10	-3.14277	down
genome_GLEAN_10060723	307	91	265	796	626	1524	19.6715	7.02451	19.0714	58.6004	44.1006	97.6026	8.67511e-05	2.11358	up
genome_GLEAN_10018544	51	111	69	133	369	620	1.29741	3.41455	1.97603	3.89134	10.3833	15.8588	0.00155337	2.15844	up
Lycium_barbarum_newGene_18902	228	104	247	43	39	61	4.70054	2.3206	5.30983	0.834867	0.786386	1.12115	3.15105e-05	-2.05722	down
genome_GLEAN_10022035	2810	1886	1980	4170	6376	7130	70.7171	57.419	55.8936	120.428	176.405	179.142	2.92605e-08	1.34949	up
Lycium_barbarum_newGene_20042	938	1802	1578	116	188	137	11.8131	29.4637	22.133	1.82666	2.39353	1.90919	1.84426e-19	-3.37355	down
Lycium_barbarum_newGene_11775	47	124	138	27	13	9	0.717648	2.05805	1.79019	0.509282	0.220449	0.085539	0.001151	-2.70703	down
genome_GLEAN_10012732	1980	1139	2031	994	438	604	53.5047	37.229	61.5696	30.8145	12.9851	16.2954	0.00207165	-1.35414	down
genome_GLEAN_10008521	3242	2571	1410	11336	8650	8112	50.5658	48.5111	24.6588	202.906	148.288	126.296	8.52894e-08	1.92635	up
Lycium_barbarum_newGene_25138	457	540	518	79	255	235	12.6968	18.1533	16.1356	2.50863	7.78705	6.52133	0.00289531	-1.50021	down
genome_GLEAN_10062812	653	661	578	261	323	230	8.43413	10.3282	8.38243	3.87236	4.58762	2.96388	1.21171e-06	-1.26968	down
genome_GLEAN_10049531	205	222	233	587	549	919	5.89359	7.71087	7.51726	19.3752	17.3462	26.4136	7.43203e-08	1.56923	up
genome_GLEAN_10017816	6560	3765	7594	3218	2001	2363	173.434	120.39	225.217	97.6053	58.125	62.3505	0.000372374	-1.26484	down
Lycium_barbarum_newGene_6590	439	275	276	146	174	118	8.38874	6.35135	5.90446	3.18449	3.64968	2.23547	0.000713408	-1.20925	down
CUFF304.67.3	455	320	276	115	167	106	10.1615	8.64351	6.90444	2.94034	4.08464	2.34579	4.72534e-05	-1.47857	down
genome_GLEAN_10049285	328	303	383	143	151	236	6.80982	7.6274	8.92216	3.41301	3.43679	4.8898	0.00189174	-1.00106	down
CUFF230.36.1	207	279	617	43	7	21	6.79387	11.0687	22.7163	1.59502	0.251957	0.667702	2.22383e-07	-3.98738	down
genome_GLEAN_10009155	49	37	29	569	838	2263	1.20016	1.10195	0.806829	16.235	22.9065	56.1717	1.67133e-20	4.91144	up
genome_GLEAN_10047252	13	10	12	141	442	277	0.411875	0.356475	0.419657	5.13597	15.4643	8.79624	1.28066e-15	4.55441	up
genome_GLEAN_10051302	1464	1823	1093	495	961	801	21.4009	32.2345	17.9146	8.30434	15.4382	11.6858	0.00613099	-1.03473	down
genome_GLEAN_10051305	1715	1624	1519	435	683	569	23.2528	26.6261	23.1033	6.7582	10.1792	7.69075	1.61766e-13	-1.58669	down
genome_GLEAN_10051304	1133	1070	1391	684	550	588	31.9395	36.4994	44.0002	22.1177	17.0244	16.5402	2.23263e-05	-1.02653	down
Lycium_barbarum_newGene_13841	397	284	315	1406	1484	1633	2.9427	2.5459	2.62428	11.9782	12.1154	12.11	2.19847e-41	2.1359	up
Lycium_barbarum_newGene_8259	70	104	148	28	23	32	2.45921	4.46663	5.86218	1.10854	0.896751	1.13101	0.000369518	-2.02325	down
genome_GLEAN_10059555	502	323	372	135	231	202	8.82227	6.86149	7.3284	2.70796	4.447	3.53284	0.000462498	-1.12537	down
genome_GLEAN_10070097	1226	1396	1393	195	248	198	20.4792	28.2146	26.1177	3.73123	4.54319	3.28857	8.96537e-35	-2.70735	down
CUFF13.126.1	2085	1554	2327	783	982	770	31.7558	28.6176	39.7515	13.6753	16.4325	11.6929	1.61032e-08	-1.27946	down
CUFF87.17.1	10	8	9	102	60	91	0.965178	0.909275	1.00042	11.6508	6.54962	9.04315	1.66734e-07	3.18683	up
genome_GLEAN_10033824	417	316	474	15	60	27	16.6151	15.1876	21.1497	0.681287	2.61853	1.04385	1.06294e-11	-3.62393	down
Lycium_barbarum_newGene_2713	545	333	396	180	188	182	22.3521	16.4805	18.1834	8.50833	8.45023	7.43422	2.17756e-06	-1.24919	down
genome_GLEAN_10074570	436	404	599	1100	1210	2014	8.50981	9.55403	13.1238	24.6781	25.9915	39.3013	1.52081e-06	1.51798	up
CUFF303.48.2	112	284	199	28	88	26	4.54296	13.9955	9.09001	1.282	3.91225	1.04352	0.00477723	-2.15731	down
genome_GLEAN_10053431	134	130	117	367	257	472	1.80336	2.10545	1.75759	5.66223	3.79795	6.3369	2.62158e-05	1.46529	up
genome_GLEAN_10053437	358	231	392	55	71	131	5.76606	4.50071	7.07868	1.00144	1.24595	2.10715	5.20648e-06	-1.99611	down
genome_GLEAN_10052969	2	0	0	100	65	152	0.057409	0	0	4.67963	2.87123	6.16253	3.227e-08	7.26507	up
CUFF142.169.1	1561	1334	1490	2771	2691	4385	72.0903	74.5022	77.2058	146.838	136.615	202.177	1.91643e-06	1.10501	up
Lycium_barbarum_newGene_10401	542	653	470	16	0	12	14.6257	21.3254	14.2446	0.493866	0	0.296848	5.27002e-15	-5.94133	down
genome_GLEAN_10072930	624	702	555	133	120	75	5.84937	7.96145	5.83662	1.42548	1.22898	0.699643	4.22929e-13	-2.56487	down
genome_GLEAN_10040499	798	1091	1039	609	476	425	17.5147	28.9475	25.5627	15.3372	11.4837	9.2986	0.00270637	-1.00881	down
genome_GLEAN_10066799	2185	1577	1861	4596	2962	4805	34.1363	29.7936	32.6148	82.4162	50.8655	74.9503	3.59128e-05	1.09511	up
genome_GLEAN_10040727	191	121	227	0	28	24	3.37157	2.57491	4.51495	0	0.542622	0.420108	0.00225884	-3.45744	down
genome_GLEAN_10014675	0	0	16	93	148	145	0	0	1.18858	7.17668	10.9762	9.80368	0.00356018	4.5289	up
genome_GLEAN_10040721	64	281	233	13	18	10	3.42369	18.4312	14.1555	0.764766	1.06438	0.526304	2.17531e-07	-3.90846	down
Lycium_barbarum_newGene_2749	656	486	372	774	988	1492	34.8158	31.1751	22.1141	47.1355	57.6102	79.0528	0.00297313	1.04174	up
genome_GLEAN_10022231	1745	1957	1289	997	604	869	54.9428	74.5237	45.5144	35.9962	20.8701	27.2985	0.00200056	-1.06732	down
CUFF84.20.1	2921	2421	2355	768	467	417	27.7758	27.843	25.117	8.3727	4.88081	3.95255	6.08706e-12	-2.2469	down
CUFF98.141.1	387	238	437	83	130	153	21.3761	15.8764	27.1027	5.2557	7.8699	8.42566	2.98173e-05	-1.59213	down
genome_GLEAN_10022586	318	343	257	679	813	643	6.02989	7.86298	5.45881	14.7785	16.9461	12.1723	1.32425e-05	1.16129	up
genome_GLEAN_10035402	3212	2716	4777	206	182	229	70.8744	72.4763	118.245	5.1994	4.40997	5.03636	1.50366e-55	-4.1677	down
genome_GLEAN_10060961	13794	21339	7415	4544	7945	2245	724.788	1356.38	437.054	273.983	458.836	117.719	0.00910636	-1.5949	down
genome_GLEAN_10033581	393	298	387	175	109	215	7.50853	6.90145	8.29763	3.83258	2.28698	4.09771	0.00180576	-1.16025	down
genome_GLEAN_10001490	8	4	8	82	85	179	0.180916	0.103709	0.215977	2.31232	2.30902	4.44057	1.37102e-09	4.05046	up
genome_GLEAN_10051147	110	228	147	8	23	4	0.791224	1.98214	1.18463	0.060236	0.177155	0.0286	8.99898e-07	-3.87102	down
CUFF44.11.1	153	129	152	44	61	34	8.25222	8.42671	9.19344	2.68187	3.6077	1.79947	8.09402e-05	-1.68767	down
genome_GLEAN_10051493	505	321	317	12	14	2	20.3935	15.6949	14.371	0.538048	0.58229	0.080699	4.98846e-20	-5.37115	down
genome_GLEAN_10011161	489	1002	981	319	180	145	10.1742	25.2043	22.8928	7.60644	4.11682	2.99354	0.000144108	-1.99145	down
genome_GLEAN_10058205	153	84	128	54	22	46	2.312	1.53825	2.17011	0.922012	0.355203	0.690824	0.00675066	-1.60675	down
genome_GLEAN_10020517	1170	850	503	2032	1495	2410	49.149	43.2028	23.7106	98.0001	69.0433	101.11	0.00213421	1.1896	up
genome_GLEAN_10025743	524	1101	735	67	66	21	7.26533	18.4741	11.4254	1.05626	0.996057	0.279295	1.6622e-12	-3.99583	down
genome_GLEAN_10058173	394	316	534	3	7	1	10.9881	10.675	16.7164	0.084725	0.212242	0.022771	1.07374e-29	-6.86746	down
genome_GLEAN_10015263	380	226	305	120	76	107	14.257	10.2424	12.8084	5.15265	3.09733	3.99129	8.49363e-06	-1.61922	down
genome_GLEAN_10023966	399	400	511	66	64	37	17.903	21.7458	25.7381	3.36347	3.13595	1.62169	5.62284e-16	-3.0137	down
CUFF169.16.1	7238	5804	9146	1419	1652	1202	177.929	172.597	252.217	40.029	44.6286	29.4877	1.58079e-23	-2.41937	down
genome_GLEAN_10023962	706	757	641	327	305	342	10.1882	13.2135	10.3833	5.41037	4.82904	4.92272	6.67977e-08	-1.16892	down
Lycium_barbarum_newGene_13313	309	144	168	90	86	64	13.8243	7.65338	8.42374	4.79785	4.19901	2.78215	0.00325381	-1.38911	down
Lycium_barbarum_newGene_13310	355	225	387	80	178	161	6.35547	4.5237	7.85926	1.32317	3.10001	2.54555	0.00424942	-1.26456	down
CUFF62.129.3	664	894	675	247	370	194	16.4612	26.8143	18.7549	7.00724	10.0658	4.79133	6.77906e-05	-1.52362	down
genome_GLEAN_10056001	79	87	57	13	14	3	1.31037	1.75155	1.05388	0.243108	0.248133	0.049402	0.000276348	-2.93192	down
genome_GLEAN_10003293	280	47	70	30	27	19	9.88088	1.98378	2.75391	1.18313	1.046	0.646733	0.00680311	-2.36349	down
genome_GLEAN_10017132	2161	607	603	312	516	287	23.2228	7.88169	7.27195	3.84767	6.09564	3.0789	0.0079751	-1.60035	down
CUFF189.193.1	268	590	352	1015	1595	1092	23.4244	62.4952	34.5228	101.948	153.444	95.4228	0.000576646	1.5263	up
genome_GLEAN_10028309	59	86	47	3	0	0	2.27884	4.08196	2.03993	0.12503	0	0	2.54617e-06	-6.03968	down
genome_GLEAN_10072263	118	140	50	3	0	0	1.71144	2.46048	0.813472	0.049746	0	0	6.57582e-08	-6.71653	down
genome_GLEAN_10072261	7	21	6	300	242	229	0.320371	1.17536	0.301167	16.4176	12.6764	10.9191	5.28357e-13	4.42774	up
genome_GLEAN_10016180	2115	2021	1776	3933	4027	4366	69.9896	80.8898	65.9135	149.382	146.471	144.259	5.46961e-12	1.00451	up
genome_GLEAN_10051806	30417	21989	35986	2655	2899	2210	539.502	471.79	716.024	54.0251	56.5099	39.1263	7.67798e-53	-3.5476	down
genome_GLEAN_10075285	960	1096	562	4916	5134	6126	23.1033	31.936	15.1811	135.878	135.938	147.294	1.15413e-17	2.56033	up
genome_GLEAN_10016778	460	272	260	174	155	138	10.6345	7.60934	6.7501	4.61356	3.93613	3.16842	0.00254109	-1.11465	down
genome_GLEAN_10049094	531	1077	1189	111	89	101	16.9524	41.6176	42.6146	4.04276	3.10417	3.21221	1.9022e-15	-3.28744	down
genome_GLEAN_10049095	268	278	350	6	27	24	8.65268	10.8512	12.6963	0.22264	0.941853	0.768902	3.62457e-14	-4.0546	down
genome_GLEAN_10040125	1998	2889	2821	10396	18647	9067	32.2322	56.3837	51.0564	192.496	330.72	146.055	5.89275e-10	2.23888	up
genome_GLEAN_10040124	144	85	204	338	389	288	2.52385	1.81232	4.02841	6.81964	7.52836	5.05973	0.00747717	1.19366	up
genome_GLEAN_10040126	3280	2209	3405	12332	10992	9424	52.4134	42.6988	61.0535	226.184	193.098	150.363	5.17111e-15	1.84836	up
genome_GLEAN_10001271	1951	1157	1699	522	575	575	40.1006	28.7554	39.1706	12.311	12.9772	11.7808	3.1254e-13	-1.56253	down
genome_GLEAN_10001274	101	75	87	39	37	25	6.7973	6.13746	6.5704	2.96954	2.74939	1.6359	0.00469511	-1.41548	down
genome_GLEAN_10034741	56	63	76	10	19	9	1.39258	1.89383	2.11823	0.262999	0.507286	0.204879	0.000226207	-2.41835	down
genome_GLEAN_10075545	851	729	990	1797	1840	2497	34.8942	36.1365	45.5071	84.5491	82.9414	102.212	8.22251e-09	1.19687	up
genome_GLEAN_10051536	564	459	337	259	150	143	13.1864	12.9986	8.84535	6.9402	3.84391	3.32833	0.00271802	-1.32734	down
CUFF107.23.1	343	504	441	59	64	43	24.2129	43.0355	34.9502	4.70551	4.93258	2.9706	3.43683e-16	-3.01751	down
Lycium_barbarum_newGene_8159	96	90	76	29	20	15	6.1034	6.90041	5.38361	2.05819	1.33945	0.948207	0.000223987	-2.07013	down
genome_GLEAN_10032347	4778	1960	1969	7991	8492	7512	72.2476	35.8493	33.3989	138.647	141.135	113.388	0.000125438	1.44532	up
genome_GLEAN_10006727	479	632	976	401	193	222	13.0146	20.7905	29.7888	12.4971	5.76619	6.0241	0.00669857	-1.39404	down
CUFF258.40.3	961	1118	873	2708	2873	3271	28.2385	39.7288	28.7635	91.3396	92.8229	95.9853	1.78137e-14	1.51888	up
genome_GLEAN_10019751	101	115	190	272	524	645	7.74145	10.6891	16.3873	24.0167	44.4063	49.6264	0.000185993	1.74637	up
Lycium_barbarum_newGene_19318	9	30	17	1703	1010	1711	0.214728	0.882147	0.463749	53.3012	32.6526	58.5191	2.87362e-39	6.22439	up
Lycium_barbarum_newGene_18959	67	50	35	0	0	0	2.9435	2.41607	1.49671	0	0	0	1.41025e-07	-8.1502	down
genome_GLEAN_10004815	534	683	791	114	86	72	34.7496	53.8195	57.8301	8.50648	6.10365	4.64766	8.31206e-17	-2.93334	down
genome_GLEAN_10067601	68	118	87	0	4	6	2.32409	4.87373	3.34198	0	0.146093	0.186124	8.15719e-08	-4.87688	down
genome_GLEAN_10067600	614	1596	637	181	380	246	8.04256	25.3068	9.3704	2.71627	5.47573	3.2121	0.000636359	-1.92171	down
CUFF102.107.2	4492	3427	2053	375	1490	658	151.055	139.414	77.4243	14.4598	55.0546	22.0579	0.000204675	-2.04221	down
Lycium_barbarum_newGene_12424	41	518	282	0	2	11	0.199039	3.06221	1.541	0	0.010709	0.053544	7.30564e-07	-6.19087	down
genome_GLEAN_10019032	3600	3232	4426	380	327	230	128.215	139.24	176.875	15.5314	12.7942	8.15682	6.71363e-38	-3.62329	down
Lycium_barbarum_newGene_21690	862	679	737	2893	2961	6794	16.3183	15.5339	15.6417	62.8553	61.6149	128.405	9.19832e-12	2.40122	up
Lycium_barbarum_newGene_24057	1067	499	786	257	525	237	10.7339	6.08102	9.01509	2.94188	5.79767	2.36838	0.00935709	-1.23634	down
Lycium_barbarum_newGene_20770	2890	1972	2781	1667	976	1187	17.8724	14.4829	19.1289	11.8663	6.69751	7.33258	0.00149035	-1.02406	down
genome_GLEAN_10029361	234	308	205	624	613	701	8.29999	13.1958	8.14046	25.3914	23.8669	24.8044	7.93209e-06	1.30799	up
Lycium_barbarum_newGene_15370	130	76	98	231	253	255	2.29017	0.916401	1.02478	1.72724	2.61759	3.78483	4.76082e-05	1.24147	up
CUFF66.118.1	51	58	60	10	8	6	2.27662	3.15936	3.02114	0.488958	0.380563	0.236741	1.63002e-05	-2.86586	down
CUFF220.49.1	2267	1740	2411	936	915	1148	104.113	96.66	124.218	49.2942	46.159	52.6363	3.01919e-10	-1.14819	down
Lycium_barbarum_newGene_1129	49	51	48	4	9	13	1.05988	1.3336	1.16121	0.096645	0.210281	0.276218	0.000465246	-2.58725	down
genome_GLEAN_10018262	5966	8651	4550	1905	1802	1539	142.886	250.655	122.252	52.3413	47.4322	36.7854	5.39597e-09	-1.93329	down
CUFF61.35.1	57	99	65	213	306	388	6.94358	14.5509	8.7709	29.7421	40.9096	47.1695	8.45842e-06	1.94713	up
CUFF195.208.1	107	70	104	740	619	572	7.90192	6.2258	8.60581	63.1106	50.5612	42.483	8.65593e-22	2.74788	up
genome_GLEAN_10059101	3956	3359	2775	1235	1488	1075	142.103	145.962	111.819	50.9039	58.7266	38.5223	5.21956e-10	-1.45505	down
genome_GLEAN_10059102	550	439	572	259	227	210	5.14559	4.96386	6.00249	2.77192	2.32852	1.95537	1.70257e-06	-1.20581	down
genome_GLEAN_10059104	364	463	353	56	88	52	8.16338	12.5798	8.88433	1.43977	2.1585	1.16107	7.76752e-13	-2.65417	down
genome_GLEAN_10009823	648	219	573	2702	2910	5975	40.9173	16.703	40.594	195.932	202.147	377.031	4.73257e-11	2.96318	up
Lycium_barbarum_newGene_18519	14	0	51	274	241	240	0.055426	0	0.240205	1.31659	1.10811	1.00402	0.0043745	3.51434	up
genome_GLEAN_10045084	2019	1434	1575	3509	3549	3836	15.204	13.0654	13.3064	30.3322	29.3787	28.8426	5.75934e-13	1.07133	up
genome_GLEAN_10042682	192	194	170	87	65	60	3.42399	4.16817	3.39082	1.78111	1.25801	1.06747	0.000187996	-1.43542	down
genome_GLEAN_10045559	192	182	180	430	384	538	15.0856	17.2636	15.8057	38.7431	33.1196	42.1782	4.32763e-07	1.22942	up
genome_GLEAN_10028808	266	182	218	32	21	6	4.72767	3.89949	4.33899	0.63958	0.402455	0.095224	8.09617e-08	-3.50456	down
genome_GLEAN_10028809	119	83	88	231	156	445	3.14564	2.65209	2.61823	7.00522	4.51848	11.7781	0.00491442	1.45925	up
CUFF248.65.1	99	102	64	3	8	0	5.50495	6.9009	4.00737	0.167228	0.448077	0	3.04092e-06	-4.63709	down
genome_GLEAN_10042024	948	1105	729	326	375	293	39.8226	56.1744	34.3744	15.721	17.2979	12.2674	1.31171e-07	-1.54358	down
CUFF238.137.1	576	185	869	1925	1091	2070	76.8388	29.7404	129.981	294.674	159.929	275.733	0.00659842	1.61579	up
genome_GLEAN_10030011	148	43	131	30	17	13	3.53109	1.2328	3.50804	0.802788	0.430185	0.301755	0.00153264	-2.41918	down
genome_GLEAN_10076197	53	46	47	0	2	2	2.87197	2.98417	2.87316	0	0.11321	0.105363	9.67873e-07	-5.25565	down
genome_GLEAN_10041643	31	47	57	269	206	391	0.386484	0.716545	0.811495	3.9279	2.8739	4.96111	8.41162e-09	2.60697	up
genome_GLEAN_10071168	445	377	250	1397	1217	1283	17.4619	17.8994	10.9959	62.974	52.5147	50.2788	1.20945e-10	1.81748	up
genome_GLEAN_10064679	727	883	1034	252	260	375	13.2251	19.436	21.1008	5.24376	5.19953	6.80379	6.78324e-09	-1.64714	down
genome_GLEAN_10061487	86	90	77	314	323	345	4.70482	5.95595	4.70427	19.7792	19.4569	18.9167	8.33816e-14	1.89967	up
genome_GLEAN_10030837	167	113	199	387	364	566	4.64427	3.79243	6.21255	12.3598	11.1335	15.7131	3.59879e-05	1.40639	up
CUFF166.249.1	797	553	713	3812	4635	6525	16.1417	13.5312	16.1843	88.6015	103.191	131.946	1.87883e-36	2.802	up
CUFF40.124.2	4528	2821	3856	1713	1230	1305	60.5147	45.5971	57.8066	26.2728	18.0658	17.4053	4.89336e-08	-1.4266	down
Lycium_barbarum_newGene_5442	26	15	52	3540	1326	1169	0.519334	0.260983	1.23505	85.8098	28.9373	22.4265	1.6647e-23	6.01805	up
genome_GLEAN_10032063	1723	1089	1271	214	76	35	18.5882	14.2118	15.3846	2.64539	0.893161	0.367814	2.07571e-08	-3.63721	down
Lycium_barbarum_newGene_3133	1047	1109	1292	453	640	419	10.099	12.0082	13.4182	5.80046	7.10402	4.74849	7.49219e-06	-1.24504	down
genome_GLEAN_10035920	1362	1187	1911	440	458	329	24.1544	25.4644	38.0104	8.95179	8.91051	5.82243	1.30703e-10	-1.9039	down
CUFF106.44.1	0	0	0	33	59	218	0	0	0	0.996626	1.72141	5.81966	5.82647e-08	9.03004	up
genome_GLEAN_10051499	4006	3129	2865	292	401	207	90.5258	85.5236	72.6142	7.54983	9.95789	4.65946	6.4917e-32	-3.51287	down
genome_GLEAN_10030358	411	233	255	849	990	651	7.06161	4.83974	4.90422	16.7371	18.7009	11.1574	1.27045e-05	1.44243	up
Lycium_barbarum_newGene_24936	179	174	195	50	36	8	1.40517	1.64566	1.71672	0.445576	0.305621	0.055309	0.000636081	-2.56043	down
genome_GLEAN_10061811	4361	4650	3724	2307	1895	2140	145.493	187.628	139.375	88.2919	69.4534	71.2688	9.37295e-07	-1.05943	down
genome_GLEAN_10058248	1683	1137	1373	747	537	784	38.8564	31.7645	35.563	19.7886	13.6152	18.072	2.65545e-05	-1.0596	down
genome_GLEAN_10039983	361	244	479	37	21	41	9.2118	7.51861	13.7031	1.07719	0.583567	1.03927	8.66414e-16	-3.49599	down
genome_GLEAN_10014214	3724	3267	4507	1007	1319	1050	62.3559	66.1792	84.6761	19.3375	24.2747	17.5463	8.16068e-19	-1.81974	down
CUFF144.20.1	28	12	10	62	66	70	2.12009	1.03009	0.828362	5.46588	5.53658	5.3816	0.0037247	1.95604	up
genome_GLEAN_10076849	991	1453	931	559	592	531	16.995	30.1553	17.9016	10.9931	11.1518	9.08486	0.000779528	-1.07296	down
CUFF17.99.1	128	114	148	57	45	79	3.40667	3.68658	4.42222	1.73987	1.30863	2.10566	0.00692141	-1.16569	down
genome_GLEAN_10062895	84	93	54	13	20	15	1.40189	1.86719	1.00078	0.239116	0.355303	0.23771	8.7108e-05	-2.33024	down
genome_GLEAN_10062894	294	293	255	42	109	35	2.28388	2.74934	2.22071	0.369905	0.923399	0.268241	6.55061e-05	-2.2349	down
genome_GLEAN_10002643	1314	1033	1216	272	301	177	73.1399	69.5406	75.9468	17.3346	18.403	9.79437	2.61809e-15	-2.28417	down
genome_GLEAN_10009612	432	108	89	9	35	40	4.79632	1.44583	1.10858	0.103411	0.417752	0.439026	0.000747092	-2.93628	down
genome_GLEAN_10036597	375	138	118	646	745	780	21.2517	9.4529	7.48789	42.0799	46.4743	44.1861	0.00028446	1.76262	up
genome_GLEAN_10039217	59	28	69	1657	566	892	1.422	0.811092	1.84439	45.9332	15.0232	21.5042	3.45326e-16	4.31275	up
genome_GLEAN_10039212	473	414	573	48	133	120	9.14452	9.69726	12.44	1.05881	2.82441	2.30149	4.51558e-08	-2.35039	down
genome_GLEAN_10011491	9178	9271	9777	4785	4680	4723	143.955	175.894	172.022	86.1213	80.6766	73.9522	4.74584e-13	-1.04619	down
genome_GLEAN_10064372	1135	1294	1429	2639	2714	2748	31.2771	43.125	44.188	83.4563	82.2033	75.6153	1.90486e-07	1.0109	up
genome_GLEAN_10038161	188	169	244	22	56	24	3.18336	3.45544	4.63988	0.425021	1.03497	0.396746	8.04719e-07	-2.61498	down
genome_GLEAN_10003119	203	137	178	474	430	336	3.40604	2.77256	3.35663	9.12935	7.93226	5.62564	0.000112833	1.22815	up
genome_GLEAN_10035022	1479	1041	1530	424	401	334	18.4173	15.6826	21.368	6.04796	5.4784	4.15273	3.04476e-14	-1.84064	down
genome_GLEAN_10046833	30	17	46	243	69	122	0.550043	0.366369	0.94881	5.12995	1.39112	2.24051	0.00409995	2.21286	up
genome_GLEAN_10038581	2356	2141	2152	641	737	561	39.4541	43.3748	40.4307	12.3135	13.5558	9.36757	5.43968e-22	-1.82594	down
genome_GLEAN_10070369	462	250	298	36	73	72	17.459	11.4164	12.6196	1.54219	3.03587	2.69903	5.08775e-10	-2.52941	down
CUFF147.37.1	204	580	489	20	14	25	7.51326	25.8596	20.2074	0.835434	0.534995	0.88602	8.86114e-16	-4.52242	down
genome_GLEAN_10040861	46	42	58	850	945	1091	1.21875	1.36297	1.73424	26.1776	27.885	29.2456	6.47952e-75	4.24779	up
genome_GLEAN_10028148	697	490	481	795	1285	1770	29.2846	24.881	22.6736	38.3244	59.3578	74.2681	0.000810593	1.14244	up
genome_GLEAN_10027325	95	75	125	369	187	217	1.51817	1.44382	2.22502	6.75496	3.26872	3.45341	0.00670973	1.36325	up
Lycium_barbarum_newGene_17479	2363	2560	3438	6636	11203	11831	25.1671	28.4343	29.1351	80.2741	113.376	106.716	4.47532e-10	1.75378	up
CUFF288.134.2	180	60	124	1003	725	829	2.59095	1.03738	2.0056	16.5851	11.4883	11.9243	1.02188e-11	2.80047	up
CUFF142.188.1	243	299	171	533	622	733	11.7312	17.4503	9.26281	29.5225	32.9954	35.31	6.47486e-05	1.33283	up
genome_GLEAN_10030191	451	467	573	170	341	150	12.6284	15.8011	18.0038	5.44133	10.4787	4.17883	0.00664021	-1.22978	down
genome_GLEAN_10023446	430	370	415	743	872	1122	5.91615	6.15246	6.40348	11.7266	13.1732	15.4092	5.89473e-08	1.11092	up
genome_GLEAN_10073009	286	169	316	748	605	1337	7.20247	5.15785	8.94544	21.6513	16.7661	33.6865	1.51469e-05	1.7479	up
CUFF195.138.1	9	9	12	36	53	42	0.629436	0.798025	0.929245	3.03207	4.25405	3.05455	0.00294209	2.06891	up
genome_GLEAN_10043850	313	356	675	187	209	194	5.0357	6.94861	12.2124	3.45233	3.69668	3.11728	0.00408089	-1.24569	down
genome_GLEAN_10043854	4948	5992	4190	3050	2026	1486	130.383	191.036	123.878	92.2293	58.6781	39.0712	0.00166143	-1.24476	down
genome_GLEAN_10043857	113	40	47	70	463	546	1.26468	0.535045	0.585052	0.897435	5.74056	6.14963	0.00450661	2.37286	up
genome_GLEAN_10072608	284	215	266	91	99	91	6.33116	5.79016	6.63061	2.32843	2.41438	2.02063	1.74682e-08	-1.49048	down
genome_GLEAN_10065805	753	1478	1622	58	72	81	15.6916	37.2948	37.9416	1.37367	1.63529	1.68161	4.28998e-28	-4.27416	down
CUFF69.23.1	1300	1037	1223	2906	2851	3416	21.3776	20.6349	22.5679	54.8494	51.5446	56.089	5.58376e-23	1.31494	up
genome_GLEAN_10074385	1062	647	821	427	420	406	8.40764	6.20178	7.29386	3.87949	3.65338	3.2045	7.9158e-06	-1.04888	down
CUFF223.161.1	513	577	501	13296	10433	12260	8.23771	11.2136	9.02064	245.261	184.336	196.737	4.37746e-107	4.44526	up
genome_GLEAN_10068780	3969	2598	4048	268	254	149	71.5984	56.686	81.9096	5.53994	5.02138	2.66586	6.56515e-37	-4.00877	down
Lycium_barbarum_newGene_2454	45	8	57	234	402	439	1.67305	0.332322	2.4023	10.0909	16.6505	16.5123	1.66201e-06	3.2518	up
genome_GLEAN_10065371	119	39	95	526	286	461	3.0367	1.19478	2.71318	15.4202	8.00553	11.7469	4.72588e-06	2.31753	up
CUFF7.177.1	521	478	1039	0	0	3	35.6073	39.4922	79.6502	0	0	0.144655	1.65196e-21	-9.47315	down
genome_GLEAN_10062349	22	53	41	182	311	150	0.510998	1.47521	1.0605	4.87547	7.99679	3.50561	5.52081e-05	2.3926	up
genome_GLEAN_10062346	95	83	97	437	713	417	1.70348	1.79108	1.95728	9.0446	14.1275	7.50722	1.94568e-13	2.45986	up
genome_GLEAN_10039937	22836	17205	22819	11384	6910	9193	675.994	616.108	757.812	386.722	224.81	271.646	5.64611e-06	-1.22796	down
Lycium_barbarum_newGene_12957	577	500	355	59	118	131	21.8973	22.9072	15.1565	2.5383	4.88054	4.91891	5.17027e-09	-2.28684	down
genome_GLEAN_10067594	1372	835	1153	328	554	397	31.0875	22.8834	29.2994	8.50933	13.7788	8.97927	7.42126e-07	-1.43696	down
genome_GLEAN_10018221	343	224	230	760	1532	1284	15.9077	12.5314	11.9779	40.5099	78.2128	59.4931	4.87612e-11	2.11163	up
Lycium_barbarum_newGene_23290	415	139	201	64	57	89	43.4191	17.501	23.5374	7.64307	6.46575	9.28712	0.000374269	-1.86961	down
genome_GLEAN_10021866	431	367	638	227	131	170	26.8014	27.5794	44.5149	16.1515	8.9369	10.5354	0.000287669	-1.48073	down
genome_GLEAN_10021861	56	11	16	59	228	157	1.72507	0.38597	0.531661	2.10774	7.78488	4.85928	0.00684172	2.39636	up
Lycium_barbarum_newGene_24746	587	1361	430	289	313	254	7.68655	21.4878	6.27636	5.01847	4.64977	4.04722	0.00562838	-1.56161	down
Lycium_barbarum_newGene_10945	315	400	337	548	804	1053	10.7409	16.5189	12.8839	21.4814	30.1806	35.904	0.00077033	1.11112	up
Lycium_barbarum_newGene_23307	1082	1268	768	3620	2425	2822	9.23941	12.7482	7.16692	34.019	20.9667	22.4989	9.43073e-06	1.45645	up
genome_GLEAN_10009423	710	1363	784	495	488	409	5.07815	11.8026	6.29772	4.06542	3.83906	2.91829	0.00811439	-1.11145	down
genome_GLEAN_10071714	25	58	13	768	390	389	1.67965	4.75552	0.975873	60.1711	29.2942	26.4855	2.7473e-09	3.94638	up
genome_GLEAN_10016488	3537	3755	3884	2367	1902	1341	43.6565	56.0781	53.784	33.5212	25.7989	16.5157	0.00131841	-1.03375	down
genome_GLEAN_10076091	7094	4653	5917	2459	2983	2307	73.3583	58.1958	68.6402	29.1713	33.9028	23.8134	2.20001e-09	-1.22682	down
genome_GLEAN_10066212	14	10	22	51	50	98	0.326898	0.285965	0.609723	1.42333	1.35623	2.39554	0.00352972	2.04915	up
genome_GLEAN_10011282	25	24	0	42	235	317	0.435495	0.512817	0	0.851146	4.66486	5.71577	0.00932271	3.50092	up
genome_GLEAN_10070441	803	688	893	188	132	344	9.44563	9.78862	11.7866	2.54013	1.70778	4.03712	1.45696e-06	-1.91074	down
CUFF197.51.1	256	342	160	36	20	14	15.0241	24.3073	10.5427	2.37753	1.26464	0.820491	3.9795e-09	-3.47984	down
genome_GLEAN_10070197	250	121	178	35	51	19	11.1535	6.53461	8.9145	1.76328	2.46225	0.818438	1.95217e-05	-2.40623	down
CUFF79.100.2	966	757	860	353	351	382	20.2922	19.2223	20.2582	8.50409	8.10551	7.99889	2.21564e-16	-1.29786	down
genome_GLEAN_10073368	271	74	194	29	67	45	3.99731	1.31493	3.20143	0.477358	1.07523	0.658831	0.00287458	-1.96117	down
genome_GLEAN_10073361	12675	8361	7065	16544	20073	21463	169.954	135.606	106.264	254.553	295.831	287.281	4.60454e-05	1.00171	up
genome_GLEAN_10032924	94	105	141	360	591	897	0.744568	1.00904	1.25766	3.30142	5.18508	7.15099	8.79953e-09	2.35932	up
genome_GLEAN_10048559	30	48	22	329	223	467	0.865722	1.70525	0.723746	11.0723	7.18027	13.6887	6.82834e-11	3.26917	up
Lycium_barbarum_newGene_7145	123	80	52	25	20	15	6.70619	5.2568	3.1873	1.51323	1.17304	0.796307	0.00101854	-2.11271	down
genome_GLEAN_10033321	45409	43923	56905	2807	3027	2026	1334.85	1561.9	1876.56	94.6584	97.7722	59.4353	1.05522e-69	-4.2622	down
genome_GLEAN_10012611	154	156	158	28	25	28	3.39996	4.15734	3.91989	0.691592	0.590764	0.603834	1.58325e-12	-2.5856	down
genome_GLEAN_10073684	9698	8495	12340	862	1044	1077	113.557	120.326	162.094	11.5759	13.4334	12.5865	4.94295e-75	-3.41167	down
genome_GLEAN_10071453	1358	1133	1633	481	416	444	17.7278	17.8858	23.9145	7.19741	5.96033	5.77416	5.54984e-14	-1.66568	down
genome_GLEAN_10067860	1648	890	1068	580	442	610	22.8598	14.9202	16.6189	9.22438	6.72913	8.4405	8.16411e-05	-1.17523	down
genome_GLEAN_10043952	4023	4518	3905	1930	2272	2133	153.04	207.911	166.626	84.2256	94.9771	80.9769	7.58312e-09	-1.03631	down
genome_GLEAN_10030432	97939	35882	54297	34330	13620	14489	3083.9	1366.75	1917.97	1240.45	471.381	455.43	0.00328024	-1.57643	down
Lycium_barbarum_newGene_24653	142	124	99	517	658	789	2.32505	2.41319	1.79886	9.66279	12.0791	12.9046	8.86633e-20	2.36635	up
genome_GLEAN_10013056	782	357	431	1558	1269	1191	13.9565	7.70569	8.61857	31.8997	24.8817	21.2062	0.000168401	1.33975	up
genome_GLEAN_10041550	329	268	218	56	72	33	9.95861	9.82043	7.40276	1.92861	2.37932	0.99494	7.82867e-08	-2.37739	down
genome_GLEAN_10062991	19	26	18	75	247	302	0.306704	0.506034	0.32432	1.37895	4.39213	4.87964	8.13415e-07	3.20953	up
genome_GLEAN_10062995	995	631	849	5126	3526	3391	13.4446	10.306	12.8641	79.5033	52.3827	45.7479	1.19711e-15	2.25912	up
genome_GLEAN_10036498	294	280	430	1196	1972	3013	9.08314	10.4353	14.9007	42.4027	66.9781	92.9553	5.08303e-12	2.54316	up
genome_GLEAN_10069044	428	410	511	72	74	58	15.0904	17.4804	20.2319	2.89811	2.84343	2.0246	5.98742e-23	-2.77402	down
CUFF123.103.1	128	111	83	11	39	30	2.97911	3.12626	2.16077	0.269815	0.995984	0.687782	0.00117985	-2.07995	down
genome_GLEAN_10059279	349	109	277	41	23	9	6.83923	2.57989	6.104	0.907896	0.491261	0.164717	7.27302e-06	-3.31375	down
genome_GLEAN_10063715	287	276	324	123	71	103	7.15981	8.32115	9.06717	3.49877	1.93116	2.54189	7.83241e-06	-1.62389	down
genome_GLEAN_10051067	14629	8007	17154	702	1525	1076	723.442	478.98	951.664	39.7953	82.842	53.115	1.1623e-24	-3.63879	down
genome_GLEAN_10051062	235	515	586	120	38	105	9.44681	25.017	26.4135	5.52799	1.65716	4.18217	0.000132807	-2.41195	down
genome_GLEAN_10066294	20	28	22	72	75	107	0.172047	0.290007	0.212137	0.715617	0.718923	0.930723	0.000677818	1.78595	up
genome_GLEAN_10070541	1877	1529	1990	470	411	387	66.0095	65.0354	78.4981	18.9494	15.89	13.5697	1.6593e-25	-2.13053	down
genome_GLEAN_10066877	4	5	28	142	318	160	0.17017	0.25618	1.31815	7.05248	15.1362	6.91317	4.56078e-06	4.00625	up
genome_GLEAN_10054784	73	111	232	13	17	32	1.83189	3.37227	6.53205	0.362594	0.457615	0.801021	7.50321e-05	-2.83227	down
CUFF211.206.1	71	89	117	166	280	277	4.34809	6.58621	8.00444	11.6217	18.8574	16.9349	0.00209016	1.30963	up
genome_GLEAN_10062396	523	465	347	102	248	86	6.57234	7.06664	4.89312	1.46295	3.41947	1.08033	0.00190683	-1.6662	down
genome_GLEAN_10011952	272	430	292	677	921	695	6.95929	13.3291	8.39124	19.9113	25.927	17.7786	0.00150449	1.13273	up
genome_GLEAN_10057780	925	1621	1923	0	0	2	19.5222	41.4083	45.5611	0	0	0.042174	1.08098e-22	-11.206	down
CUFF310.64.1	340	256	359	111	137	144	7.30415	6.64842	8.6464	2.7272	3.23736	3.07232	3.55681e-07	-1.33645	down
genome_GLEAN_10053574	942	900	893	1753	2399	2245	12.0254	13.9024	12.798	25.7021	33.6857	28.6288	6.21382e-12	1.16568	up
genome_GLEAN_10013553	133	295	107	94	3223	14359	1.99477	5.37432	1.80368	1.62193	53.4669	216.344	0.00412118	4.88444	up
genome_GLEAN_10013555	6980	7583	7496	2088	1206	878	156.054	205.088	188.006	53.5573	29.615	19.5863	2.84488e-10	-2.43199	down
CUFF58.4.2	66	55	52	11	7	20	2.61028	2.65946	2.30519	0.461867	0.271064	0.776659	0.00114087	-2.24883	down
Lycium_barbarum_newGene_526	538	238	469	25	109	120	15.6055	8.34013	15.2766	0.811834	3.45967	3.45735	0.000236213	-2.35601	down
Lycium_barbarum_newGene_528	219	219	227	78	94	159	9.72904	11.4373	11.1497	3.75749	4.49033	6.92402	0.00718889	-1.08014	down
genome_GLEAN_10017073	6532	5186	3686	1575	1555	1826	171.076	164.29	108.276	47.3203	44.7509	47.741	3.65208e-12	-1.68531	down
genome_GLEAN_10044848	3392	3546	2089	756	542	784	36.4127	46.0574	25.157	9.31056	6.38982	8.39857	1.57527e-12	-2.17255	down
genome_GLEAN_10044847	232	264	279	971	639	1176	3.06181	4.21173	4.13733	14.7277	9.28403	15.5057	2.06354e-08	1.78364	up
genome_GLEAN_10028263	388	343	455	148	227	186	7.99447	8.5272	10.5018	3.49794	5.1236	3.82033	7.47421e-05	-1.13696	down
genome_GLEAN_10049197	3	15	15	114	240	87	0.10245	0.594102	0.571305	4.49649	9.07974	2.98285	9.94607e-06	3.65669	up
genome_GLEAN_10047093	1003	1201	1313	233	242	259	11.6685	16.9127	17.1453	3.10212	3.08702	2.99983	2.36174e-25	-2.3235	down
genome_GLEAN_10040959	289	173	224	107	89	148	3.41864	2.46613	2.96532	1.442	1.15771	1.73963	0.0060757	-1.04063	down
CUFF114.104.1	3366	2922	3374	1613	495	701	78.3688	82.3138	88.1272	43.0858	12.6547	16.2795	0.000358415	-1.79781	down
Lycium_barbarum_newGene_5376	511	354	563	1253	859	873	6.69366	5.94043	8.37445	19.269	12.6672	11.8113	0.00186635	1.03472	up
CUFF143.106.1	84	42	50	1938	1475	1558	2.47678	1.46762	1.64054	65.5826	47.8031	45.8668	5.1412e-56	4.79515	up
genome_GLEAN_10045836	806	718	623	1692	2126	2418	21.5587	23.2235	18.7037	51.9653	62.5645	64.6175	4.52016e-15	1.4777	up
Lycium_barbarum_newGene_9714	503	224	514	2117	1942	4498	20.9389	11.2694	24.0294	101.245	88.9606	187.157	1.62207e-10	2.73327	up
Lycium_barbarum_newGene_9713	1803	1758	1865	6023	2937	5810	11.9604	14.1118	13.8752	49.1295	28.3976	45.0384	4.03621e-05	1.39614	up
genome_GLEAN_10043542	280	219	512	13	70	20	9.16396	8.68271	18.8611	0.485654	2.49201	0.627596	5.02616e-06	-3.35453	down
genome_GLEAN_10060002	14190	11693	11422	8436	4264	5688	282.7	281.797	255.265	192.846	93.3648	113.109	0.00206426	-1.05123	down
genome_GLEAN_10033954	318	369	295	148	133	157	12.6456	17.7687	13.1714	6.76623	5.78128	6.21671	2.16582e-05	-1.22567	down
genome_GLEAN_10013636	802	539	1106	413	421	376	40.3536	32.8134	62.4089	23.8194	23.2454	18.8744	0.00209016	-1.0551	down
CUFF190.125.1	822	290	2206	43	51	17	81.2239	34.6517	244.713	4.85036	5.50391	1.66077	3.43032e-11	-4.9183	down
genome_GLEAN_10031085	840	602	707	196	385	271	13.8932	12.0331	13.1097	3.71584	7.0029	4.46516	1.18379e-05	-1.38716	down
Lycium_barbarum_newGene_4407	886	851	1334	239	231	300	7.4944	8.70513	12.7687	2.54987	2.17672	2.59722	1.27638e-13	-2.05421	down
genome_GLEAN_10048451	21874	14316	21671	3957	4618	4463	506.614	401.087	563.039	105.156	117.545	103.165	2.99074e-34	-2.19316	down
genome_GLEAN_10048459	1538	1767	1024	369	831	525	13.1492	18.2731	9.81916	3.62149	7.80278	4.47788	0.000697863	-1.39968	down
genome_GLEAN_10038864	2857	2887	2794	1676	998	740	142.955	174.75	156.823	96.2199	54.894	36.9621	0.00072826	-1.35089	down
CUFF279.265.1	23	8	27	85	60	105	0.446018	0.16783	0.593856	1.90821	1.29009	2.06862	0.00286577	2.07368	up
genome_GLEAN_10037661	110	151	183	34	37	24	2.11174	3.50394	3.95578	0.740989	0.783068	0.454028	3.32298e-06	-2.2815	down
genome_GLEAN_10040036	129	42	114	27	17	22	2.39461	0.928829	2.37055	0.572177	0.329971	0.401315	0.00178749	-2.1245	down
genome_GLEAN_10009127	17	0	2	70	73	159	0.273782	0	0.037501	1.3262	1.3353	2.64268	0.00204352	3.99589	up
CUFF100.33.1	185	197	234	439	594	1052	7.75775	9.99437	11.0296	21.1768	27.4138	44.1443	1.63501e-05	1.67741	up
CUFF17.316.1	3794	2162	3049	1359	1227	1483	49.5224	34.13	44.6415	20.354	17.5982	19.3245	1.74915e-07	-1.1821	down
genome_GLEAN_10018775	1113	1139	928	463	447	341	8.51899	10.5475	7.96724	4.06489	3.75816	2.60286	1.79804e-07	-1.39318	down
genome_GLEAN_10065464	208	187	176	879	437	624	3.54553	3.87231	3.36661	17.2581	8.21386	10.6548	4.78987e-06	1.72883	up
genome_GLEAN_10024693	102	113	88	1039	1384	1667	1.76566	2.35823	1.71119	20.6996	26.4185	28.9052	5.27358e-49	3.68418	up
CUFF261.131.1	14	17	17	110	76	253	1.49016	2.26007	2.10093	14.024	9.25068	28.2577	2.30023e-06	3.10875	up
Lycium_barbarum_newGene_20546	88	126	140	12	29	10	1.39168	3.2366	3.41813	0.381873	0.324365	0.249015	1.29282e-05	-2.86209	down
genome_GLEAN_10029009	145	7	146	566	423	669	6.3689	0.371314	7.18099	28.5736	20.4421	29.3645	0.00855413	2.47042	up
genome_GLEAN_10029008	1098	859	1614	149	187	153	24.1021	22.7904	39.7258	3.73601	4.49632	3.33898	6.63086e-22	-2.91629	down
Lycium_barbarum_newGene_1607	333	451	492	902	1054	1231	7.86944	12.9097	13.0546	24.5115	27.4295	29.1026	6.34736e-06	1.24797	up
genome_GLEAN_10034379	388	292	383	204	148	158	10.6765	9.71637	11.8165	6.43268	4.48397	4.34	0.000440495	-1.09566	down
Lycium_barbarum_newGene_10464	501	278	391	206	173	217	7.22336	4.72899	5.27756	3.2466	2.64025	2.90374	0.00133787	-1.00766	down
Lycium_barbarum_newGene_14547	6	33	33	802	308	60	0.086839	0.569491	0.528995	13.3878	4.92606	0.864648	0.000142446	3.99023	up
genome_GLEAN_10067759	425	799	279	138	65	22	5.83258	13.2734	4.28612	2.17274	0.96777	0.291642	0.000505364	-2.77564	down
CUFF89.125.1	994	498	858	46	77	77	47.7198	28.9314	46.1963	2.49739	4.05681	3.68432	4.05635e-26	-3.59868	down
genome_GLEAN_10044255	1414	1575	1335	658	789	715	13.6782	18.4269	14.4872	7.29599	8.38285	6.89874	1.26514e-07	-1.06128	down
Lycium_barbarum_newGene_17164	16	0	0	82	189	211	0.211094	0	0	1.30837	2.89898	2.94057	0.000811968	4.92858	up
genome_GLEAN_10001864	54	92	85	380	421	492	2.00067	4.16451	3.55495	16.428	17.4283	18.4965	4.67027e-12	2.40865	up
genome_GLEAN_10060912	8138	6199	6617	2280	2101	1846	125.535	115.667	114.506	40.3483	35.6118	28.4203	7.98787e-22	-1.78831	down
genome_GLEAN_10076832	24	24	27	119	1182	273	0.609258	0.735991	0.759084	3.46037	32.9806	6.8991	1.52535e-07	4.3192	up
CUFF140.51.1	1412	174	506	5877	3199	2868	33.7043	5.01235	13.5374	161.073	83.9596	68.3722	0.000251892	2.55032	up
CUFF303.89.1	41	57	96	234	446	814	2.28968	3.91236	6.0961	15.2065	27.8315	46.1554	7.50752e-07	2.84846	up
Lycium_barbarum_newGene_25558	1079	860	1279	40	144	68	34.6226	33.3684	46.0309	1.45428	5.064	2.16897	1.37023e-15	-3.73557	down
genome_GLEAN_10072685	131	139	74	30	46	40	8.95866	11.5541	5.67337	2.326	3.45142	2.72924	0.00195279	-1.6337	down
genome_GLEAN_10072684	861	848	555	259	337	310	11.6893	13.9312	8.4494	4.02847	5.01831	4.20232	1.55057e-06	-1.38114	down
genome_GLEAN_10049258	189	174	130	68	75	89	4.31845	4.80564	3.31535	1.78391	1.87393	2.02096	0.00165697	-1.14583	down
CUFF31.107.2	0	0	8	52	55	66	0	0	0.344532	2.26847	2.32019	2.50913	0.00435443	4.37733	up
CUFF194.95.1	417	591	534	169	126	212	11.0777	18.9968	15.9111	5.15666	3.68093	5.61081	1.55128e-06	-1.67651	down
genome_GLEAN_10064134	713	681	600	282	281	228	14.9423	17.2476	14.1066	6.78078	6.4665	4.76194	1.45088e-08	-1.38135	down
Lycium_barbarum_newGene_2102	602	427	420	1017	1407	1358	38.4146	32.9531	30.063	74.4567	98.7395	86.4983	8.91445e-10	1.33354	up
CUFF79.65.1	370	497	328	57	199	161	4.88891	7.9353	4.85033	0.855758	2.88025	2.12325	0.00385961	-1.61061	down
Lycium_barbarum_newGene_7885	798	840	982	273	352	245	15.3713	19.5691	21.2258	6.01743	7.44956	4.69774	3.69471e-10	-1.64485	down
Lycium_barbarum_newGene_7886	160	85	117	41	46	60	2.327	1.48483	1.908	0.668771	0.721786	0.861294	0.00273736	-1.3428	down
genome_GLEAN_10039790	3390	2579	3534	1185	1848	1719	37.5451	34.5533	43.9054	15.0555	22.4957	18.9995	2.04131e-06	-1.05579	down
genome_GLEAN_10032230	4639	4336	6337	1541	1798	2071	171.036	193.387	262.115	65.1673	72.8546	76.2262	3.675e-13	-1.56125	down
Lycium_barbarum_newGene_9107	36	58	29	155	122	123	1.19292	2.52558	1.13502	6.25961	4.83589	4.23685	0.00246879	1.63826	up
Lycium_barbarum_newGene_3762	192	210	283	47	59	107	7.09084	9.23094	11.9036	1.8164	2.27794	3.71183	0.000131362	-1.76414	down
genome_GLEAN_10069418	0	0	0	40	110	66	0	0	0	3.28848	8.6274	4.67888	2.77819e-08	8.54641	up
Lycium_barbarum_newGene_15036	316	265	347	55	75	24	9.85384	9.98469	12.2041	1.94877	2.52293	0.743126	2.67971e-07	-2.62586	down
genome_GLEAN_10048860	7412	5417	7303	3126	3309	2776	110.68	97.8527	122.341	53.5678	54.3017	41.377	3.39719e-10	-1.16804	down
Lycium_barbarum_newGene_6303	7046	6719	8698	27636	22179	30910	105.23	118.6	145.269	454.937	353.452	439.451	2.15804e-18	1.79102	up
genome_GLEAN_10066646	241	264	292	566	1288	648	5.98793	7.95951	8.1535	16.1874	35.2917	16.1339	0.000116232	1.58653	up
Lycium_barbarum_newGene_21962	18	36	27	80	161	125	0.657647	1.63307	1.12298	3.44413	6.68318	4.72393	0.00038037	2.08912	up
Lycium_barbarum_newGene_21969	63469	47432	31690	14426	17388	24884	718.491	649.537	402.441	187.394	216.346	281.202	1.02722e-05	-1.38947	down
genome_GLEAN_10014823	155	262	216	493	469	441	3.53918	7.24208	5.53524	12.9473	11.7877	10.0755	0.00369831	1.08033	up
genome_GLEAN_10014822	1618	1448	1269	2614	3193	3260	40.7223	44.0659	35.8083	75.5025	88.3229	81.8943	4.7858e-10	1.00768	up
genome_GLEAN_10018118	3556	3295	3084	1365	1317	1691	23.6679	26.5281	23.0238	10.4224	9.62966	11.2314	2.20314e-15	-1.24125	down
genome_GLEAN_10067510	56	41	9	285	300	252	0.652476	0.572216	0.116484	3.82055	3.85561	2.93687	9.14461e-06	2.94346	up
genome_GLEAN_10067516	970	677	870	197	110	100	46.5732	39.3279	46.8783	10.8165	5.76029	4.79168	2.61449e-12	-2.64831	down
CUFF219.37.2	378	416	514	124	217	222	8.81075	11.7338	13.4597	3.3207	5.56751	5.17178	0.000196052	-1.28918	down
genome_GLEAN_10022551	274	290	273	4	17	6	15.5233	19.872	17.3596	0.217726	1.05187	0.291099	6.87864e-20	-5.01928	down
genome_GLEAN_10022552	145	181	169	10	24	20	13.3243	20.1789	17.4743	0.961241	2.38366	1.82795	1.14102e-11	-3.27237	down
CUFF290.20.1	984	1179	1454	781	502	575	93.9961	136.187	155.819	85.5412	52.6447	54.7523	0.00374221	-1.00907	down
genome_GLEAN_10028563	2216	2324	2764	767	990	1055	52.9181	67.128	74.034	21.0071	25.9735	25.1428	3.25093e-13	-1.44209	down
Lycium_barbarum_newGene_847	474	694	682	1680	4250	4319	1.48796	2.47436	2.28936	5.57283	11.9369	10.9822	3.63895e-09	2.37718	up
genome_GLEAN_10069358	2042	1002	1076	75827	66794	85835	55.9004	33.1829	33.0435	2382.93	2010.5	2346.53	9.6917e-101	5.76343	up
genome_GLEAN_10029210	2017	1819	2299	603	599	578	45.818	49.9749	58.5918	15.7217	14.9382	13.1059	1.51979e-26	-1.8345	down
Lycium_barbarum_newGene_22900	1692	1156	2586	763	858	583	44.2062	36.5546	77.3518	22.7937	24.5115	15.1379	0.000417194	-1.33782	down
genome_GLEAN_10067929	0	0	0	156	269	771	0	0	0	5.10761	8.44923	21.9874	2.50828e-14	10.9847	up
genome_GLEAN_10010809	768	972	1006	3370	2219	3335	10.4586	16.0192	15.376	52.6835	33.2329	45.3532	9.73115e-09	1.6409	up
genome_GLEAN_10026461	113	131	238	13	17	16	8.50759	11.9857	20.2192	1.05053	1.35754	1.13667	2.10994e-10	-3.45208	down
Lycium_barbarum_newGene_1017	457	467	628	22	46	35	7.56705	9.34842	11.6674	0.40545	0.815856	0.565274	1.60263e-28	-3.97877	down
genome_GLEAN_10050537	514	369	463	187	104	183	9.90949	8.59407	10.0127	4.11918	2.1889	3.51147	1.21455e-05	-1.54512	down
CUFF296.91.1	709	869	1717	278	189	147	68.4578	101.526	186.106	30.7434	20.0225	14.0985	3.35366e-07	-2.46247	down
CUFF176.90.2	1530	564	623	392	253	288	22.1357	9.86626	10.1092	6.49914	4.01046	4.15312	0.00129981	-1.54574	down
genome_GLEAN_10019460	890	639	753	61	214	165	10.5367	9.15123	9.99104	0.825268	2.77797	1.94892	1.06983e-07	-2.4412	down
genome_GLEAN_10045794	1098	756	797	2208	2477	2682	15.6446	13.0254	12.7266	36.0925	38.7907	38.138	4.22284e-17	1.42814	up
genome_GLEAN_10045797	311	219	359	108	74	22	2.94704	2.50707	3.82186	1.16841	0.764117	0.207621	0.00193659	-2.12986	down
genome_GLEAN_10061485	251	436	435	32	59	56	2.74512	5.78017	5.34923	0.393971	0.707337	0.607577	5.12824e-12	-3.01829	down
genome_GLEAN_10044779	2	9	5	125	103	178	0.048195	0.280493	0.141974	3.81711	3.02573	4.74286	4.75984e-11	4.57812	up
CUFF187.37.1	915	1015	1020	1985	3010	3508	16.9021	22.6771	21.1279	42.0891	61.117	64.7042	4.51165e-09	1.45264	up
genome_GLEAN_10046680	1750	1478	1844	307	538	276	21.6959	22.1617	25.6473	4.356	7.31951	3.40644	2.83812e-12	-2.22654	down
genome_GLEAN_10045420	4206	2666	3775	1718	1353	2082	95.5509	73.2752	96.212	44.7873	33.7855	47.2097	1.09429e-05	-1.08972	down
Lycium_barbarum_newGene_3565	223	192	289	115	134	115	4.62309	4.30486	5.76026	2.46524	2.81306	2.00248	0.00268228	-1.00147	down
CUFF126.3.1	490	588	665	154	162	200	22.2539	32.295	33.8829	8.00764	8.07192	9.03628	7.20648e-12	-1.82302	down
Lycium_barbarum_newGene_4037	43	109	57	14	9	2	0.808734	1.9642	0.970275	0.2432	0.127591	0.023677	0.0017669	-3.1173	down
CUFF77.41.1	1669	1877	986	3043	3250	3752	101.65	138.265	67.3543	212.738	217.614	228.16	0.000723469	1.08211	up
genome_GLEAN_10030555	2662	2211	2403	106	150	43	54.8448	55.0954	55.538	2.4947	3.37622	0.875201	9.99387e-27	-4.63786	down
genome_GLEAN_10052021	250	400	306	1272	1479	2319	5.80571	11.2571	7.98057	33.9693	37.8353	53.9015	6.88863e-12	2.31814	up
genome_GLEAN_10073857	561	473	613	1374	1834	2055	16.49	16.8014	20.1899	46.3468	59.2434	60.2761	3.74558e-16	1.6159	up
genome_GLEAN_10017411	711	238	521	234	177	207	19.0251	7.67762	15.6344	7.15941	5.18801	5.53224	0.00756623	-1.26364	down
genome_GLEAN_10048332	1699	1367	1908	923	357	626	14.7971	14.4008	18.6448	9.21895	3.41368	5.43758	0.0010532	-1.41265	down
Lycium_barbarum_newGene_20494	50	46	79	166	177	161	0.606797	0.964876	1.66034	2.75524	2.95813	2.53056	0.000345536	1.47588	up
genome_GLEAN_10072726	4497	3117	4272	842	1373	1082	153.051	128.329	163.113	32.8768	51.3603	36.76	1.54834e-16	-1.8996	down
genome_GLEAN_10072724	211	175	378	11	22	22	12.2631	12.3252	24.7044	0.67311	1.38826	1.2659	7.74646e-14	-3.85941	down
genome_GLEAN_10072722	3076	4514	2884	218	417	318	173.55	308.086	182.543	14.1047	25.8177	17.865	9.01503e-27	-3.53959	down
CUFF63.2.1	78	332	132	53	34	23	4.32624	22.5017	8.25241	3.37243	2.03462	1.25816	0.00356403	-2.38209	down
genome_GLEAN_10037023	556	354	852	17	17	20	6.74313	5.18853	11.6071	0.226787	0.219803	0.239491	3.75473e-31	-5.07297	down
genome_GLEAN_10016905	458	182	629	31	17	4	46.3765	22.204	71.4098	3.50574	1.87117	0.388964	2.72649e-09	-4.59716	down
CUFF145.3.1	83	140	112	3	14	25	6.50724	13.3599	9.91085	0.271229	1.19956	1.94299	0.000141469	-3.10925	down
Lycium_barbarum_newGene_6524	1589	2855	2866	1113	1192	659	34.6496	75.3342	70.1353	27.8423	28.5698	14.3434	0.00149334	-1.36248	down
Lycium_barbarum_newGene_6525	2487	2411	207	164	213	317	106.099	124.434	9.87758	7.99801	9.96949	13.4945	0.000243383	-2.95324	down
Lycium_barbarum_newGene_6526	1183	1031	1287	217	214	301	7.37653	7.76933	9.07831	1.67923	1.53412	2.01086	1.60468e-29	-2.31582	down
genome_GLEAN_10061249	1950	644	1085	477	358	375	15.9626	6.37518	9.96011	4.47579	3.2195	3.0624	0.000206132	-1.61052	down
Lycium_barbarum_newGene_4803	39	30	70	422	281	411	1.29313	1.17362	2.58894	16.1485	10.3002	13.6879	2.98198e-11	2.95898	up
genome_GLEAN_10001284	42	68	83	4	0	6	1.20819	2.38682	2.72724	0.125488	0	0.1479	2.92159e-05	-4.34685	down
genome_GLEAN_10074481	4831	2996	4514	1584	718	1257	38.6071	28.9613	40.4651	14.5214	6.30484	10.0266	7.04622e-07	-1.81973	down
genome_GLEAN_10001757	514	487	578	1384	1978	3107	65.4746	74.9491	82.5147	202.275	276.934	395.02	2.19347e-10	1.95849	up
CUFF158.105.1	341	326	323	176	120	194	16.3567	18.9257	17.3595	9.66834	6.33621	9.28474	0.000829851	-1.06853	down
genome_GLEAN_10044965	3378	1489	1152	594	274	561	38.9017	20.7385	14.8782	7.84274	3.46763	6.44338	3.15818e-05	-2.08912	down
Lycium_barbarum_newGene_18042	116	137	136	6	21	8	1.80774	2.58801	2.37601	0.102096	0.344899	0.122511	2.27416e-08	-3.54277	down
genome_GLEAN_10063793	1143	719	851	218	278	273	13.6867	10.405	11.4249	2.99502	3.65394	3.25491	5.02966e-17	-1.86291	down
genome_GLEAN_10063795	7669	6823	8205	1118	525	357	200.23	215.499	240.327	33.4835	15.0396	9.29185	6.53119e-15	-3.5179	down
genome_GLEAN_10066568	24129	14652	16508	57923	57511	60832	557.293	409.358	427.716	1535.23	1460.01	1402.59	1.00101e-17	1.63616	up
Lycium_barbarum_newGene_13745	1233	937	1112	2493	2833	3300	34.8622	32.1099	35.2653	80.4903	87.3025	93.0498	1.65283e-20	1.34136	up
genome_GLEAN_10031134	2097	1508	2793	136	235	251	83.5192	72.6426	124.836	6.19102	10.2595	9.97765	1.52934e-27	-3.42306	down
genome_GLEAN_10050736	1327	1036	1555	431	466	564	64.4706	60.8632	84.7725	24.0346	24.8908	27.3292	6.29022e-12	-1.47646	down
CUFF234.10.1	2051	1810	1354	61	100	32	65.2929	69.7117	48.3472	2.2012	3.47534	1.01094	2.00287e-29	-4.79724	down
genome_GLEAN_10057706	141	477	108	26	23	13	2.64597	10.8396	2.27553	0.542245	0.465004	0.242707	4.12882e-06	-3.63893	down
genome_GLEAN_10050088	533	750	719	365	278	287	13.3353	22.6834	20.1607	10.4521	7.63908	7.15446	0.0004989	-1.16362	down
genome_GLEAN_10050080	1029	988	1047	2216	2208	2491	16.0382	18.6273	18.3068	39.6546	37.8411	38.7837	6.07935e-17	1.11875	up
genome_GLEAN_10009281	547	350	462	104	115	100	7.24137	5.61453	6.85995	1.57808	1.66942	1.31177	2.09575e-16	-2.12967	down
genome_GLEAN_10059759	403	520	424	897	853	1357	8.0068	12.4979	9.43468	20.4415	18.6306	26.9204	0.000171883	1.13032	up
genome_GLEAN_10021982	83	84	82	156	348	481	1.30629	1.61456	1.44415	2.84192	6.07461	7.6169	9.66837e-05	1.89909	up
genome_GLEAN_10021981	342	280	268	90	138	90	5.92398	5.86146	5.19857	1.77426	2.61042	1.55649	2.79483e-06	-1.53388	down
genome_GLEAN_10010684	311	280	569	54	49	131	5.78423	6.30108	11.8811	1.14261	0.995933	2.42713	1.17186e-05	-2.38584	down
Lycium_barbarum_newGene_20287	15	54	35	120	175	314	0.219732	0.823893	0.501039	1.82809	2.54239	4.52703	0.000555637	2.43086	up
CUFF307.123.2	14	0	7	273	259	322	0.770477	0	0.440582	18.5393	16.7951	19.0253	4.17283e-13	5.33782	up
Lycium_barbarum_newGene_251	181	173	160	8	0	0	2.73634	2.64731	2.66226	0.106826	0	0	8.85881e-08	-5.99897	down
Lycium_barbarum_newGene_252	17	48	12	191	666	747	0.070318	0.238804	0.053322	0.912874	3.08096	3.10707	4.81564e-09	4.25261	up
CUFF53.8.1	16839	16941	24904	261	361	224	847.692	1031.7	1406.48	15.0301	19.9716	11.2171	2.16983e-111	-6.16818	down
genome_GLEAN_10065951	60	30	25	74	168	146	1.57675	0.951993	0.733533	2.21223	4.85013	3.83556	0.0057241	1.70694	up
genome_GLEAN_10016304	2081	2663	2021	790	737	729	47.7859	73.9802	52.078	20.8065	18.6069	16.7156	6.88863e-12	-1.6455	down
Lycium_barbarum_newGene_11924	16	39	66	156	254	369	0.265821	0.78752	1.23171	3.0016	4.69386	6.17933	0.000100209	2.59009	up
CUFF196.106.1	13	9	8	84	104	77	0.298305	0.235801	0.185662	2.22506	2.65212	1.77832	2.92623e-08	3.10047	up
CUFF291.52.2	5066	8668	2656	598	1058	726	67.3855	139.485	39.6255	9.11377	15.4669	9.62896	2.09063e-09	-2.86952	down
genome_GLEAN_10009505	2057	2747	2038	503	925	563	20.0298	32.3671	22.2651	5.6144	9.90128	5.47507	2.79757e-08	-1.85206	down
genome_GLEAN_10009502	673	494	711	266	304	205	25.4803	22.5998	30.1711	11.5368	12.6477	7.74934	8.00125e-06	-1.31495	down
genome_GLEAN_10047017	572	570	705	352	240	184	12.5369	15.112	17.3386	8.8515	5.77475	4.01265	0.00108122	-1.28503	down
genome_GLEAN_10071615	3261	2213	1996	1275	1171	1213	32.4018	26.5942	22.2494	14.5391	12.7857	12.0258	5.74344e-06	-1.06688	down
genome_GLEAN_10020613	171	91	134	50	49	35	6.57483	4.21664	5.77777	2.19597	2.0594	1.34656	0.000726422	-1.58848	down
genome_GLEAN_10003514	4688	2837	4167	553	561	743	185.002	135.447	184.483	25.0104	24.3057	29.264	8.16519e-37	-2.69937	down
CUFF126.33.1	38	51	27	105	128	139	1.33781	2.17024	1.04893	4.26572	4.98717	4.93191	0.000953786	1.60916	up
genome_GLEAN_10046940	43	73	149	17	14	23	0.756839	1.5526	2.95079	0.337299	0.254593	0.406266	0.00192615	-2.36729	down
genome_GLEAN_10054116	2754	2768	2101	725	1451	1355	22.0295	26.7846	18.8493	6.65055	12.7519	10.8188	0.000222375	-1.18322	down
genome_GLEAN_10044093	184	331	291	850	818	1222	2.38113	5.18027	4.22159	12.6407	11.6595	15.8217	1.14515e-06	1.75864	up
CUFF252.12.1	17	18	37	179	270	258	1.70109	2.21628	4.27407	21.4671	31.1131	27.0427	7.70107e-12	3.23129	up
Lycium_barbarum_newGene_1799	2612	792	1508	6937	7808	6447	37.9477	13.9082	24.5681	115.65	124.677	93.4953	1.03721e-07	2.09775	up
genome_GLEAN_10039544	786	790	531	140	95	62	13.2311	16.0821	10.0352	2.70034	1.75644	1.03998	2.0777e-11	-2.85917	down
genome_GLEAN_10027984	282	213	262	10	10	6	8.28516	7.54808	8.6246	0.314395	0.30652	0.155138	2.38926e-29	-4.90536	down
genome_GLEAN_10044637	193	113	194	14253	9126	16010	3.54581	2.50111	3.99662	300.887	184.518	294.003	4.73559e-103	6.26087	up
genome_GLEAN_10053235	943	646	949	393	465	446	31.7088	26.2791	35.7747	15.1539	17.1671	14.9397	3.39467e-06	-1.00609	down
genome_GLEAN_10014119	1839	1895	1967	823	905	983	47.2745	58.9323	56.7138	24.2683	25.5701	25.2076	8.09824e-14	-1.13261	down
genome_GLEAN_10073133	428	246	323	134	173	196	21.6599	15.0527	18.3325	7.74494	9.61862	9.89666	0.00102455	-1.03251	down
genome_GLEAN_10034648	158	235	152	4	12	21	3.48012	6.25007	3.75043	0.10112	0.289594	0.445702	5.79965e-10	-3.9823	down
genome_GLEAN_10076416	269	187	250	29	55	52	3.0202	2.54417	3.14596	0.362404	0.679475	0.580786	5.77104e-11	-2.4317	down
genome_GLEAN_10019486	4161	493	1566	11846	6911	5933	69.3974	9.93415	29.3009	226.755	126.697	98.7962	0.0043556	2.02458	up
genome_GLEAN_10040526	3326	2049	3025	1223	946	1169	110.077	82.0161	112.293	46.4236	34.4127	38.6252	1.02475e-08	-1.3659	down
CUFF265.145.1	615	578	250	171	138	125	51.6722	58.7071	23.4928	16.4655	12.708	10.4243	0.000177715	-1.77609	down
genome_GLEAN_10029710	61	90	43	0	0	0	2.51834	4.49565	1.97397	0	0	0	2.42871e-08	-8.53016	down
Lycium_barbarum_newGene_24494	252	162	347	1136	1086	1139	4.31433	3.34224	6.67314	22.3385	20.4543	19.486	1.51122e-11	2.10246	up
CUFF70.173.2	329	285	259	80	137	167	9.30008	9.74992	8.21022	2.56894	4.24456	4.69285	0.000666181	-1.25351	down
Lycium_barbarum_newGene_24493	0	0	0	50	49	86	0	0	0	4.7515	4.2424	7.94033	3.41341e-08	8.32176	up
genome_GLEAN_10010265	313	137	228	1468	979	995	7.59966	4.00601	6.20993	40.929	26.1334	24.132	3.56294e-10	2.33149	up
genome_GLEAN_10023074	325	178	250	370	640	644	10.1401	6.70913	8.75324	13.2376	21.96	20.0699	0.00209016	1.08565	up
genome_GLEAN_10030359	826	671	386	4057	4361	3870	12.6573	12.4494	6.63652	71.4125	73.5332	59.2624	1.41603e-18	2.66123	up
genome_GLEAN_10074728	599	891	1057	15	15	9	11.8948	21.4207	23.5567	0.342082	0.309725	0.175295	1.47736e-45	-6.08993	down
genome_GLEAN_10074724	759	459	666	6544	5238	8537	21.1105	15.4252	20.7748	209.025	160.267	237.226	2.16469e-43	3.38698	up
genome_GLEAN_10074727	832	1195	1407	15	12	9	16.5295	28.7292	31.357	0.326395	0.261183	0.168218	6.28286e-58	-6.63547	down
genome_GLEAN_10072720	1747	4085	986	339	593	383	99.2318	280.704	62.7951	22.0651	37.0189	21.7114	2.24643e-05	-2.47294	down
genome_GLEAN_10034661	8969	5687	7451	15556	13838	16174	112.704	86.4493	105.044	224.335	191.137	202.898	9.40427e-08	1.00544	up
genome_GLEAN_10034665	1176	1679	823	244	398	276	8.13856	14.0626	6.38814	1.9348	3.0243	1.9053	1.11468e-07	-2.07758	down
genome_GLEAN_10034666	2400	1912	2498	1067	1260	1065	20.992	20.2316	24.5087	10.7034	12.1145	9.29393	2.89088e-09	-1.05236	down
genome_GLEAN_10072721	3354	2950	3676	277	600	384	184.255	196.093	226.589	17.4063	36.187	21.0498	3.26839e-24	-3.04469	down
genome_GLEAN_10029738	108	175	105	332	583	315	5.27502	10.29	5.71916	18.5816	31.2703	15.347	0.000766401	1.59056	up
genome_GLEAN_10028059	822	511	1105	199	302	320	36.9502	27.763	55.714	10.2571	14.8823	14.3616	7.97435e-06	-1.62346	down
CUFF289.177.1	651	351	994	202	138	104	17.2104	11.2249	29.4633	6.12279	4.00901	2.74109	1.67608e-05	-2.18482	down
genome_GLEAN_10066159	602	673	961	462	287	228	22.0705	29.8879	39.5546	19.4326	11.566	8.32931	0.00672006	-1.22895	down
genome_GLEAN_10075408	1942	1460	1685	889	597	1047	22.6092	20.5581	22.0063	11.874	7.63319	12.1681	0.000142178	-1.05311	down
genome_GLEAN_10034083	194	262	227	422	615	560	11.2469	18.3706	14.7642	28.0255	39.1327	32.3772	0.000151481	1.15262	up
genome_GLEAN_10034082	297	161	186	112	86	109	8.40811	5.51144	5.91523	3.62291	2.67401	3.06863	0.00574146	-1.09916	down
Lycium_barbarum_newGene_21852	20	55	42	144	96	201	0.596575	2.00123	1.4422	5.04563	3.21399	6.12159	0.00585354	1.82231	up
CUFF222.146.2	65	298	49	33	14	10	5.03274	27.9866	4.23489	2.93393	1.18419	0.724778	0.00525638	-2.93427	down
Lycium_barbarum_newGene_12824	180	191	364	45	85	77	1.51386	2.10124	3.57767	0.560863	1.01439	1.016	0.000149189	-1.89754	down
genome_GLEAN_10055618	300	242	441	141	38	61	5.57725	5.42589	9.1989	2.98902	0.761209	1.1168	0.00164392	-2.04816	down
genome_GLEAN_10018539	188	555	353	20	12	23	4.42551	15.8518	9.327	0.534963	0.303528	0.525723	6.97578e-14	-4.40981	down
genome_GLEAN_10020197	3837	4337	3980	1486	501	409	126.011	172.261	146.622	55.9908	18.0509	13.3776	2.1562e-05	-2.35755	down
genome_GLEAN_10012767	1092	287	259	37	136	98	16.4486	5.2159	4.37672	0.637766	2.23767	1.45995	0.00032724	-2.61987	down
Lycium_barbarum_newGene_18972	520	409	594	2000	1277	1582	12.3029	11.68	15.757	54.2788	33.1987	37.3596	1.41846e-08	1.63757	up
genome_GLEAN_10022062	10808	7022	11069	2507	3724	2817	178.515	140.303	205.086	47.5184	67.6017	46.4437	6.79334e-13	-1.71944	down
Lycium_barbarum_newGene_5272	127	132	201	44	66	15	9.51708	11.925	16.8435	3.78732	5.43806	1.07806	0.00798273	-1.91875	down
Lycium_barbarum_newGene_11702	18	18	27	59	82	82	0.266343	0.315286	0.452875	1.03393	1.37434	1.24346	0.00114177	1.76163	up
Lycium_barbarum_newGene_25167	0	8	14	133	63	84	0	0.143739	0.285825	2.33659	1.038	1.38503	0.00214589	3.60322	up
genome_GLEAN_10007248	1617	1626	1604	3616	4633	3486	97.0985	118.088	108.04	249.179	305.801	208.924	5.21823e-10	1.22112	up
Lycium_barbarum_newGene_293	394	346	115	12	58	54	10.2016	10.8185	3.32138	0.355204	1.64115	1.37937	0.000156952	-2.86751	down
genome_GLEAN_10008059	245	200	226	64	104	110	9.56561	9.43679	9.87726	2.87069	4.46597	4.26298	5.52171e-05	-1.33227	down
genome_GLEAN_10046446	1204	808	1089	2202	1927	2684	13.3334	10.8226	13.5226	27.9885	23.4566	29.6697	2.64924e-07	1.09017	up
genome_GLEAN_10017847	3840	4644	3779	5407	10086	11568	63.2923	92.5963	69.8757	102.272	182.743	190.352	0.00121784	1.0582	up
genome_GLEAN_10054488	568	500	601	821	1331	1362	7.93919	8.44943	9.42141	13.173	20.4588	19.0133	6.64749e-05	1.00964	up
genome_GLEAN_10071891	92	60	64	13	18	27	5.07355	3.98625	3.97567	0.81186	1.06057	1.46929	0.000654268	-1.95296	down
genome_GLEAN_10071005	1138	1088	993	458	526	565	12.3133	14.2298	12.0471	5.67454	6.24424	6.09331	1.51897e-11	-1.11383	down
genome_GLEAN_10071000	2723	1789	2827	1117	1218	765	65.5896	52.12	76.3897	30.8706	32.242	18.3847	3.22085e-05	-1.27389	down
genome_GLEAN_10068509	12657	29389	7264	2770	2270	1763	293.133	823.384	188.731	73.6087	57.7763	40.7407	7.37892e-08	-2.93644	down
genome_GLEAN_10005794	1270	1390	1398	144	251	129	25.4138	33.6533	31.3798	3.30711	5.51714	2.57397	1.3582e-20	-3.01118	down
genome_GLEAN_10025577	429	474	341	39	49	50	24.0133	32.1346	21.4375	2.47583	2.96897	2.79011	1.91142e-25	-3.23702	down
genome_GLEAN_10025576	15272	16007	22977	52	75	28	482.684	612.003	814.678	1.88192	2.58048	0.867668	3.00314e-118	-8.49799	down
CUFF8.104.1	6606	5600	5248	13198	13174	10733	108.899	111.66	97.0429	249.663	238.693	176.619	1.12355e-07	1.04585	up
genome_GLEAN_10041108	1836	1363	1749	480	765	609	42.1729	37.8591	45.0516	12.6507	19.2956	13.9466	1.11003e-10	-1.46766	down
genome_GLEAN_10041109	727	870	905	2965	2663	2796	4.90857	7.1111	6.85519	22.9894	19.7766	18.8597	8.85605e-16	1.69392	up
genome_GLEAN_10025578	440	175	347	2141	1100	2449	14.3084	6.86917	12.6613	80.0586	39.3953	79.6516	3.47342e-09	2.53887	up
genome_GLEAN_10070067	261	104	251	16745	7189	10371	5.27266	2.53572	5.6853	389.26	160.067	209.728	2.79897e-41	5.79354	up
Lycium_barbarum_newGene_8582	2210	1047	1501	5668	7106	8319	35.0881	20.1139	26.7272	103.292	124.049	131.886	5.54957e-15	2.10945	up
CUFF189.215.1	142	235	364	64	93	72	2.04902	4.10687	5.89897	1.04625	1.46772	1.03698	0.00078449	-1.7653	down
CUFF166.262.1	97	161	148	51	47	38	4.28893	8.57393	7.32319	2.57984	2.23985	1.67707	0.00104192	-1.64113	down
CUFF75.220.1	65	125	87	569	753	445	1.83233	4.2844	2.75593	18.5795	23.5769	12.658	9.21594e-10	2.60228	up
Lycium_barbarum_newGene_5892	275	235	200	55	73	70	3.50892	3.33895	3.07536	0.800544	0.995594	0.862629	6.52575e-10	-1.89739	down
Lycium_barbarum_newGene_19081	29	44	44	118	154	149	0.27868	0.509877	0.469306	1.29926	1.63162	1.42686	4.55696e-05	1.77617	up
genome_GLEAN_10029709	333	369	270	17	56	38	7.18206	9.63313	6.52822	0.417656	1.32491	0.80619	4.6823e-11	-3.2073	down
genome_GLEAN_10033035	3973	2911	4315	483	580	547	84.9819	75.3122	103.538	11.8532	13.6244	11.6718	2.76295e-54	-2.8457	down
genome_GLEAN_10040779	322	327	319	130	198	105	2.6963	3.30341	2.99371	1.23986	1.82	0.872894	0.00156467	-1.21301	down
CUFF255.76.1	534	347	498	3973	3081	4311	8.92665	7.01428	9.34489	76.3533	56.7082	72.066	1.00959e-41	3.00222	up
genome_GLEAN_10019147	360	365	308	154	154	126	8.47015	10.3819	8.11291	4.13908	3.98003	2.95712	6.04431e-06	-1.30125	down
genome_GLEAN_10065506	110	78	55	0	4	2	4.507	3.84112	2.5268	0	0.14586	0.076796	1.82077e-08	-5.39699	down
genome_GLEAN_10075359	3294	2660	4176	954	1190	1296	149.675	146.188	212.87	49.7004	59.397	58.7603	1.70603e-13	-1.61412	down
genome_GLEAN_10024952	25584	23140	40423	13233	4852	9197	1188.36	1300.2	2106.31	705.319	247.689	426.426	0.000108385	-1.74108	down
genome_GLEAN_10024950	29454	17298	27334	983	1951	1894	1368.09	971.919	1424.31	52.3805	99.6008	87.8053	1.61257e-42	-3.99435	down
genome_GLEAN_10024951	8528	5761	13267	499	556	746	356.676	291.459	622.51	23.937	25.5382	31.1343	7.10609e-36	-3.98936	down
genome_GLEAN_10035781	1680	920	1175	777	553	505	27.3049	18.081	21.43	14.4974	9.87571	8.18796	0.00235014	-1.05853	down
Lycium_barbarum_newGene_20461	252	113	547	7	7	4	8.94826	4.98185	20.5793	0.29636	0.241275	0.083532	2.21817e-14	-5.69088	down
Lycium_barbarum_newGene_20466	159	46	327	0	0	0	2.72126	0.937298	6.29365	0	0	0	1.77559e-10	-9.94349	down
CUFF66.2.1	7	0	0	91	90	297	0.345508	0	0	5.94725	5.67706	17.0388	1.052e-06	6.07315	up
Lycium_barbarum_newGene_20465	273	89	850	0	0	0	2.02126	0.793983	7.07722	0	0	0	4.95373e-13	-11.1374	down
genome_GLEAN_10028656	1740	1746	2102	724	651	708	41.9011	50.8778	56.7834	20.0138	17.2185	17.0189	1.10003e-14	-1.47652	down
genome_GLEAN_10038209	804	1054	1072	283	181	154	13.4534	21.3503	20.1292	5.43055	3.32498	2.56385	1.00363e-09	-2.28934	down
CUFF293.93.1	146	1212	337	80	203	72	14.5314	146.688	37.8168	9.17455	22.3082	7.18776	0.00956408	-2.38166	down
genome_GLEAN_10034780	1022	1177	1107	2707	3136	3408	34.7851	48.4484	42.2552	105.735	117.29	115.79	1.05957e-15	1.41862	up
genome_GLEAN_10063626	3816	4958	3388	1837	1182	1495	27.2514	42.8402	27.1455	15.0507	9.27333	10.654	2.0706e-06	-1.48609	down
CUFF198.18.1	58	152	63	333	633	450	5.1428	16.4276	6.22751	34.1551	62.1776	40.1621	5.4183e-05	2.27462	up
genome_GLEAN_10071408	185	439	416	25	29	45	4.17791	11.9906	10.5465	0.634885	0.711941	1.01374	2.44916e-11	-3.48862	down
genome_GLEAN_10071409	155	203	180	721	592	741	1.2334	1.95129	1.60054	6.59272	5.18309	5.88938	6.38512e-12	1.87061	up
genome_GLEAN_10029295	3445	1650	2594	1233	890	882	91.9413	53.2538	77.6628	37.7463	26.1068	23.4951	3.83204e-05	-1.37194	down
genome_GLEAN_10008970	484	635	565	1848	2140	1301	8.60113	13.6389	11.2541	37.6849	41.7918	23.0812	4.67029e-07	1.59548	up
genome_GLEAN_10066050	745	1060	999	117	179	127	28.2111	48.5182	42.4415	5.06927	7.44483	4.80073	3.44358e-19	-2.79896	down
genome_GLEAN_10034439	368	185	389	47	51	79	6.83029	4.16127	8.11434	0.98925	1.02903	1.46439	5.99621e-09	-2.45843	down
CUFF129.92.1	398	380	571	122	92	27	26.942	31.1026	43.3725	9.48255	6.8094	1.80443	6.96489e-05	-2.50348	down
Lycium_barbarum_newGene_10580	41	42	78	9	14	12	0.659259	0.830939	1.42515	0.166375	0.238256	0.191631	0.00153141	-2.26292	down
genome_GLEAN_10051447	1176	1000	943	383	596	356	20.4115	20.9988	18.3648	7.62106	11.3658	6.17107	1.44893e-05	-1.27308	down
Lycium_barbarum_newGene_18359	184	189	178	93	91	101	3.97988	4.85624	4.17941	2.06517	2.26237	2.17051	0.00076252	-1.00807	down
CUFF187.88.1	113	169	91	344	217	436	2.83914	5.14359	2.56323	9.95544	6.0144	10.9672	0.00658614	1.34272	up
Lycium_barbarum_newGene_13583	3605	3134	4120	1412	454	336	110.551	114.137	132.139	46.0451	16.2962	9.64074	0.000102931	-2.30349	down
genome_GLEAN_10025777	18	28	26	1021	2189	2294	0.321781	0.621646	0.533052	21.9783	45.1484	42.9678	4.72595e-55	6.17071	up
Lycium_barbarum_newGene_12671	196	180	224	53	96	104	1.7212	1.82253	2.10278	0.508098	0.878833	0.870472	0.00084039	-1.31427	down
genome_GLEAN_10044440	348	403	316	653	797	865	7.96278	11.1473	8.11114	17.152	20.05	19.7727	1.24422e-05	1.04978	up
genome_GLEAN_10058121	2421	1169	2104	667	309	469	42.9344	25.0732	41.8462	13.575	6.01641	8.30171	1.25557e-06	-1.99256	down
genome_GLEAN_10042840	138	32	41	8	4	8	2.28948	0.637688	0.764217	0.151771	0.072928	0.122186	0.000258059	-3.3981	down
genome_GLEAN_10057098	4271	4150	3314	1987	1289	1635	58.671	68.9534	51.0625	31.3137	19.4495	22.4179	1.61656e-06	-1.30182	down
CUFF309.82.1	52	49	50	98	143	104	4.53938	5.16509	4.92758	9.90909	13.869	9.10654	0.00733334	1.13739	up
genome_GLEAN_10001940	385	247	191	633	682	663	9.52982	7.40923	5.30634	17.9947	18.5887	16.403	0.000127658	1.2266	up
genome_GLEAN_10047409	783	1296	1547	1430	4751	5038	14.9881	30.0072	33.2267	31.4148	99.9963	96.3122	0.00479157	1.5282	up
genome_GLEAN_10077080	403	333	304	2590	2535	3617	5.6142	5.60812	4.74545	41.4384	38.8431	50.3343	2.82936e-51	3.01452	up
genome_GLEAN_10077085	1550	1022	775	5573	4230	5861	24.5313	19.5697	13.7552	101.249	73.6009	92.63	7.35419e-14	2.18894	up
genome_GLEAN_10042454	306	271	174	87	129	148	9.06598	9.70648	5.77069	2.96308	4.20126	4.38319	0.00726246	-1.10943	down
Lycium_barbarum_newGene_11513	7	15	36	41	130	284	0.105016	0.294966	0.689042	0.724417	2.44556	4.70831	0.00389251	2.85715	up
genome_GLEAN_10007456	334	306	288	1236	1022	812	8.00652	8.87936	7.73415	34.0668	26.9668	19.4578	2.29976e-09	1.68787	up
genome_GLEAN_10051831	151	78	165	61	44	48	2.08285	1.28835	2.5488	0.956524	0.657801	0.656417	0.00735074	-1.39112	down
genome_GLEAN_10071900	2677	2769	2729	666	970	796	82.4294	103.125	94.2625	23.5245	32.8089	24.4488	2.14536e-20	-1.81063	down
genome_GLEAN_10046438	42	53	123	23	11	17	0.405265	0.608212	1.32974	0.249555	0.109049	0.156069	0.00864013	-2.14269	down
Lycium_barbarum_newGene_19160	2929	1701	1986	4216	6309	8751	20.4742	13.4308	13.7482	32.3314	46.0842	59.6251	1.20179e-06	1.48722	up
genome_GLEAN_10016728	26807	10726	16661	2248	3751	2650	540.464	261.592	376.82	51.999	83.1191	53.3219	3.46412e-15	-2.6751	down
genome_GLEAN_10062758	29	16	24	47	67	234	0.646778	0.437111	0.597589	1.22853	1.67074	5.33749	0.00719347	2.25324	up
genome_GLEAN_10044241	23	23	15	1053	437	449	0.285757	0.34455	0.210605	15.3598	6.10486	5.69105	7.11145e-21	4.96821	up
genome_GLEAN_10037255	661	735	844	142	185	194	13.8416	18.6261	19.8505	3.41422	4.24632	4.04418	1.60913e-19	-2.17019	down
Lycium_barbarum_newGene_4880	269	148	168	43	46	22	15.5451	10.3167	10.9124	2.82956	2.87209	1.26373	1.59774e-06	-2.41723	down
genome_GLEAN_10068593	520	1122	622	328	243	211	13.9605	36.4459	18.7257	10.1052	7.17301	5.6325	0.000852674	-1.60308	down
genome_GLEAN_10068590	4479	3456	3060	7327	7191	9534	118.788	110.864	91.0405	222.983	209.606	252.391	5.58844e-08	1.07744	up
genome_GLEAN_10044125	2442	1154	2656	15645	8006	18112	55.7837	31.8915	68.0552	410.139	201.025	413.049	2.45827e-11	2.70721	up
genome_GLEAN_10044126	219	190	167	78	102	39	3.62322	3.78971	3.09583	1.48084	1.84125	0.643111	0.00756084	-1.43187	down
genome_GLEAN_10069666	1132	668	994	415	545	425	17.0122	12.1491	16.7687	7.15234	8.99683	6.36921	9.80545e-05	-1.05027	down
genome_GLEAN_10006262	44657	43861	80348	3692	5667	7677	2074.26	2464.51	4186.73	196.773	289.313	355.968	3.18981e-23	-3.38364	down
CUFF139.7.1	46	45	65	238	144	142	3.0827	3.65264	4.87775	18.3009	10.6154	9.53278	0.000527441	1.71314	up
genome_GLEAN_10019893	1712	2552	1283	285	67	113	116.035	209.271	97.5492	22.1286	4.97912	7.64143	1.66984e-09	-3.61063	down
Lycium_barbarum_newGene_4574	1477	1478	1199	2448	3367	5357	35.9431	43.5207	32.7364	68.3847	90.0772	130.182	1.71814e-05	1.34937	up
CUFF309.240.2	112	66	53	133	254	361	2.29931	1.63504	1.21588	3.13556	5.73624	7.4016	0.0025551	1.63323	up
genome_GLEAN_10034909	11	16	0	44	101	158	0.554301	0.978347	0	2.5968	5.72553	8.12669	0.00668301	3.38032	up
genome_GLEAN_10034900	1270	1201	1245	12672	11011	15991	28.2407	32.2991	31.0628	323.416	269.174	355.047	4.68902e-83	3.35804	up
genome_GLEAN_10034901	352	283	368	3394	3101	4836	12.9143	12.5621	15.1186	142.981	125.119	177.202	7.11469e-58	3.44105	up
genome_GLEAN_10018385	1745	1284	2134	287	487	592	67.9117	60.4129	93.1442	12.8151	20.8286	22.9784	4.81732e-10	-1.98272	down
genome_GLEAN_10043362	693	457	539	795	1611	1689	25.2054	20.0942	21.9739	33.1794	64.4396	61.3439	0.000365871	1.21718	up
genome_GLEAN_10030265	813	810	1188	3362	2698	6546	57.8725	69.7807	94.9119	274.864	211.267	465.526	3.01289e-08	2.09083	up
genome_GLEAN_10067659	352	559	370	253	170	196	6.86516	13.1745	8.07584	5.65308	3.62779	3.81352	0.00886108	-1.11164	down
CUFF11.17.1	52	102	89	15	8	16	4.43134	10.6876	8.57462	1.4044	0.666864	1.35899	7.14584e-05	-2.7152	down
genome_GLEAN_10058009	3	9	3	841	974	1277	0.059096	0.304086	0.091981	27.2036	30.1807	35.953	6.95761e-58	7.61548	up
genome_GLEAN_10013009	200	300	301	116	110	166	15.1017	27.4654	25.493	10.08	9.1573	12.5407	0.0062943	-1.10779	down
CUFF13.69.1	43	50	24	137	475	151	1.43058	2.01765	0.862813	5.23799	17.4124	4.99855	0.000165054	2.63651	up
genome_GLEAN_10010813	765	326	543	966	903	1662	20.597	10.608	16.4025	29.8687	26.7416	44.6833	0.00883355	1.07068	up
genome_GLEAN_10039058	390	492	412	766	917	1040	11.0218	16.8343	13.074	24.8579	28.5223	29.3809	5.24252e-05	1.00211	up
genome_GLEAN_10039054	510	1341	822	20	25	139	10.6205	33.8264	19.2239	0.474647	0.556895	2.87879	2.72552e-07	-4.00334	down
CUFF284.76.1	438	398	371	1576	582	866	30.3763	33.3816	28.8819	125.597	44.3941	60.0474	0.00681385	1.29926	up
genome_GLEAN_10028441	341	690	419	63	17	8	18.9572	46.4575	26.1419	4.01074	1.03832	0.412781	4.05307e-07	-4.06799	down
genome_GLEAN_10055319	1207	668	1026	605	326	456	34.4994	23.0998	32.8946	19.8379	10.2192	12.9996	0.00494883	-1.0861	down
CUFF2.238.1	594	505	566	163	202	132	24.3403	25.0137	26.0015	7.64416	9.09447	5.39072	3.39074e-11	-1.78912	down
genome_GLEAN_10029313	150	158	259	33	23	31	12.1801	15.5922	23.6418	3.06293	1.98154	2.46757	2.73979e-09	-2.75689	down
genome_GLEAN_10051765	1895	1462	1499	7340	4292	4468	33.3891	31.1655	29.634	148.451	83.1461	78.6128	4.71286e-08	1.70291	up
Lycium_barbarum_newGene_1117	196	131	250	78	67	82	2.44116	1.9977	3.82617	1.69689	0.835066	1.17256	0.000651066	-1.38837	down
genome_GLEAN_10051763	36	30	49	23	469	363	0.6471	0.65391	0.976018	0.458407	9.33503	6.5509	0.00537258	2.80422	up
genome_GLEAN_10055860	239	129	178	85	72	93	3.13175	2.03449	2.60925	1.27272	1.02509	1.21539	0.00267892	-1.162	down
genome_GLEAN_10074959	745	583	771	305	310	214	8.22514	7.78388	9.5474	3.85589	3.76312	2.35672	1.58701e-06	-1.37723	down
Lycium_barbarum_newGene_7515	365	354	367	55	155	129	3.81522	4.47773	4.30194	0.657714	1.783	1.34409	7.86018e-05	-1.75428	down
Lycium_barbarum_newGene_7518	72	216	158	3	48	14	1.76322	5.68006	2.45914	0.045332	1.3335	0.381033	0.00693195	-2.89096	down
Lycium_barbarum_newGene_3600	748	713	297	149	148	148	32.1588	36.9489	14.0203	7.17746	6.91234	6.20899	3.81428e-06	-2.03498	down
genome_GLEAN_10006063	199	150	242	39	20	29	5.91044	5.39123	8.06194	1.32765	0.645765	0.842446	1.34314e-09	-2.78312	down
genome_GLEAN_10006060	862	467	948	160	384	274	16.4528	10.7893	20.313	3.49888	8.04924	5.22526	0.000512557	-1.52699	down
genome_GLEAN_10012227	127	164	254	2	16	25	7.00687	10.9148	15.7197	0.101979	0.945158	1.32701	3.74551e-06	-3.76776	down
genome_GLEAN_10028838	44	8	10	580	188	230	0.927683	0.203059	0.238449	14.3268	4.45329	4.93076	6.96874e-07	4.04767	up
Lycium_barbarum_newGene_16147	179	296	415	2	23	29	1.63733	3.27622	4.259	0.020809	0.227095	0.262874	3.34578e-07	-4.15355	down
genome_GLEAN_10028830	68	47	149	23	22	12	1.57467	1.30943	3.89104	0.610042	0.551883	0.267557	0.00372845	-2.24176	down
CUFF158.191.1	101	81	94	14	27	11	2.5718	2.46902	2.66141	0.394681	0.756067	0.277722	2.74942e-05	-2.45422	down
Lycium_barbarum_newGene_4375	865	905	638	414	402	386	4.45762	6.01198	4.19459	2.35534	2.12024	1.65714	6.72757e-05	-1.05672	down
CUFF142.2.1	52	58	55	170	116	234	4.3804	6.0081	5.24158	16.6968	10.9145	20.0203	0.000434026	1.59073	up
genome_GLEAN_10006933	1891	1673	1188	706	598	616	49.2058	52.6678	34.6648	21.087	17.087	15.9859	3.62969e-07	-1.35238	down
CUFF188.162.1	361	638	528	224	167	253	15.4027	32.9047	25.2313	10.9488	7.79044	10.7518	0.00104179	-1.32154	down
genome_GLEAN_10007082	225	232	244	91	146	125	3.74761	4.67606	4.54948	1.73762	2.66358	2.06887	0.00187084	-1.01743	down
genome_GLEAN_10019401	901	1125	1671	437	376	178	16.8528	25.4725	35.0803	9.37315	7.73074	3.32107	5.71606e-05	-1.93671	down
CUFF99.52.1	1944	1539	2492	533	956	738	81.7081	78.2185	117.507	25.6675	44.1662	30.9378	7.836e-07	-1.48042	down
genome_GLEAN_10032511	896	640	995	2668	2365	3167	59.7627	51.5969	74.4155	204.244	173.442	210.95	5.00428e-14	1.6487	up
Lycium_barbarum_newGene_25508	165	113	125	262	307	325	1.50583	1.24569	1.28512	2.75679	3.09526	2.9717	2.23119e-05	1.1016	up
Lycium_barbarum_newGene_3980	120	126	97	2	12	0	4.01865	5.12355	3.63702	0.055794	0.412435	0	1.76293e-05	-4.67057	down
genome_GLEAN_10041618	1620	1242	1482	2579	3328	3175	12.1343	11.2579	12.457	22.1744	27.4093	23.7488	1.34977e-11	1.01267	up
genome_GLEAN_10037048	2850	1634	2595	560	401	594	43.6397	30.2528	44.5758	9.82478	6.74866	9.07646	4.00819e-16	-2.2218	down
genome_GLEAN_10075148	210	273	126	719	459	681	5.60449	8.81196	3.74604	22.0165	13.4366	18.1185	0.000452891	1.54827	up
genome_GLEAN_10075146	89	93	93	252	266	190	3.25194	4.0926	3.7837	10.5345	10.6851	6.90879	0.000168006	1.31626	up
genome_GLEAN_10061364	424	620	403	61	149	112	12.8643	22.7391	13.7196	2.0907	4.95513	3.36436	3.79749e-07	-2.25369	down
genome_GLEAN_10061362	1206	661	986	252	223	335	10.8662	7.20199	9.95783	2.60303	2.20406	3.00578	6.61653e-11	-1.85736	down
genome_GLEAN_10061363	2919	3711	3502	1693	1778	1683	97.7641	150.327	131.558	65.0667	65.448	56.2588	1.71157e-06	-1.03777	down
Lycium_barbarum_newGene_8076	202	172	304	31	34	37	5.34264	5.33881	8.7521	0.900132	0.935192	0.931403	3.43792e-12	-2.78618	down
genome_GLEAN_10033748	672	535	607	69	107	99	21.9671	21.1353	22.2634	2.58024	3.83992	3.20991	5.97143e-32	-2.77692	down
genome_GLEAN_10033747	5309	2613	4272	1496	775	1020	80.2708	47.7923	72.4667	25.9444	12.8777	15.3962	3.00675e-07	-1.90332	down
genome_GLEAN_10033746	1255	891	1420	526	602	543	24.3639	20.9205	30.9091	11.7045	12.8449	10.5213	1.04113e-06	-1.13766	down
CUFF286.53.1	400	147	253	35	66	103	17.2099	7.66233	12.2014	1.70625	3.11187	4.41815	0.000415588	-2.01969	down
genome_GLEAN_10030800	4600	9788	792	287	605	214	116.826	300.727	22.5601	8.35517	16.8691	5.40126	0.000687715	-3.87098	down
genome_GLEAN_10030803	33	27	24	180	201	127	0.400647	0.401087	0.331805	2.57131	2.74797	1.56979	5.98252e-09	2.5571	up
genome_GLEAN_10063858	1321	1163	880	3242	2810	3699	12.8665	13.702	9.61502	36.2393	30.085	35.971	4.92756e-11	1.48276	up
genome_GLEAN_10069708	51	12	15	4296	588	779	0.733024	0.197864	0.232809	72.0731	9.44332	11.3648	7.44146e-08	6.243	up
genome_GLEAN_10018020	506	503	609	150	133	134	13.2687	15.9706	17.9282	4.5055	3.82127	3.50676	3.26339e-16	-2.00684	down
genome_GLEAN_10056570	6017	2721	3415	979	708	1103	151.442	82.8492	96.4331	28.2749	19.5861	27.7028	5.34129e-11	-2.14938	down
genome_GLEAN_10015536	84	89	87	23	41	42	2.13516	2.73038	2.48106	0.671225	1.14628	1.06274	0.00607344	-1.36494	down
genome_GLEAN_10014481	23	11	25	115	59	75	0.620711	0.353712	0.760833	3.56571	1.75695	2.01335	0.00220569	2.0591	up
genome_GLEAN_10029066	613	465	523	223	271	275	4.87038	4.47394	4.65891	2.02825	2.36689	2.17951	8.71395e-09	-1.10839	down
Lycium_barbarum_newGene_23672	713	671	1307	306	306	309	4.19544	4.83368	8.44759	2.07753	2.03834	2.12924	6.04513e-06	-1.5985	down
CUFF192.54.1	232	198	230	50	39	35	15.9698	16.4276	17.719	3.89706	2.88132	2.39215	1.76833e-12	-2.45305	down
genome_GLEAN_10061829	278	351	340	140	149	126	24.8035	37.9569	34.0198	14.2924	14.5776	11.22	3.51508e-05	-1.28311	down
genome_GLEAN_10008280	389	29	110	90588	10153	17098	14.1248	1.24363	4.46672	3783.4	406.153	621.2	2.39325e-08	7.88704	up
genome_GLEAN_10062843	200	207	166	430	552	711	4.44884	5.56103	4.14972	10.9805	13.521	15.8107	9.85782e-08	1.49314	up
Lycium_barbarum_newGene_10877	182	271	172	9	26	12	6.35077	11.4892	6.76698	0.337873	0.996184	0.390804	2.50187e-11	-3.81161	down
Lycium_barbarum_newGene_5546	319	314	377	133	122	160	11.8175	14.0838	15.6618	5.65642	4.93922	5.90995	4.03483e-07	-1.34105	down
genome_GLEAN_10009628	149	192	71	0	0	0	5.49046	8.58384	2.917	0	0	0	3.07568e-11	-9.61252	down
genome_GLEAN_10009621	470	407	421	170	129	110	9.22439	9.65903	9.26732	3.81026	2.76534	2.14027	5.11227e-08	-1.70289	down
genome_GLEAN_10018814	198	106	422	4	51	30	6.54876	4.23602	15.7133	0.14389	1.85474	0.974064	0.000817798	-3.16544	down
genome_GLEAN_10018813	42	74	109	324	179	251	1.13166	2.43215	3.34733	10.1599	5.36219	6.85669	0.00315778	1.68822	up
genome_GLEAN_10040852	2051	1362	2874	611	851	824	134.686	108.143	211.726	46.0208	61.3887	53.9704	1.97331e-06	-1.51003	down
genome_GLEAN_10040856	3891	3869	5015	26	18	15	224.017	269.487	323.903	1.65245	1.10046	0.844828	3.82115e-148	-7.80641	down
genome_GLEAN_10001650	13248	13173	20355	1569	1439	1377	837.41	1007.3	1443.45	113.744	99.9297	86.8745	2.02431e-45	-3.46418	down
CUFF52.43.1	3637	2856	3485	726	925	670	165.259	156.997	177.648	37.8559	46.1985	30.3907	1.212e-27	-2.14872	down
Lycium_barbarum_newGene_2769	3137	2910	4316	392	529	554	166.892	187.259	257.587	23.9232	30.9026	29.4147	3.42298e-36	-2.87412	down
CUFF192.7.1	3	0	0	337	457	988	0.182375	0	0	25.0065	32.4843	63.7833	6.31442e-19	9.15024	up
genome_GLEAN_10006388	331	285	330	90	165	179	4.38499	4.57123	4.91017	1.36623	2.4062	2.36032	0.000692584	-1.19134	down
genome_GLEAN_10046043	1551	899	1415	455	407	500	13.5112	9.47227	13.8203	4.54868	3.89608	4.34664	3.84846e-10	-1.54237	down
Lycium_barbarum_newGene_3419	784	1363	662	172	184	194	9.45089	20.2311	8.84721	2.38862	2.40211	2.3367	3.03346e-10	-2.43341	down
Lycium_barbarum_newGene_13245	38	17	15	156	175	123	0.823833	0.44753	0.36572	3.94478	4.23818	2.70342	7.18848e-07	2.67524	up
genome_GLEAN_10052730	4711	3045	4077	9014	6263	10265	65.3555	51.0923	63.4389	143.494	95.5003	142.161	5.04491e-05	1.06923	up
Lycium_barbarum_newGene_6890	175	113	248	0	12	37	4.96414	3.89094	7.89456	0	0.356422	1.03504	0.00327832	-3.55636	down
genome_GLEAN_10032707	760	639	605	313	384	225	11.2064	11.393	10.004	5.29543	6.20962	3.29966	0.000256528	-1.16123	down
genome_GLEAN_10038089	266	333	413	56	30	29	4.0552	6.14312	7.06849	0.981966	0.493516	0.436828	6.21116e-12	-3.17952	down
genome_GLEAN_10065854	103	100	156	490	187	375	1.26511	1.49674	2.1631	6.95425	2.54007	4.63317	0.00469899	1.51226	up
genome_GLEAN_10041421	668	884	738	4466	2424	3857	11.5793	18.5262	14.3379	88.8384	46.1699	66.7425	3.18553e-11	2.17399	up
genome_GLEAN_10051957	512	187	527	1900	1488	1783	11.3148	4.9935	13.073	48.2135	36.1679	39.3728	4.68061e-07	2.05538	up
genome_GLEAN_10023133	839	458	761	172	187	282	18.0356	11.9061	18.3326	4.22527	4.41007	6.03732	7.91078e-08	-1.73061	down
genome_GLEAN_10036705	3402	2444	3251	1424	1525	1488	19.2975	16.7657	20.6861	9.26597	9.50282	8.42285	6.02972e-12	-1.07975	down
genome_GLEAN_10034708	486	212	312	1905	1599	1529	4.72702	2.4921	3.40002	21.2915	17.1173	14.8686	1.04827e-12	2.2994	up
genome_GLEAN_10024480	831	1721	1288	257	421	244	22.0285	55.1851	38.2951	7.82107	12.2602	6.44659	5.19482e-07	-2.13917	down
CUFF25.45.1	42	43	47	77	114	194	0.468719	0.578036	0.580313	0.98287	1.39302	2.16615	0.00676596	1.46405	up
genome_GLEAN_10019932	3275	1637	2123	713	563	422	53.7683	32.5124	39.1003	13.4322	10.1439	6.90268	2.6252e-09	-2.06353	down
genome_GLEAN_10029166	80	140	125	8	5	4	7.79082	16.4775	13.6802	0.874281	0.470637	0.341564	5.51567e-11	-4.40506	down
genome_GLEAN_10029167	43	91	66	7	12	6	4.12991	10.5257	7.10583	0.73042	1.23848	0.482983	4.9518e-05	-3.07964	down
genome_GLEAN_10058437	8729	6010	6724	2705	3073	2271	128.972	107.406	111.455	45.8508	49.9048	33.4954	9.19375e-12	-1.45125	down
genome_GLEAN_10069936	32	59	20	148	240	147	1.37063	3.03518	0.923267	7.28209	11.2732	6.26485	0.000447007	2.18862	up
genome_GLEAN_10023919	35	11	18	54	126	146	0.70347	0.26767	0.400841	1.25655	2.80395	2.95592	0.00119521	2.30375	up
genome_GLEAN_10050399	57	58	42	191	168	210	1.48451	1.80911	1.23218	5.71071	4.82845	5.47086	3.97391e-07	1.80175	up
Lycium_barbarum_newGene_14935	182	285	310	92	94	102	3.37959	6.41198	6.4849	2.02385	1.9803	1.88874	0.000152263	-1.5024	down
Lycium_barbarum_newGene_12906	97	91	156	37	27	20	1.67822	1.84574	3.08732	0.67849	0.470971	0.304389	0.000263116	-2.07027	down
CUFF98.82.2	237	124	278	62	60	26	16.0018	10.1165	21.0811	4.76708	4.44181	1.70291	0.000279413	-2.12574	down
Lycium_barbarum_newGene_13361	115	92	205	33	3	7	1.56133	1.50626	3.13919	0.510296	0.032238	0.084291	0.00140716	-3.25315	down
CUFF296.78.1	390	515	469	54	48	82	20.0795	32.0766	27.0937	3.17646	2.6702	4.19876	2.28079e-18	-2.97508	down
genome_GLEAN_10014568	464	349	689	253	203	217	17.8934	16.2473	29.7893	11.1914	8.60471	8.34241	0.00136586	-1.1978	down
CUFF143.15.1	513	71	301	16	96	19	5.67432	0.948783	3.73199	0.191175	1.16125	0.203681	0.00557499	-2.76492	down
genome_GLEAN_10014562	1866	6029	2212	364	271	126	34.2458	133.872	45.551	7.64714	5.45975	2.29083	4.64442e-10	-3.80326	down
Lycium_barbarum_newGene_12014	800	610	1361	233	525	317	24.6376	22.7243	47.053	8.21062	17.7737	9.75689	0.00259396	-1.42212	down
CUFF98.144.1	2519	1448	2063	925	762	911	31.8396	22.136	29.2534	13.4088	10.5759	11.4924	2.81719e-07	-1.24782	down
genome_GLEAN_10027116	4221	3456	5011	987	1206	1405	110.532	109.482	147.204	29.6371	34.7039	36.7102	1.65196e-21	-1.87579	down
CUFF196.104.1	613	290	134	4695	2697	5263	65.9661	37.6893	16.0965	580.657	319.492	566.201	7.3423e-12	3.58686	up
genome_GLEAN_10017144	16129	7886	11834	2828	3177	4208	605.331	358.014	498.235	121.788	131.036	157.627	3.49286e-12	-1.85194	down
genome_GLEAN_10017143	16138	8674	14045	29495	22917	41906	1068.27	694.619	1042.98	2240.58	1667.44	2769.27	6.70081e-05	1.23678	up
CUFF151.229.1	301	255	278	752	690	806	13.9463	14.3117	14.4569	40.063	35.1858	37.3536	7.32014e-15	1.38075	up
Lycium_barbarum_newGene_20626	275	223	378	41	108	163	2.19036	1.55522	3.00657	0.351567	0.736391	1.0594	0.00795519	-1.5716	down
genome_GLEAN_10044971	64	27	50	183	141	147	2.20801	1.09721	1.92127	7.28639	5.38345	5.11782	0.000350748	1.71902	up
genome_GLEAN_10043625	2743	2389	3923	866	1004	1133	76.3469	80.4291	122.489	27.6338	30.7197	31.467	1.33008e-11	-1.64951	down
genome_GLEAN_10077007	135	889	768	87	23	11	6.6705	53.4802	42.8182	4.95327	1.25726	0.512502	5.27505e-05	-3.92984	down
genome_GLEAN_10003841	62994	41948	61341	9723	11519	11998	1368.51	1102.37	1494.92	242.378	275.04	260.184	8.26406e-45	-2.369	down
genome_GLEAN_10076752	1600	1279	1848	63	66	56	92.0816	89.088	119.369	4.12342	4.11723	3.20322	9.38104e-89	-4.72088	down
genome_GLEAN_10072233	1558	1543	1259	3351	3745	4869	27.7359	33.2303	25.1407	68.4949	73.3162	86.5739	3.75668e-12	1.39128	up
genome_GLEAN_10028358	15163	8762	11950	1621	1210	771	335.457	234.484	296.598	41.1521	29.4059	17.0279	9.0284e-22	-3.32868	down
genome_GLEAN_10029407	1527	2394	1771	886	1174	727	18.5153	35.1317	24.0909	12.3327	15.6493	8.79568	0.00225108	-1.09788	down
genome_GLEAN_10042508	2055	1519	1778	481	497	302	35.4759	31.7077	34.4231	9.51436	9.42115	5.19751	2.53176e-13	-2.09582	down
genome_GLEAN_10005856	341	367	331	824	855	926	7.13105	9.26156	7.75547	19.7726	19.641	19.3204	9.3675e-12	1.26671	up
Lycium_barbarum_newGene_8208	130	218	112	2	50	9	2.58579	5.25043	2.5028	0.044117	1.08682	0.17808	0.00822687	-3.01086	down
Lycium_barbarum_newGene_7928	229	266	181	560	834	880	2.39958	3.37904	2.13009	6.74507	9.62293	9.21982	2.28037e-08	1.67685	up
genome_GLEAN_10008117	67	95	91	267	225	269	4.01651	6.83203	6.11996	18.3898	14.8507	16.121	1.77837e-05	1.52568	up
genome_GLEAN_10041226	823	652	737	311	404	390	10.0495	9.62504	10.0905	4.34719	5.42128	4.75262	4.78761e-09	-1.0539	down
genome_GLEAN_10026769	1322	1283	1321	3658	3040	3372	99.1736	116.492	111.188	315.094	250.812	252.649	1.32228e-13	1.30946	up
genome_GLEAN_10041910	2744	3265	2618	5160	7733	6134	33.0963	47.6409	35.4165	71.423	102.521	73.8542	1.0474e-05	1.07384	up
Lycium_barbarum_newGene_9134	262	251	380	112	74	175	2.97338	3.4526	4.79917	1.42686	0.921741	1.90086	0.00328694	-1.37133	down
Lycium_barbarum_newGene_4649	1120	899	1196	365	344	234	7.50534	7.16892	9.79742	2.64495	2.50275	1.66124	5.02454e-10	-1.80441	down
CUFF264.139.1	85	94	149	257	438	352	2.40763	3.2515	4.75192	8.42636	13.7537	10.0288	7.41862e-05	1.60868	up
CUFF217.122.1	117	117	184	17	8	7	5.16241	6.25242	9.12446	0.835461	0.376118	0.270628	1.02749e-09	-3.74143	down
Lycium_barbarum_newGene_5995	0	3	0	102	66	235	0	0.169569	0	5.52767	3.45865	11.1536	1.89043e-08	6.95808	up
genome_GLEAN_10048560	163	103	157	425	250	364	4.80512	3.65881	5.2023	14.4116	8.13203	10.7466	0.00114375	1.26481	up
Lycium_barbarum_newGene_7171	1655	1690	1321	516	544	775	27.8926	34.9716	24.9983	9.91812	10.0707	13.1207	3.93447e-09	-1.41348	down
genome_GLEAN_10072177	56167	44150	62010	9266	10217	10381	1171.74	1114.18	1451.24	221.807	234.265	216.18	5.10045e-63	-2.49156	down
CUFF104.36.1	3655	2429	2801	170	20	25	83.2594	66.9231	71.5746	4.42463	0.479989	0.547839	5.7442e-07	-5.34217	down
genome_GLEAN_10021105	64	98	78	16	9	12	3.38769	6.33156	4.62929	0.928318	0.498075	0.622415	8.77825e-06	-2.7588	down
CUFF118.186.1	0	12	0	161	59	121	0	0.988919	0	12.6153	4.35897	8.2335	0.0028699	4.69838	up
CUFF18.50.1	1067	846	1237	219	316	276	40.7546	39.1049	53.0011	9.58285	13.2543	10.5274	1.21629e-17	-2.01093	down
genome_GLEAN_10030408	2152	1915	2285	1111	851	1122	19.2017	20.6682	22.8688	11.3744	8.3465	9.99571	1.00398e-07	-1.09129	down
CUFF273.131.1	24	41	65	84	290	330	2.02039	4.2401	6.3234	8.37278	27.8903	28.8138	0.00109718	2.33683	up
genome_GLEAN_10075252	565	414	695	27	23	20	20.9909	18.6009	28.9713	1.11447	0.919721	0.710039	1.52841e-39	-4.61948	down
genome_GLEAN_10002832	563	702	1089	14	111	208	18.7563	28.2956	40.7514	0.528074	4.05961	6.91822	0.000345556	-2.93524	down
genome_GLEAN_10032136	447	375	451	255	148	103	11.1138	11.2618	12.5749	7.26474	4.03097	2.54099	0.00543775	-1.35147	down
genome_GLEAN_10024855	110	111	197	57	61	30	1.01271	1.23649	2.04122	0.596999	0.615037	0.273349	0.00976723	-1.53796	down
genome_GLEAN_10068657	456	330	246	1520	964	1379	5.6293	4.92433	3.40766	21.5622	13.0981	17.015	2.07167e-08	1.86814	up
genome_GLEAN_10060876	993	1556	1056	2421	3531	2356	16.326	30.9673	19.4823	45.6972	63.8402	38.688	0.00110396	1.13183	up
CUFF88.139.1	1966	566	96	10253	10756	20645	152.974	53.2931	8.29745	915.882	920.247	1604.29	0.000825771	3.96882	up
genome_GLEAN_10021433	3480	2354	3920	1337	1599	1724	64.4425	52.7281	81.4218	28.3915	32.5443	31.8545	8.25611e-07	-1.11432	down
genome_GLEAN_10036937	788	659	715	392	397	203	12.0975	12.2403	12.3195	6.90464	6.69169	3.10761	0.00294764	-1.15598	down
genome_GLEAN_10038363	786	506	570	398	216	209	7.7672	6.04572	6.31758	4.50728	2.34199	2.05882	0.00560076	-1.19362	down
Lycium_barbarum_newGene_1284	68	34	58	2	4	5	5.51446	3.31295	5.27555	0.128741	0.288626	0.359143	2.09965e-06	-3.90852	down
genome_GLEAN_10063744	1613	1275	1237	79	112	105	26.8513	25.6607	23.1024	1.49754	2.03396	1.74413	2.34293e-78	-3.8536	down
genome_GLEAN_10063740	11283	10675	14644	753	1082	565	204	233.475	297.023	15.6169	21.4997	10.1969	4.20182e-41	-3.97811	down
genome_GLEAN_10063748	47	97	37	78	429	351	1.51311	3.80791	1.32406	2.86875	15.2746	11.3692	0.00840288	2.12788	up
genome_GLEAN_10029390	188	469	429	79	67	57	4.90281	14.8101	12.5373	2.35022	1.918	1.47941	1.67324e-06	-2.49205	down
CUFF70.292.1	109	109	144	65	41	40	3.87168	4.68296	5.7582	2.65183	1.57579	1.42402	0.00764485	-1.34934	down
Lycium_barbarum_newGene_18096	389	416	328	103	66	46	3.52745	4.5587	3.26763	1.05788	0.654794	0.406358	4.20382e-08	-2.43259	down
Lycium_barbarum_newGene_14476	5550	3700	4862	37	127	39	29.3218	23.6434	28.8159	0.222743	0.735476	0.202961	6.27537e-40	-6.16585	down
genome_GLEAN_10025432	909	942	906	1691	2340	2933	31.3165	39.2352	34.9911	66.849	88.6122	100.865	5.90487e-08	1.26503	up
genome_GLEAN_10025437	575	779	553	89	199	114	28.9166	47.3981	31.216	5.09116	10.965	5.69063	1.57286e-08	-2.32105	down
genome_GLEAN_10050057	30	15	32	65	132	130	1.43055	0.880639	1.72693	3.64296	7.06386	6.29877	0.000517796	2.03196	up
genome_GLEAN_10050052	107	99	129	1142	1364	1363	2.50103	2.8053	3.39295	30.7632	35.1863	31.9356	2.34495e-72	3.47371	up
genome_GLEAN_10071646	1538	969	1570	330	483	368	25.4024	19.3417	29.0758	6.24836	8.76741	6.06386	6.4258e-12	-1.83046	down
genome_GLEAN_10044323	65	215	104	903	2407	4839	0.564863	2.28746	1.02151	9.11997	23.2898	42.5249	6.568e-11	4.26679	up
genome_GLEAN_10026161	962	763	1210	319	441	382	23.8464	22.875	33.6381	9.06234	12.0105	9.4345	4.32228e-08	-1.41401	down
genome_GLEAN_10057200	753	949	818	104	142	186	30.5562	46.5882	37.253	4.80617	6.33287	7.50317	1.6235e-19	-2.62274	down
genome_GLEAN_10057202	108	151	259	62	49	29	6.1408	10.3811	16.5814	4.01705	3.02558	1.61936	0.00211035	-1.93022	down
CUFF93.116.2	441	502	625	285	146	150	6.87706	9.46617	10.9308	5.08777	2.49134	2.33226	0.001179	-1.4679	down
genome_GLEAN_10047568	144	187	249	621	1124	656	3.45566	5.40712	6.69964	17.1082	29.6741	15.7203	4.85693e-07	1.98414	up
genome_GLEAN_10042061	358	445	827	4710	6573	4946	14.8759	22.361	38.5881	224.94	300.68	205.488	3.95295e-19	3.25408	up
genome_GLEAN_10047692	1769	1129	1219	649	533	662	32.3846	24.9952	25.0435	13.6311	10.7119	12.0901	4.3969e-07	-1.19579	down
genome_GLEAN_10042052	119	109	590	1614	3332	8298	4.92593	5.46136	27.5042	77.0452	152.423	344.763	0.000306801	3.92129	up
genome_GLEAN_10042050	512	1015	380	2137	3605	6563	14.6365	35.0819	12.1779	70.1085	113.293	187.35	1.27292e-06	2.57329	up
Lycium_barbarum_newGene_3905	9	7	12	56	37	37	0.18915	0.180728	0.312668	1.72292	0.919234	0.780915	0.00413159	2.18157	up
genome_GLEAN_10016006	408	228	249	124	174	103	7.19041	4.85013	4.93057	2.50679	3.36436	1.80514	0.00500068	-1.17228	down
CUFF145.16.2	486	756	628	75	29	35	15.1614	28.558	22.0072	2.66216	0.970344	1.06953	1.8659e-14	-3.79447	down
genome_GLEAN_10073561	715	1051	672	387	320	287	14.274	25.3801	15.046	8.86341	7.02127	5.70891	0.000160068	-1.35462	down
genome_GLEAN_10037516	295	440	344	1019	561	852	6.40074	11.5391	8.36931	25.3823	13.3865	18.4728	0.006196	1.11269	up
Lycium_barbarum_newGene_1410	1573	1715	1816	4598	2933	4910	61.9763	81.7308	80.2709	207.913	127.015	193.145	1.04819e-05	1.22845	up
genome_GLEAN_10050931	608	317	497	75	101	27	8.24202	5.1963	7.55177	1.15275	1.49505	0.353214	4.77277e-07	-2.82304	down
genome_GLEAN_10040961	3931	2459	4451	43	85	18	61.8825	46.8234	78.6122	0.762907	1.45823	0.268546	1.76975e-35	-6.24403	down
Lycium_barbarum_newGene_19948	0	2	0	150	39	213	0	0.107583	0	4.02676	1.33988	4.95462	1.34199e-07	7.56365	up
CUFF11.76.2	2395	2080	2401	1060	1039	876	42.48	44.6138	47.7682	21.5614	20.2516	15.4957	2.92995e-11	-1.25252	down
genome_GLEAN_10075723	260	147	288	632	601	685	4.6498	3.18048	5.78134	12.9922	11.8384	12.2563	3.87766e-06	1.42603	up
genome_GLEAN_10075721	3221	1941	2264	18147	13508	13389	56.6516	41.2904	44.6583	366.268	261.14	235.074	2.96874e-24	2.57615	up
genome_GLEAN_10075724	391	204	273	73	35	18	9.16402	5.77416	7.18889	1.94338	0.878653	0.41651	1.45082e-05	-2.77741	down
genome_GLEAN_10064884	1770	1547	1968	1167	670	672	13.7391	14.5227	17.1358	10.3927	5.71179	5.20002	0.00205781	-1.10445	down
genome_GLEAN_10062633	57	23	35	417	509	478	1.24498	0.611918	0.853237	10.6054	12.3904	10.571	3.04822e-24	3.57642	up
Lycium_barbarum_newGene_9744	0	0	0	58	42	53	0	0	0	1.40498	0.965187	1.11389	1.37393e-07	8.06793	up
Lycium_barbarum_newGene_5417	79	113	99	279	238	347	2.20231	3.84102	3.11168	8.97295	7.32539	9.72479	3.11115e-05	1.49959	up
genome_GLEAN_10062187	1671	2648	1532	780	938	931	30.6571	58.7848	31.5392	16.4267	18.908	17.0442	0.000232231	-1.22176	down
genome_GLEAN_10016621	2687	1504	3086	18	110	153	87.8694	59.5149	113.235	0.664206	3.94922	4.98773	2.20801e-14	-4.77496	down
genome_GLEAN_10030302	81	305	32	17	3	0	1.33622	6.10654	0.576931	0.321485	0.0435	0	0.00297068	-4.42751	down
CUFF91.153.1	1033	557	779	132	106	68	41.3442	26.953	34.9456	6.03704	4.65034	2.6838	6.34057e-15	-2.96771	down
Lycium_barbarum_newGene_22581	197	128	402	0	0	0	6.94327	5.83949	16.1647	0	0	0	1.49492e-13	-10.4076	down
Lycium_barbarum_newGene_23183	3516	2502	4668	17	21	16	118.375	101.9	176.305	0.629443	0.754813	0.527431	6.15809e-115	-7.67312	down
Lycium_barbarum_newGene_23184	119	83	190	34	49	41	1.04284	0.88093	1.87544	0.341757	0.468176	0.353128	0.00126974	-1.70986	down
genome_GLEAN_10060959	3046	2180	2956	318	911	498	64.0065	55.4255	69.6941	7.65236	21.0252	10.4424	5.54658e-09	-2.30033	down
genome_GLEAN_10012492	3300	3533	3336	1342	1057	670	55.9337	72.4332	63.4214	26.095	19.6855	11.3329	2.28052e-07	-1.76521	down
CUFF184.29.1	195	383	232	10	4	18	9.63252	22.8924	12.8362	0.553895	0.216706	0.868893	7.80223e-14	-4.75545	down
genome_GLEAN_10065437	2416	1409	2133	330	355	239	46.8003	33.0041	46.3529	7.32748	7.541	4.60877	6.31161e-22	-2.71668	down
CUFF43.68.1	900	779	763	259	380	501	22.6497	23.7159	21.5271	7.4538	10.4973	12.5747	3.39019e-05	-1.1667	down
genome_GLEAN_10018898	275	350	372	125	40	68	4.92204	7.57569	7.47259	2.5512	0.768427	1.21662	0.000135185	-2.13494	down
CUFF107.95.1	3023	2672	3971	730	1112	744	140.387	150.116	206.881	38.8849	56.7622	34.476	4.50676e-13	-1.9544	down
genome_GLEAN_10048926	1055	2840	712	438	544	343	18.7795	61.1765	14.221	8.9333	10.6463	6.09003	0.00220852	-1.89054	down
Lycium_barbarum_newGene_20511	58	31	61	18	12	12	1.67587	1.06262	1.97456	0.592394	0.379405	0.346706	0.00925699	-1.86143	down
genome_GLEAN_10069225	7192	7353	10578	77	95	65	458.058	566.527	755.788	5.59521	6.63239	4.11285	2.47457e-142	-6.78049	down
Lycium_barbarum_newGene_23962	2364	1540	2594	514	232	414	82.5228	65.0237	101.606	20.5851	8.86686	14.4032	2.04745e-11	-2.51469	down
genome_GLEAN_10069229	227	175	315	2585	1709	3304	2.82869	2.6337	4.40784	37.0535	23.4623	41.1978	4.7996e-24	3.35384	up
genome_GLEAN_10029109	15	1	18	143	171	327	0.602669	0.025683	0.83455	6.96003	7.96609	13.8268	3.84794e-07	4.19662	up
Lycium_barbarum_newGene_17134	143	88	119	19	32	8	4.19198	3.13045	3.93115	0.653025	1.04829	0.180174	0.000121396	-2.59576	down
genome_GLEAN_10003964	0	4	2	51	233	792	0	0.060103	0.019609	0.822403	3.64193	11.2607	6.90924e-10	7.33086	up
genome_GLEAN_10053793	101	121	151	1427	1103	2070	4.2417	6.14103	7.14271	69.1468	51.2044	87.2651	1.40077e-28	3.55524	up
genome_GLEAN_10052225	132	28	41	374	305	178	2.47951	0.621342	0.863182	8.10816	6.3138	3.35319	0.00348755	2.11326	up
Lycium_barbarum_newGene_16770	14	16	4	81	94	45	0.064309	0.085776	0.021047	0.434662	0.484907	0.210062	0.00151819	2.64739	up
Lycium_barbarum_newGene_4148	89	53	98	5	0	0	1.61154	1.19601	1.97011	0.107745	0	0	6.74625e-06	-5.57376	down
genome_GLEAN_10017254	40	75	66	16	19	22	1.09323	2.48899	2.03489	0.493532	0.560549	0.595153	0.00799701	-1.74858	down
genome_GLEAN_10076842	325	199	354	110	106	168	7.80443	5.77693	9.53181	3.01047	2.77542	4.0106	0.00110443	-1.24312	down
Lycium_barbarum_newGene_11208	1700	1316	2213	608	404	552	51.1048	47.8523	74.6136	20.9559	13.3185	16.5363	2.49411e-09	-1.7818	down
Lycium_barbarum_newGene_11205	0	2	11	125	178	69	0	0.031662	0.159803	1.95547	2.65532	0.913491	2.60506e-05	4.78598	up
genome_GLEAN_10076595	751	1617	1305	34	45	13	38.0343	99.0568	74.0904	1.91986	2.48092	0.642767	3.7102e-24	-5.38461	down
genome_GLEAN_10076597	1245	990	1208	282	165	110	36.7194	35.2985	39.9554	9.53198	5.32726	3.22418	2.97564e-10	-2.6458	down
genome_GLEAN_10030148	4523	2761	3354	7360	9150	16831	145.678	107.568	121.169	272.054	323.934	541.201	2.05429e-06	1.58704	up
genome_GLEAN_10043712	193	60	153	372	431	415	5.81423	2.17404	5.16358	12.839	14.2428	12.4774	0.000869643	1.56234	up
CUFF112.135.1	152	73	97	245	187	285	12.2305	7.05533	8.77558	22.68	16.5645	22.9554	0.00801445	1.12245	up
CUFF113.209.1	369	297	121	57	62	97	6.89759	6.71497	2.53848	1.21578	1.26243	1.81201	0.000585551	-1.92583	down
CUFF302.38.1	1265	955	1213	352	304	337	53.1568	48.5341	57.162	16.9418	14.0169	14.1095	3.61057e-22	-1.83234	down
genome_GLEAN_10061012	1363	1355	1668	594	941	630	26.6438	32.0389	36.5765	13.3263	20.2191	12.2922	0.000116421	-1.07585	down
genome_GLEAN_10075028	711	768	468	1429	1401	1507	26.1923	34.2237	19.3413	60.4559	56.7603	55.4486	0.000105082	1.09637	up
genome_GLEAN_10061553	3903	1840	1865	5778	5062	5769	74.0592	42.2226	39.685	125.834	105.585	109.294	0.001011	1.10268	up
genome_GLEAN_10061554	417	392	572	839	984	1391	7.4575	8.47837	11.4728	17.2168	19.3413	24.8378	7.4624e-05	1.15207	up
genome_GLEAN_10074378	38651	25937	39580	7504	9884	9572	678.393	550.697	779.317	151.121	190.676	167.697	1.64319e-25	-1.99804	down
genome_GLEAN_10074372	354	269	323	724	710	925	13.3201	12.2588	13.6204	31.2867	29.3985	34.8017	8.72702e-11	1.26669	up
genome_GLEAN_10075977	1210	1103	1060	3075	1890	2043	67.7689	74.7387	66.63	197.726	116.415	114.289	0.000955748	1.01935	up
Lycium_barbarum_newGene_2480	295	176	112	25	56	81	8.17725	6.77093	3.42298	0.669733	1.72808	1.95244	0.00267066	-1.9105	down
Lycium_barbarum_newGene_5594	70	109	124	246	566	419	0.207413	0.391858	0.411754	0.83816	1.85156	1.24432	3.31776e-05	1.94026	up
genome_GLEAN_10064815	434	421	566	160	242	270	11.5027	13.4924	16.8154	4.84275	7.02604	7.13601	0.000201178	-1.14776	down
genome_GLEAN_10035251	329	170	248	52	56	44	20.6127	12.8915	17.3869	3.74199	3.79839	2.7316	8.62916e-10	-2.32569	down
Lycium_barbarum_newGene_3750	365	649	441	14	20	12	6.93105	13.8304	7.98509	0.294904	0.426959	0.177597	2.09719e-28	-5.05884	down
genome_GLEAN_10064810	3734	3354	2535	787	1501	959	47.055	51.1394	35.8372	11.3738	20.7949	12.0609	1.92123e-07	-1.62538	down
genome_GLEAN_10001085	122	262	50	2423	2177	4095	3.9982	10.3907	1.84001	91.3109	78.5602	134.228	5.97676e-13	4.21874	up
Lycium_barbarum_newGene_22824	0	0	0	73	115	120	0	0	0	1.25355	1.90707	1.80686	9.5783e-11	9.05855	up
genome_GLEAN_10066386	100	90	76	159	186	223	2.46302	2.68608	2.10861	4.50551	5.05856	5.49941	0.00154517	1.03489	up
genome_GLEAN_10023997	51	53	44	16	7	8	3.89235	4.82936	3.74976	1.33139	0.567331	0.547815	0.00229778	-2.29273	down
Lycium_barbarum_newGene_19039	547	526	608	157	256	146	22.7086	26.3944	28.3523	7.47025	12.2079	6.12655	5.43755e-07	-1.64198	down
genome_GLEAN_10060632	536	617	361	155	141	115	9.03306	12.5931	6.82736	2.98383	2.60988	1.9246	1.19594e-07	-1.93375	down
genome_GLEAN_10060631	5982	3242	3610	1471	686	1107	107.913	70.7415	73.061	30.4477	13.591	19.9211	1.54881e-07	-1.9928	down
Lycium_barbarum_newGene_18635	147	165	182	348	313	396	1.1821	1.31495	1.20498	2.26595	2.07533	2.44402	0.000193585	1.03737	up
CUFF277.118.2	741	683	755	176	196	153	24.0261	26.8016	27.4763	6.52819	6.97367	4.93496	4.00571e-22	-2.10219	down
Lycium_barbarum_newGene_24828	746	538	632	275	184	63	13.7001	11.9438	13.0209	5.78795	3.71694	1.13791	0.00184141	-1.88216	down
Lycium_barbarum_newGene_24798	918	534	726	88	137	80	12.9534	9.38276	11.4928	1.39555	2.04581	1.31979	2.669e-18	-2.87141	down
Lycium_barbarum_newGene_23441	22	12	7	512	185	289	0.22845	0.125594	0.066828	9.53344	2.1812	2.53521	4.55036e-13	4.57892	up
Lycium_barbarum_newGene_19245	2713	1926	1814	5523	3325	4539	70.8966	60.8698	53.1606	165.624	95.4927	118.404	0.000775125	1.02067	up
genome_GLEAN_10012842	223	247	283	51	27	31	4.39021	5.8925	6.24514	1.14308	0.582432	0.591036	6.55473e-11	-2.8312	down
CUFF237.143.1	123	107	144	56	29	29	5.02364	5.29716	6.6074	2.59438	1.28921	1.15205	0.00138458	-1.74345	down
genome_GLEAN_10022569	859	615	680	1745	1735	1862	42.9626	37.1911	38.1411	100.169	95.4045	93.0124	8.58797e-16	1.26634	up
Lycium_barbarum_newGene_21172	1334	779	1333	4142	2865	7862	32.6815	23.416	37.2618	120.437	80.6947	201.159	3.90586e-07	2.05336	up
genome_GLEAN_10035717	592	318	588	50	99	72	25.2253	16.3844	28.1271	2.40916	4.6029	3.04807	4.52822e-13	-2.80526	down
genome_GLEAN_10011768	2066	2896	3496	762	664	658	63.6223	107.855	120.753	26.8943	22.4658	20.2142	1.24186e-12	-2.08043	down
Lycium_barbarum_newGene_9752	254	260	338	51	62	58	4.60216	5.714	6.87708	1.04365	1.22256	1.04053	2.59662e-14	-2.37523	down
genome_GLEAN_10025100	263	351	277	663	673	545	7.11877	11.5073	8.42259	20.6134	20.0536	14.7304	0.00104838	1.01893	up
genome_GLEAN_10025104	404	191	401	82	116	60	7.01891	4.01611	7.81541	1.63306	2.21215	1.03099	2.67781e-05	-1.97436	down
CUFF158.231.1	425	342	385	164	86	109	18.2091	17.7178	18.4878	8.02798	4.00844	4.63854	6.99344e-06	-1.71375	down
genome_GLEAN_10056925	377	162	120	82	54	66	8.9761	4.64992	3.18019	2.2373	1.40523	1.56688	0.00379513	-1.71725	down
genome_GLEAN_10070411	0	0	0	65	195	397	0	0	0	1.97982	5.69149	10.5363	1.79892e-11	10.1197	up
CUFF299.206.3	1022	840	889	196	191	102	15.9094	15.8041	15.5114	3.4857	3.25568	1.57856	2.46838e-13	-2.52387	down
genome_GLEAN_10055910	1139	533	872	44	58	9	22.1518	12.5413	19.0267	0.978771	1.23225	0.170704	6.14017e-13	-4.52383	down
genome_GLEAN_10057512	260	560	358	109	115	105	9.58119	24.9528	14.7815	4.58325	4.6477	3.83071	1.84996e-05	-1.92128	down
genome_GLEAN_10025816	2084	1798	2852	394	271	243	42.2099	44.0503	64.7961	9.14251	6.02635	4.90458	6.28005e-20	-2.92411	down
genome_GLEAN_10025817	397	349	660	0	4	0	7.96578	8.46911	14.8411	0	0.08763	0	8.57013e-22	-8.51201	down
CUFF246.68.1	249	116	268	455	513	604	14.8293	8.30696	17.8945	31.1096	33.5695	35.9202	0.000896351	1.27274	up
genome_GLEAN_10058144	25	58	44	336	261	417	0.25195	0.702833	0.496106	3.90377	2.91242	4.22291	5.67162e-10	2.91427	up
CUFF164.122.1	246	498	424	31	17	31	17.8062	43.6476	34.4371	2.51285	1.32505	2.2231	6.74719e-16	-3.96197	down
genome_GLEAN_10002917	1384	1452	1213	238	138	168	59.3356	75.3381	58.3297	11.713	6.48154	7.15822	9.84581e-22	-2.93968	down
CUFF60.40.1	2906	2898	2308	741	474	392	48.8618	58.9424	43.5225	14.2897	8.75038	6.57087	2.58027e-12	-2.36956	down
genome_GLEAN_10042742	157	179	147	361	352	487	4.75523	6.56771	4.99611	12.5999	11.7776	14.7882	1.10268e-05	1.24643	up
Lycium_barbarum_newGene_7464	23734	18802	27268	329	448	198	778.437	745.982	1003.29	12.3491	16.1158	6.46556	1.28704e-80	-6.19847	down
CUFF261.99.1	119	309	129	571	859	742	6.13238	19.2774	7.4357	33.777	48.6445	38.1815	0.000343084	1.86389	up
genome_GLEAN_10071400	148	256	307	4	18	11	2.75273	5.75373	6.40011	0.085094	0.354641	0.189764	1.38812e-12	-4.51727	down
genome_GLEAN_10048304	38	77	120	2	9	15	0.462097	1.13238	1.65193	0.01987	0.113109	0.172196	0.0005565	-3.28479	down
genome_GLEAN_10033640	4067	2051	3838	13784	10799	17847	98.8116	60.2646	104.599	384.334	288.412	432.897	9.83906e-12	2.05324	up
genome_GLEAN_10074122	2905	3179	3767	1746	1387	1154	23.1234	30.6149	33.6388	15.9496	12.1369	9.16868	1.59966e-05	-1.24421	down
genome_GLEAN_10039671	122	62	222	271	1005	313	1.89962	1.16259	3.88915	4.84516	17.2589	4.87558	0.00982221	1.92282	up
genome_GLEAN_10035191	4406	3656	5144	327	237	56	72.6324	72.9005	95.1139	6.17201	4.28347	0.907382	1.73081e-14	-4.42191	down
genome_GLEAN_10047926	184	170	319	4	16	1	7.66115	8.57174	14.9626	0.154876	0.692985	0.021991	2.42896e-09	-5.05105	down
Lycium_barbarum_newGene_10269	97	48	58	6	13	0	1.51551	0.841378	1.02591	0.208764	0.288543	0	0.00445453	-3.42841	down
genome_GLEAN_10020445	96	171	241	67	55	35	1.17908	2.53728	3.32309	0.934215	0.738005	0.428879	0.00525374	-1.74633	down
CUFF27.303.1	1083	1172	1141	2021	2040	3434	142.15	186.214	168.126	304.565	294.409	450.256	8.62187e-05	1.06921	up
genome_GLEAN_10066824	610	460	562	302	170	227	6.96146	6.35272	7.20139	3.94937	2.12254	2.57795	0.000271535	-1.25611	down
genome_GLEAN_10057757	56	49	61	139	152	327	4.83423	5.13036	5.97234	13.9531	14.5495	28.5434	0.000220173	1.82165	up
Lycium_barbarum_newGene_14212	99	170	143	36	33	64	1.18001	2.5267	2.14316	0.672408	0.535591	0.964546	0.00160124	-1.71897	down
genome_GLEAN_10009254	12786	6287	9348	11310	27235	32204	340.168	202.323	278.995	345.282	796.428	855.303	0.00338906	1.25826	up
genome_GLEAN_10059763	1394	1213	1330	2798	3243	4048	70.5971	74.2629	75.5296	162.592	180.48	204.616	3.78206e-16	1.29756	up
genome_GLEAN_10040064	4310	3032	5280	830	1239	1173	192.705	164.023	264.865	42.551	60.8954	52.3211	3.20711e-15	-2.01404	down
genome_GLEAN_10017024	2091	2661	1732	1040	1156	1052	24.5795	37.8479	22.8462	14.0247	14.9295	12.3373	9.68545e-05	-1.06232	down
genome_GLEAN_10053508	460	677	913	57	195	210	28.3864	50.6267	63.2553	4.00193	13.2021	12.9203	6.47486e-05	-2.24672	down
genome_GLEAN_10053507	18106	9290	12852	42825	18750	28841	188.858	117.211	150.386	512.604	214.959	300.313	0.00569848	1.15528	up
Lycium_barbarum_newGene_11490	167	109	124	24	50	42	2.26765	1.60488	1.94865	0.417089	0.845571	0.897868	7.35207e-05	-1.83876	down
genome_GLEAN_10065904	6494	6308	3593	14866	9331	16487	141.811	166.619	88.0057	372.512	223.949	359.394	0.000498629	1.25633	up
genome_GLEAN_10065905	4675	1550	1062	721	252	568	96.5679	38.7073	24.61	17.0681	5.7166	11.7109	0.000506538	-2.23553	down
CUFF222.174.1	97	109	126	520	297	440	3.95418	5.36657	5.76546	24.3289	13.3179	17.899	5.76673e-07	1.87174	up
genome_GLEAN_10027923	499	461	541	1328	963	1332	22.6562	25.3366	27.534	69.238	48.0536	60.4204	2.80152e-07	1.2217	up
CUFF213.100.1	481	338	325	837	781	802	16.9083	14.3817	12.8223	33.7838	30.1676	28.1336	6.34736e-06	1.04122	up
genome_GLEAN_10002706	1170	1155	850	1793	2404	2445	28.4167	33.9302	23.1489	49.9888	64.2031	59.3005	1.65872e-05	1.00131	up
genome_GLEAN_10046686	77	102	162	0	0	0	2.77346	4.4577	6.55927	0	0	0	6.93146e-11	-9.33418	down
genome_GLEAN_10046996	535	678	1069	73	27	7	12.8123	19.636	28.6979	1.98782	0.698722	0.157334	1.09873e-08	-4.42075	down
genome_GLEAN_10004390	185	311	223	875	1382	787	3.51404	7.13519	4.7579	19.0824	28.8892	14.9371	2.77606e-07	2.00935	up
CUFF122.68.1	851	771	574	1739	1654	2526	11.7777	12.9133	8.90555	27.6341	25.1673	34.9165	1.83135e-07	1.36896	up
CUFF22.152.1	5303	4829	4391	9215	14247	19389	394.483	434.584	366.424	786.756	1165.03	1440	4.50264e-08	1.48811	up
CUFF44.178.1	3	0	6	504	277	416	0.066026	0	0.14814	12.7256	6.69968	9.13107	7.11741e-24	7.02594	up
Lycium_barbarum_newGene_5496	193	217	137	93	46	79	3.22456	4.4013	2.56772	1.78011	0.842336	1.31159	0.00726475	-1.37872	down
genome_GLEAN_10006634	11406	7198	10425	2873	1896	3669	237.353	181.201	243.363	68.6086	43.363	76.2171	4.18845e-10	-1.82648	down
CUFF21.189.1	263	276	401	133	54	108	13.7814	17.5345	23.6074	8.01246	3.10838	5.62487	0.000642589	-1.71651	down
Lycium_barbarum_newGene_2562	921	645	947	3433	4250	9539	52.4807	44.3794	60.4997	224.681	254.315	517.314	2.42826e-12	2.70385	up
genome_GLEAN_10075440	581	615	552	2019	1860	2491	18.9875	24.3325	20.2361	75.7632	66.8673	81.3199	2.65419e-21	1.80391	up
genome_GLEAN_10035335	163	186	191	38	34	22	6.16236	8.51436	8.10916	1.63577	1.38751	0.824149	2.78986e-09	-2.56984	down
Lycium_barbarum_newGene_6671	477	944	966	260	280	112	8.32507	20.1313	21.082	5.35615	5.89886	2.14353	0.000378189	-1.92894	down
genome_GLEAN_10053260	2027	2327	2475	1091	1035	728	31.6106	43.9018	43.3075	19.5257	17.7336	11.3336	5.30009e-06	-1.30647	down
genome_GLEAN_10053269	26	79	65	261	317	186	0.584588	2.18327	1.67402	6.90212	8.03131	4.26891	0.000571816	2.09034	up
genome_GLEAN_10073102	2623	1498	2080	1016	954	941	33.111	22.8731	29.4496	14.7178	13.2261	11.8488	1.76304e-06	-1.12261	down
CUFF29.234.1	1012	858	1173	515	244	555	19.2765	19.7649	25.0811	11.2506	5.09565	10.5458	0.00177376	-1.25912	down
genome_GLEAN_10076796	364	285	382	181	179	105	3.78466	3.58973	4.45975	2.15765	2.04374	1.09053	0.00255219	-1.18147	down
genome_GLEAN_10072854	1046	447	1201	344	364	343	26.7906	13.8566	34.5161	10.1151	10.2379	8.76314	0.000699674	-1.38689	down
Lycium_barbarum_newGene_19249	378	334	280	1714	1099	1772	4.91758	5.32161	4.13495	25.3846	15.1579	22.8153	1.67405e-14	2.16006	up
Lycium_barbarum_newGene_19246	329	308	427	482	726	1402	2.41734	2.7521	5.74521	4.19014	6.54256	11.8017	0.00798933	1.21162	up
genome_GLEAN_10031387	247	234	462	41	28	28	6.4542	7.38283	13.5681	1.20622	0.801255	0.709764	1.68345e-12	-3.32259	down
genome_GLEAN_10015618	4012	2975	3452	1510	2090	1790	60.6601	54.4103	58.5503	26.1893	34.7199	27.015	1.41466e-08	-1.00274	down
CUFF52.149.1	423	297	276	128	182	180	20.4011	17.336	14.9118	7.08833	9.61772	8.66443	0.000435165	-1.07416	down
CUFF56.152.1	1843	1137	1672	276	247	210	63.2389	47.1609	64.3549	10.8328	9.29432	7.16338	4.76949e-26	-2.69587	down
CUFF164.202.1	2445	1813	2693	631	538	472	86.7069	77.7939	107.144	25.6591	20.9743	16.6831	5.40888e-18	-2.11768	down
genome_GLEAN_10049752	123	118	71	28	31	10	2.73975	3.19592	1.78101	0.697211	0.753558	0.216047	0.00151712	-2.212	down
genome_GLEAN_10076428	1795	998	767	3464	2609	2749	43.9897	29.5669	21.0734	97.4163	70.2667	67.2572	0.000513402	1.28757	up
CUFF133.73.1	1575	886	1227	222	294	165	56.5807	38.5006	49.4233	9.12043	11.5946	5.90634	3.43405e-14	-2.4655	down
CUFF140.25.1	26	28	42	559	241	309	0.77138	0.999715	1.39913	19.3737	7.98567	9.3141	1.10784e-11	3.49864	up
CUFF253.89.1	1445	859	1250	2064	2536	2798	34.125	24.5371	33.1017	55.9292	65.8195	65.9595	4.69579e-06	1.01241	up
genome_GLEAN_10003532	2438	1470	2633	6201	5239	7058	52.2778	38.1376	63.3352	152.597	123.485	151.095	1.50081e-08	1.45948	up
CUFF132.179.1	176	125	216	58	39	62	13.7661	11.8565	19.0377	5.22001	3.3267	4.84633	5.73549e-05	-1.74494	down
genome_GLEAN_10014155	11	55	19	385	269	413	0.102138	0.642191	0.206158	4.31366	2.8819	4.02532	2.28972e-07	3.54531	up
genome_GLEAN_10075198	15	9	26	1372	568	758	0.232469	0.157496	0.445824	24.42	9.68377	11.7282	6.80096e-27	5.73539	up
genome_GLEAN_10075199	32	3	71	1207	763	1120	0.472178	0.054806	1.20865	21.0412	12.7373	16.9842	1.47684e-09	4.84706	up
genome_GLEAN_10075197	1142	1513	2239	143	106	93	17.4237	27.9225	38.3203	2.49838	1.77728	1.40341	1.17749e-25	-3.88796	down
genome_GLEAN_10013753	163	98	305	2	26	6	1.78106	1.29036	3.74907	0.014106	0.312129	0.059531	1.64428e-05	-4.11517	down
genome_GLEAN_10032670	332	432	155	96	119	149	4.49784	7.0751	2.35451	1.48893	1.76336	2.0112	0.00867033	-1.41589	down
genome_GLEAN_10032672	900	875	1005	549	260	431	27.2125	32.0041	34.0875	19.0334	8.62854	12.9988	0.00152012	-1.20632	down
genome_GLEAN_10064699	2564	1876	2895	328	274	140	67.7862	59.9857	85.8423	9.9385	7.94261	3.67862	4.60938e-18	-3.32692	down
genome_GLEAN_10021577	29704	30991	38135	1475	1366	1114	921.495	1163.04	1327.2	52.4894	46.5725	34.4978	3.08479e-99	-4.69035	down
genome_GLEAN_10029766	78	59	95	141	188	164	3.62074	3.29234	4.89949	7.51121	9.59021	7.59378	0.00650486	1.03702	up
genome_GLEAN_10074718	1138	1337	880	415	328	292	21.3986	30.402	18.5625	8.94385	6.77137	5.47523	5.2223e-08	-1.74688	down
genome_GLEAN_10034635	190	102	79	2240	4098	3765	3.5006	2.28257	1.63647	47.5988	83.4052	69.5979	8.04814e-40	4.72136	up
genome_GLEAN_10022886	282	388	236	84	82	55	6.925	11.5117	6.50658	2.34461	2.20537	1.34905	1.04158e-06	-2.09279	down
Lycium_barbarum_newGene_18228	113	82	163	3	0	0	2.79431	2.4301	4.52215	0.064003	0	0	5.5893e-10	-6.92375	down
Lycium_barbarum_newGene_10439	0	0	0	309	67	220	0	0	0	13.6881	2.85909	8.37653	1.98495e-11	10.0443	up
genome_GLEAN_10022384	2143	3785	2728	171	456	132	36.6034	78.2344	52.2781	3.35318	8.55002	2.24397	6.15695e-12	-3.58798	down
genome_GLEAN_10020764	8693	9924	13077	167	311	279	166.101	229.371	280.293	3.64217	6.52122	5.30318	1.35235e-83	-5.46036	down
Lycium_barbarum_newGene_14532	69	83	44	140	181	198	1.11771	1.63596	0.796851	2.62329	3.24412	3.22025	0.00312369	1.33377	up
genome_GLEAN_10066785	63	69	164	6	5	29	1.72763	2.27536	5.05277	0.182656	0.120795	0.769241	0.00195723	-2.98522	down
genome_GLEAN_10004169	696	974	1251	6	6	0	43.6317	73.8527	88.0256	0.38111	0.401815	0	4.89138e-40	-7.9795	down
genome_GLEAN_10008009	0	0	0	41	157	55	0	0	0	0.785668	2.90523	0.920215	4.4852e-08	8.77785	up
CUFF297.115.1	364	395	513	200	95	113	13.8726	18.218	21.9792	8.75344	3.95045	4.28232	0.000254868	-1.67609	down
genome_GLEAN_10008003	5495	3756	5872	3052	1174	1899	68.9409	57.0141	82.651	43.9397	16.1891	23.7782	0.00241101	-1.32421	down
CUFF223.174.1	596	662	528	367	256	290	45.4797	61.1181	45.2286	32.1779	21.483	22.0922	0.00122958	-1.01785	down
genome_GLEAN_10023869	25	10	10	113	96	229	1.45171	0.653978	0.617177	7.72231	6.24837	13.6196	6.05442e-07	3.23659	up
genome_GLEAN_10013408	1450	1176	1730	511	562	563	58.02	56.9502	77.6792	23.4592	24.6949	22.4621	2.33409e-13	-1.46273	down
genome_GLEAN_10021683	6946	5646	8231	3493	2105	1322	192.087	188.857	255.362	110.847	63.9759	36.4801	0.000215865	-1.60647	down
CUFF28.37.1	294	190	158	26	0	8	10.69	8.32293	6.43238	1.08033	0	0.256262	0.000165598	-4.22649	down
CUFF146.207.3	490	244	332	142	166	172	20.4794	12.3186	15.5318	6.78783	7.62927	7.16234	0.000422985	-1.18629	down
genome_GLEAN_10033304	391	256	887	22	0	7	9.12566	7.2047	23.2139	0.568681	0	0.153918	1.86936e-08	-5.72144	down
CUFF78.25.2	1289	1756	1255	661	455	502	32.7394	53.9408	35.7347	19.2455	12.6999	12.7249	6.28274e-06	-1.46635	down
genome_GLEAN_10012750	6344	6685	9662	173	186	101	440.793	561.88	753.075	13.7604	14.1713	6.98514	1.97842e-68	-5.66789	down
Lycium_barbarum_newGene_16489	25	14	25	166	86	136	0.178193	0.11062	0.207902	1.48323	0.668615	1.25106	3.10059e-06	2.57118	up
genome_GLEAN_10048643	1111	1344	1172	691	432	407	28.6268	41.9181	33.8797	20.4251	12.2279	10.4578	0.000325726	-1.28854	down
CUFF304.54.1	1264	2581	2959	4118	8623	5759	47.852	118.23	125.689	178.926	358.92	217.682	0.00340619	1.35713	up
Lycium_barbarum_newGene_25157	73	73	69	9	8	10	4.21588	5.07157	4.46934	0.582644	0.471836	0.529089	6.41515e-08	-3.05018	down
genome_GLEAN_10055713	349	148	516	4536	4098	4998	9.93569	5.07424	16.4949	148.314	128.339	142.172	6.96403e-20	3.7168	up
genome_GLEAN_10049599	513	456	389	130	145	97	7.4622	8.03743	6.34486	2.16799	2.31976	1.40368	3.21086e-10	-1.91221	down
genome_GLEAN_10049598	520	541	368	150	54	231	9.58402	12.0505	7.60723	3.16726	1.08661	4.24556	0.00259157	-1.78432	down
genome_GLEAN_10072527	376	313	461	154	82	163	19.2317	19.3778	26.4927	9.04104	4.58322	8.3238	9.72184e-05	-1.57425	down
genome_GLEAN_10072522	615	383	768	2971	2061	2372	8.61404	6.47883	12.0619	47.7617	31.7276	33.169	2.42125e-10	2.03762	up
CUFF286.17.1	1886	1258	1819	318	394	246	19.8652	16.0324	21.4971	3.83665	4.56155	2.58141	1.89191e-18	-2.40826	down
genome_GLEAN_10045937	319	296	310	1310	1546	2213	5.59823	6.27063	6.09041	26.3837	29.8065	38.7733	6.91326e-26	2.38735	up
CUFF101.99.1	0	13	0	112	80	107	0	1.75438	0	14.8785	10.2411	12.4138	0.00622089	4.38041	up
genome_GLEAN_10070969	116	110	47	4	27	16	1.68108	1.92914	0.755177	0.065429	0.430813	0.220327	0.00341178	-2.61654	down
CUFF183.285.1	64	29	55	163	123	344	1.71427	0.938111	1.65118	5.03917	3.6272	9.26005	0.000537434	2.037	up
genome_GLEAN_10022331	413	375	729	12237	19907	27115	17.4998	19.2267	34.7155	596.239	929.072	1149.33	5.90218e-50	5.2139	up
genome_GLEAN_10071389	668	541	394	1210	955	1488	62.395	61.1206	41.2837	129.7	97.9883	138.758	0.00019692	1.13699	up
genome_GLEAN_10057829	310	367	331	979	575	781	10.8443	15.5275	12.9687	39.3224	22.1251	27.3006	0.000726422	1.16174	up
Lycium_barbarum_newGene_8339	10	13	3	82	46	55	0.073002	0.114567	0.016379	0.686401	0.362526	0.398558	0.00128356	2.76699	up
genome_GLEAN_10040885	963	535	748	160	191	146	8.65052	5.81282	7.53745	1.64555	1.88114	1.30837	5.38123e-15	-2.20834	down
genome_GLEAN_10041134	79	36	182	345	339	710	2.82221	1.53366	7.32155	14.2089	13.364	25.4599	0.00136129	2.1719	up
Lycium_barbarum_newGene_3203	414	294	633	0	0	5	6.05799	5.08948	10.0961	0	0	0.066678	1.77148e-21	-8.13312	down
Lycium_barbarum_newGene_3206	113	487	298	43	30	13	2.10702	11.0132	6.54608	0.819159	0.541527	0.214584	7.28076e-06	-3.45489	down
genome_GLEAN_10062065	6903	5324	10338	658	780	795	186.598	174.081	313.51	20.4034	23.1578	21.4424	3.23973e-37	-3.38844	down
CUFF79.98.1	678	473	393	149	157	112	7.37419	6.22076	4.79934	1.85136	1.86931	1.21285	8.40286e-09	-1.91898	down
CUFF131.237.1	52	10	14	214	109	91	2.42404	0.573828	0.710831	11.6602	5.6684	4.30415	0.00404323	2.47595	up
genome_GLEAN_10032828	9552	5878	8090	2252	3486	2397	48.7863	36.3161	46.3538	13.199	19.5655	12.2187	5.27416e-10	-1.57209	down
genome_GLEAN_10001918	8735	18458	15329	54	27	18	274.007	700.426	539.449	1.94035	0.918106	0.549702	3.58645e-75	-8.79731	down
genome_GLEAN_10038971	3100	1909	1971	3983	5129	6570	54.7497	40.7815	39.0418	80.7096	99.5567	115.827	1.6672e-05	1.11708	up
Lycium_barbarum_newGene_4268	0	0	0	113	70	88	0	0	0	7.83491	4.62576	5.3228	5.47669e-10	8.89843	up
genome_GLEAN_10044437	123	101	76	711	1006	1438	3.02945	3.01779	2.10046	20.1582	27.3384	35.4931	2.20946e-24	3.32693	up
CUFF161.55.1	748	647	752	337	276	304	33.7918	35.3488	38.1263	17.4341	13.6764	13.7116	1.83277e-09	-1.27284	down
CUFF204.171.1	0	0	0	124	68	81	0	0	0	16.4869	8.69793	9.4045	9.25822e-10	8.91515	up
CUFF277.223.1	239	109	253	607	728	891	5.6754	3.11352	6.73658	16.5639	19.0574	21.1637	4.50249e-07	1.84694	up
genome_GLEAN_10022803	1868	1729	1903	137	191	156	61.0797	68.4168	69.8371	5.11018	6.84181	5.0722	5.06344e-83	-3.5622	down
genome_GLEAN_10060010	14	31	12	81	166	78	0.588515	1.61242	0.554104	4.06847	7.96861	3.37865	0.00107248	2.42689	up
genome_GLEAN_10037992	399	213	367	58	67	65	12.6815	8.19455	13.0946	2.09376	2.33657	2.04519	1.84064e-12	-2.40244	down
genome_GLEAN_10037993	573	350	641	246	207	325	9.1253	6.73833	11.4556	4.49075	3.61608	5.16877	0.00268687	-1.05303	down
genome_GLEAN_10037990	272	228	443	475	849	816	6.56756	6.64831	12.0043	13.1453	22.5331	19.6605	0.00585991	1.11814	up
genome_GLEAN_10046604	1134	1125	739	2248	2601	2314	9.3529	11.2205	6.83281	21.2821	23.5869	19.0572	2.37449e-06	1.20084	up
genome_GLEAN_10033069	1789	936	1550	4432	4270	8627	7.82494	4.95082	7.60402	22.2428	20.527	37.6673	1.46344e-08	1.96686	up
CUFF132.102.2	523	369	446	726	1150	1091	11.4908	9.81072	11.0081	18.3286	27.8065	23.9594	8.75632e-06	1.09476	up
genome_GLEAN_10064225	191	156	271	561	522	669	2.11012	2.08351	3.35653	7.10299	6.32877	7.36721	1.54218e-06	1.45124	up
genome_GLEAN_10064228	419	324	440	1123	822	1471	13.487	12.6216	15.8713	41.4787	29.0778	47.2798	2.67864e-07	1.47753	up
CUFF194.107.2	1260	1104	1513	190	163	162	37.0315	39.2501	49.8907	6.38468	5.25466	4.73093	1.39605e-38	-2.95747	down
genome_GLEAN_10061055	154	93	91	437	166	430	6.77694	4.92204	4.49061	22.0341	7.98969	18.8921	0.00359819	1.58111	up
CUFF238.70.1	483	376	472	891	1190	1141	11.4927	10.8247	12.5843	24.3488	31.1386	27.1139	3.91772e-11	1.22225	up
genome_GLEAN_10042413	2243	1496	712	207	151	231	84.1766	67.8887	29.9528	8.91125	6.21335	8.65324	1.77923e-11	-2.95649	down
genome_GLEAN_10060913	438	408	503	174	152	183	15.0716	17.0042	19.4206	6.85294	5.74446	6.2747	6.83542e-10	-1.45864	down
Lycium_barbarum_newGene_24177	112	101	139	559	280	962	1.04387	1.13771	1.44809	5.99261	2.86951	8.96967	5.20589e-06	2.2884	up
genome_GLEAN_10024922	12	62	14	109	243	355	0.274125	1.80357	0.355942	3.01187	6.43654	8.55735	0.00121323	2.86149	up
Lycium_barbarum_newGene_3355	101	128	106	1744	1940	4864	1.22429	1.86808	1.44379	24.3028	25.901	58.9861	4.73341e-28	4.57953	up
genome_GLEAN_10039783	1943	1920	1643	2620	5104	4657	26.6369	31.844	25.2735	41.2315	76.9331	63.7518	0.000162981	1.09809	up
Lycium_barbarum_newGene_838	81	160	126	355	404	542	0.379846	1.09853	0.652133	1.72199	2.15899	2.22491	2.87022e-05	1.73765	up
Lycium_barbarum_newGene_11955	196	203	267	104	119	119	1.59354	2.00222	2.45343	0.970267	1.08965	0.96519	0.00163444	-1.02013	down
CUFF68.175.2	412	329	459	191	132	137	7.08101	6.84829	8.85465	3.77475	2.48252	2.34618	1.76747e-05	-1.41905	down
genome_GLEAN_10060780	6645	5363	8155	602	829	860	313.855	306.373	432.091	32.6112	43.024	40.547	4.5354e-52	-3.19501	down
genome_GLEAN_10055993	205	231	282	533	474	614	4.77117	6.51428	7.3657	14.2656	12.1538	14.3102	5.46384e-05	1.11428	up
CUFF124.71.1	188	84	160	322	309	652	8.31581	4.48779	7.93145	16.3409	14.9908	28.7937	0.00147587	1.52074	up
genome_GLEAN_10002993	15	10	32	67	151	140	0.99005	0.771046	2.36569	5.12026	11.1181	9.34926	0.000196853	2.58637	up
CUFF122.108.1	109	94	65	588	293	134	4.08329	4.27153	2.72247	25.4282	12.1035	5.01405	0.00582957	1.91437	up
Lycium_barbarum_newGene_22102	205	150	436	44	68	101	2.63301	2.27656	6.1412	0.876496	0.929252	1.2501	0.000993565	-1.96101	down
genome_GLEAN_10054649	3400	1167	1572	8709	7606	9236	62.3955	25.8977	32.3588	183.446	153.446	169.238	7.07935e-08	2.04238	up
genome_GLEAN_10027498	267	204	233	831	582	482	6.31961	5.85598	6.1965	22.63	15.1873	11.4255	6.27335e-05	1.4014	up
genome_GLEAN_10056647	25	144	21	364	928	714	0.736472	5.21809	0.690972	12.5686	30.7165	21.4491	0.000125438	3.26016	up
genome_GLEAN_10056640	2836	1995	2973	1043	836	521	18.8327	16.0198	22.1485	7.94482	6.10178	3.44915	1.22199e-06	-1.72347	down
CUFF232.152.1	319	208	631	110	57	118	14.8558	11.7509	33.0576	5.85404	2.91976	5.482	0.000332685	-2.06437	down
genome_GLEAN_10053694	327	324	382	69	54	21	13.8464	16.6192	18.1708	3.33059	2.51862	0.877279	5.91251e-08	-2.87006	down
genome_GLEAN_10021672	220	361	387	29	34	28	9.94207	19.733	19.6095	1.48866	1.67958	1.26041	1.59327e-16	-3.48101	down
genome_GLEAN_10047182	353	322	330	740	1353	825	8.2484	9.10672	8.66873	19.8695	34.8107	19.2782	1.84479e-06	1.48156	up
genome_GLEAN_10042126	144	300	493	86	68	48	2.37058	5.98337	9.11903	1.62388	1.21686	0.78343	0.000266733	-2.26847	down
CUFF130.120.1	17	17	35	154	88	86	1.25384	1.55819	3.01985	13.6813	7.45712	6.65874	0.00070563	2.21645	up
genome_GLEAN_10002233	104	221	151	14	13	12	1.75586	4.53233	2.87386	0.256104	0.231736	0.201312	1.19504e-10	-3.68746	down
Lycium_barbarum_newGene_11562	119	121	32	5	14	13	1.85158	2.29063	0.559672	0.088133	0.231049	0.188014	0.00020915	-3.16476	down
CUFF298.15.1	21	6	11	125	50	62	0.844016	0.292045	0.476025	5.84497	2.25296	2.50963	0.0013264	2.64945	up
CUFF70.69.1	28	9	34	183	150	94	0.689756	0.273041	0.935195	5.29999	4.15883	2.34467	0.000142877	2.57953	up
genome_GLEAN_10003544	135	231	182	5	25	5	3.55365	7.37369	5.36838	0.151087	0.71689	0.114014	2.1572e-07	-4.04918	down
genome_GLEAN_10003545	1945	1205	2134	139	142	8	42.0318	31.4856	51.7247	3.42698	3.35924	0.166416	0.000342602	-4.1928	down
genome_GLEAN_10055521	2717	1219	2288	7132	4340	4790	84.5957	45.896	79.9093	254.809	148.523	148.886	0.000288437	1.37351	up
genome_GLEAN_10055520	54	65	66	245	263	291	2.15882	3.10986	2.91934	11.2455	11.5361	11.6085	4.08649e-12	2.04816	up
genome_GLEAN_10055529	3350	2688	2490	973	943	563	32.9361	31.9669	27.4662	10.9718	10.1862	5.52211	3.89266e-09	-1.81424	down
Lycium_barbarum_newGene_6537	236	165	250	72	74	93	8.93395	7.54074	10.63	3.1191	3.04808	3.51963	3.78142e-06	-1.49473	down
genome_GLEAN_10049380	1876	4559	2069	1176	1098	708	103.044	303.02	127.505	74.1124	66.2722	38.8094	0.00164814	-1.58739	down
Lycium_barbarum_newGene_6530	40	102	73	136	271	358	1.11243	3.49928	2.30919	4.419	8.46209	10.1634	0.00566569	1.72057	up
genome_GLEAN_10041589	2301	1790	2727	625	808	707	121.618	114.468	161.73	37.9201	46.9225	37.2855	7.34748e-16	-1.72157	down
genome_GLEAN_10041585	755	1004	875	458	395	296	10.6754	17.1868	13.8796	7.43169	6.13364	4.17168	0.000227517	-1.24891	down
genome_GLEAN_10037202	142	155	157	370	541	481	4.92768	6.50004	6.11545	14.7398	20.6216	16.6689	3.59914e-09	1.55207	up
genome_GLEAN_10064021	466	515	672	125	212	136	16.18	21.6308	26.1756	4.95597	8.06256	4.69576	7.54612e-08	-1.8665	down
Lycium_barbarum_newGene_2050	227	216	387	14	13	12	2.70894	2.85939	4.7708	0.163021	0.17094	0.115148	1.88561e-21	-4.46207	down
genome_GLEAN_10065772	82	46	158	26	12	10	2.70492	1.8416	5.85227	0.983007	0.405287	0.309715	0.00175842	-2.58676	down
genome_GLEAN_10051528	1533	1761	840	281	216	116	37.5664	52.2044	23.09	7.87956	5.81624	2.82343	5.04473e-09	-2.79107	down
genome_GLEAN_10031194	1866	669	1092	4963	3237	3891	26.9435	11.6762	17.6894	82.261	51.3938	56.101	1.30546e-05	1.72937	up
CUFF68.83.1	220	232	209	448	567	625	10.359	13.2469	11.0508	24.2384	29.435	29.4474	5.27846e-08	1.24588	up
genome_GLEAN_10006787	958	1550	1437	104	165	129	13.8864	27.1684	23.3637	1.72994	2.62737	1.86116	7.36697e-25	-3.38667	down
genome_GLEAN_10006257	497	737	1120	8469	7048	10233	20.6715	37.0893	52.2843	404.442	322.405	425.145	1.35546e-22	3.3823	up
genome_GLEAN_10038547	2281	1921	1704	152	43	59	41.6755	42.467	34.9226	3.17649	0.856183	1.07196	7.11321e-20	-4.55225	down
Lycium_barbarum_newGene_15654	46	31	62	125	94	211	0.696277	0.659003	0.948191	1.91998	1.43362	2.94788	0.00534255	1.57149	up
genome_GLEAN_10039481	266	74	235	8102	6674	10271	8.21304	2.73477	8.14327	287.346	226.722	316.917	2.21249e-39	5.42096	up
genome_GLEAN_10065001	7119	5916	6313	2696	3307	3451	172.48	173.39	171.575	74.9495	88.0618	83.4501	1.45989e-19	-1.08809	down
genome_GLEAN_10067665	2525	1458	2904	607	907	715	139.616	97.4954	180.131	38.5098	55.1303	39.4664	5.21222e-08	-1.66985	down
genome_GLEAN_10015738	13441	10509	6536	1119	2363	469	424.812	401.774	231.723	40.5705	82.0656	14.7959	1.9937e-07	-2.98289	down
genome_GLEAN_10015730	1696	532	1024	383	316	422	14.1304	5.3569	9.5671	3.65834	2.89051	3.50764	0.000355193	-1.55283	down
genome_GLEAN_10008370	1719	1413	1510	406	525	305	13.8137	13.7343	13.6144	3.73754	4.63552	2.44413	8.34811e-13	-1.9508	down
genome_GLEAN_10014069	1359	586	666	2300	2408	2248	14.9321	7.7832	8.20949	28.9995	29.0829	24.6579	4.9585e-05	1.39222	up
genome_GLEAN_10013389	1104	831	1046	516	427	454	21.9419	19.9591	23.3192	11.7645	9.31132	9.00038	9.57943e-08	-1.13326	down
CUFF156.7.1	1138	1044	1967	258	235	269	32.21	35.7495	62.4374	8.3759	7.28366	7.58519	4.37533e-15	-2.49637	down
Lycium_barbarum_newGene_21587	1300	690	822	6443	2182	5127	32.2224	20.6998	22.8649	183.355	59.4586	126.911	5.75978e-07	2.27267	up
genome_GLEAN_10065980	319	191	320	11234	9459	10994	9.75867	7.08767	11.0145	395.523	319.008	336.748	1.56486e-122	5.21846	up
genome_GLEAN_10061154	279	222	190	109	40	94	13.8434	13.3337	10.5994	6.19626	2.16676	4.63801	0.00417944	-1.54456	down
genome_GLEAN_10039087	297	73	215	14	42	36	3.46113	1.02079	2.80069	0.182518	0.532832	0.411061	0.000129555	-2.70301	down
genome_GLEAN_10023284	211	225	154	386	575	595	2.45003	3.15275	2.00259	5.14796	7.34652	6.90571	2.34993e-05	1.32959	up
genome_GLEAN_10024884	1474	2007	2483	129	76	50	80.9592	133.388	153.006	8.09403	4.5882	2.71566	9.38151e-26	-4.58449	down
genome_GLEAN_10017604	177	105	36	295	507	966	2.23014	1.60652	0.499892	4.27736	7.04232	12.1998	0.000414148	2.40964	up
genome_GLEAN_10028476	828	598	801	262	486	272	15.7101	13.7144	17.0468	5.69079	10.1371	5.14816	0.000918572	-1.17318	down
CUFF289.115.2	781	941	736	4249	3064	3566	12.7449	18.5784	13.4738	79.5841	54.9748	58.1022	3.28611e-16	2.09185	up
genome_GLEAN_10024777	1852	2382	1617	3061	5336	7572	114.429	178.085	112.115	217.099	362.545	467.258	0.000302624	1.35761	up
genome_GLEAN_10024775	7751	5515	6209	10919	15502	14974	76.2147	65.5934	68.487	123.199	167.543	146.979	1.06773e-08	1.03635	up
genome_GLEAN_10020648	11	18	8	1976	1697	2112	0.209286	0.447895	0.182591	46.9466	38.6164	43.6553	9.93547e-102	7.23025	up
genome_GLEAN_10020649	96	166	263	774	351	629	1.90796	4.01899	5.8886	17.7611	7.70876	12.5534	0.00290981	1.68387	up
genome_GLEAN_10010951	126	141	182	217	372	441	3.83926	5.19389	6.22666	7.5912	12.4676	13.4507	0.00582957	1.12078	up
Lycium_barbarum_newGene_13451	15	28	23	78	69	122	0.200154	0.457746	0.347122	1.19684	1.01139	1.64443	0.00131282	1.94408	up
genome_GLEAN_10025915	448	426	423	865	1124	1307	5.58496	6.43062	5.92591	12.393	15.4309	16.2938	1.4155e-10	1.28128	up
genome_GLEAN_10015078	152	112	165	70	59	82	4.15548	3.68759	5.04184	2.16965	1.74843	2.23405	0.00542769	-1.07163	down
genome_GLEAN_10044662	1064	803	1280	224	151	169	14.416	13.1691	19.4647	3.48149	2.24661	2.27434	1.39771e-17	-2.56731	down
genome_GLEAN_10025009	383	211	302	137	101	157	13.4946	8.98805	11.9633	5.51652	3.9148	5.51921	0.000881138	-1.21801	down
CUFF193.29.1	276	250	405	893	914	1124	15.3232	16.7817	25.2923	57.0052	55.8777	62.4578	2.94916e-09	1.59761	up
genome_GLEAN_10006213	18	15	16	65	62	61	0.752407	0.747598	0.741686	3.25885	2.954	2.65125	0.000431789	1.89363	up
CUFF9.55.1	1644	1374	1656	54940	55175	74777	26.5642	26.8607	30.0255	1019.3	980.494	1206.88	3.71228e-255	5.24917	up
genome_GLEAN_10062994	279	259	162	42	89	65	4.95281	5.55146	3.21192	0.8564	1.72261	1.14872	3.83119e-05	-1.90049	down
genome_GLEAN_10046281	364	409	437	179	205	183	6.70917	9.11314	9.03693	3.77151	4.14365	3.3631	6.94608e-06	-1.15258	down
genome_GLEAN_10046132	14281	8956	10872	4074	4294	4744	317.627	240.947	271.261	103.969	104.954	105.324	1.53098e-16	-1.42065	down
Lycium_barbarum_newGene_3655	632	433	532	186	174	211	9.98284	8.10035	9.49968	3.12242	2.72881	2.93438	4.77362e-12	-1.52801	down
CUFF149.207.1	1318	631	1094	401	202	250	32.6854	18.9056	30.4269	11.3876	5.50579	6.17529	1.25152e-05	-1.84576	down
genome_GLEAN_10048954	6196	17758	12498	91	53	78	195.827	678.96	443.11	3.26626	1.81655	2.43494	2.9362e-62	-7.44153	down
genome_GLEAN_10048955	3376	6999	5774	26	17	31	108.325	271.671	207.82	0.948966	0.578962	0.987647	5.42789e-85	-7.85228	down
genome_GLEAN_10048956	647	1141	1292	165	145	149	34.1773	72.9464	76.5998	9.99497	8.39805	7.81493	2.13455e-14	-2.81416	down
genome_GLEAN_10048957	5892	8299	7684	329	131	138	186.223	317.274	272.44	11.9317	4.5195	4.33479	2.30552e-33	-5.22834	down
genome_GLEAN_10048952	582	424	549	163	294	241	4.17982	3.68003	4.41811	1.33991	2.31484	1.72737	6.11705e-05	-1.21019	down
genome_GLEAN_10048959	3017	1898	1620	6208	6448	7354	64.8549	49.3644	39.0735	153.17	152.375	157.838	2.15065e-10	1.57372	up
CUFF249.112.1	81	53	61	128	200	368	7.4813	5.97337	6.38482	13.7055	20.49	34.2765	0.000599729	1.76586	up
genome_GLEAN_10047662	150	71	170	12	10	10	8.43971	4.79529	10.7482	0.751964	0.572228	0.529473	5.33681e-10	-3.64005	down
genome_GLEAN_10047667	200	137	132	344	353	422	5.49454	4.54418	4.04704	10.8242	10.6538	11.5658	6.80971e-06	1.20792	up
genome_GLEAN_10006905	3254	2514	3770	1037	961	997	143.22	133.834	186.129	52.331	46.4936	43.7982	8.67559e-18	-1.71481	down
CUFF95.98.1	2403	1668	3044	467	378	275	70.8711	59.5074	100.734	15.7851	12.2427	8.09175	1.0434e-15	-2.69415	down
genome_GLEAN_10019436	1865	1527	1160	3144	2757	3890	74.989	74.2774	52.3354	145.123	121.867	156.207	2.98419e-05	1.0527	up
genome_GLEAN_10024433	2723	1541	2049	837	578	879	30.6866	21.0036	25.9014	10.8193	7.15821	9.88878	1.36272e-07	-1.49371	down
genome_GLEAN_10038502	2006	2054	1627	706	468	414	51.3944	63.6633	46.7749	20.7441	13.1695	10.5873	6.74547e-09	-1.8784	down
genome_GLEAN_10034280	96	80	164	287	463	360	1.83766	1.85227	3.54278	6.33337	9.80644	6.91629	8.68135e-05	1.6511	up
genome_GLEAN_10005510	2067	4783	808	372	352	403	36.2791	101.552	15.9074	7.49043	6.78162	7.05692	4.24057e-06	-2.86096	down
genome_GLEAN_10040399	2381	2156	2787	127	189	168	42.7733	46.8396	56.1599	2.60441	3.72364	3.01086	4.18982e-82	-3.97802	down
genome_GLEAN_10064611	3883	2168	3388	1002	1210	992	153.232	103.478	149.975	45.3822	52.4514	39.0854	4.94457e-11	-1.59324	down
CUFF82.80.1	190	201	174	403	425	422	7.15693	9.12562	7.35211	17.4245	17.5863	15.8486	2.48565e-06	1.08878	up
genome_GLEAN_10061391	1150	1090	925	549	515	304	23.9177	27.4279	21.5935	13.0922	11.7787	6.29661	0.000409942	-1.24728	down
genome_GLEAN_10024574	11	10	5	159	102	137	0.243951	0.253795	0.126012	4.17476	2.55225	3.11987	1.48563e-11	3.89316	up
CUFF17.179.1	3179	3056	3556	550	700	592	70.5106	82.0054	88.482	13.985	17.0514	13.1071	7.67598e-48	-2.46581	down
Lycium_barbarum_newGene_19999	1182	782	1251	92	191	425	22.4957	20.0263	32.4723	1.92294	3.94601	7.92791	2.83116e-05	-2.26483	down
genome_GLEAN_10063827	850	253	380	35	66	72	54.5473	19.5927	27.2935	2.5747	4.5889	4.55513	3.11464e-09	-3.12886	down
genome_GLEAN_10039538	150	184	181	1038	651	430	2.19196	3.23705	2.95697	17.4085	10.4527	6.27279	1.08812e-05	2.00687	up
genome_GLEAN_10039539	96	67	213	25	9	16	1.21877	1.03788	3.05701	0.365419	0.122835	0.203336	0.000114179	-2.93864	down
CUFF67.16.1	1143	1248	1132	455	439	551	40.5247	53.5182	45.0238	18.4971	17.091	19.4851	5.72427e-12	-1.34824	down
CUFF224.74.1	1888	1654	1742	184	164	112	59.2179	62.7314	61.2718	6.61351	5.63024	3.47943	1.21485e-40	-3.55931	down
CUFF17.291.3	609	570	726	264	262	282	23.591	26.7056	31.5133	11.7211	11.1478	10.87	7.46157e-10	-1.29078	down
genome_GLEAN_10016829	582	530	604	283	299	285	8.36484	9.22016	9.74692	4.66914	4.72801	4.09471	3.18516e-08	-1.03633	down
Lycium_barbarum_newGene_13697	219	93	134	12	14	16	3.89508	2.00423	2.651	0.195486	0.197729	0.212812	6.04634e-11	-3.4396	down
Lycium_barbarum_newGene_15449	6414	4832	6325	3372	2965	2221	109.153	99.4735	120.757	65.8393	55.4508	37.7292	5.5857e-05	-1.06963	down
genome_GLEAN_10067251	44	71	47	7	0	6	2.27329	4.46567	2.74745	0.402689	0	0.278715	0.000994269	-3.70235	down
genome_GLEAN_10057651	6610	22703	5204	2586	2026	1438	100.299	416.767	88.589	45.032	33.7885	21.7842	4.06626e-05	-2.60091	down
genome_GLEAN_10057657	2878	2310	3354	1543	1367	1059	90.2735	87.6527	118.024	55.5124	47.1011	33.1515	3.32748e-05	-1.14121	down
genome_GLEAN_10020981	17	40	8	95	96	129	0.066404	0.192057	0.033806	0.431976	0.416982	0.509758	0.00609797	2.20225	up
CUFF187.5.1	97	61	59	28	21	21	8.51827	6.51757	5.78271	2.80563	2.02974	1.84286	0.003171	-1.66254	down
genome_GLEAN_10013958	77	131	234	0	18	5	1.86464	3.82212	6.35294	0	0.454674	0.096746	0.000168802	-4.35658	down
genome_GLEAN_10015501	514	517	758	242	332	350	29.3941	35.746	48.5693	15.8665	20.847	19.9674	0.00085182	-1.01768	down
genome_GLEAN_10014453	100865	50705	56799	44041	17347	13165	1770.36	1076.58	1118.37	887.033	334.647	230.665	0.00977384	-1.46991	down
genome_GLEAN_10056214	75	123	127	239	335	265	3.16705	6.30662	6.03175	11.6179	15.6201	11.2211	0.00186041	1.29589	up
genome_GLEAN_10011470	659	468	644	1334	2046	2104	16.4662	14.1464	18.0747	38.2877	56.2676	52.5505	1.20759e-11	1.57462	up
Lycium_barbarum_newGene_11750	243	450	784	75	29	13	4.83257	10.8334	17.5126	1.70444	0.614887	0.25735	2.04115e-06	-3.67925	down
Lycium_barbarum_newGene_11752	12	5	8	55	40	44	0.587363	0.250377	0.431895	3.08577	2.15722	2.14614	0.00103272	2.45092	up
Lycium_barbarum_newGene_438	34	41	56	103	206	348	0.495722	0.719533	0.918591	1.74853	3.36416	5.15017	0.000143954	2.23422	up
genome_GLEAN_10062832	190	14	89	1113	805	681	2.47812	0.220304	1.29917	16.7216	11.5839	8.90238	4.16191e-05	3.17698	up
CUFF229.79.1	142	204	263	45	29	35	3.8521	6.71747	8.02663	1.37867	0.849876	0.931373	1.23696e-07	-2.53866	down
Lycium_barbarum_newGene_21777	20272	14007	11424	3287	4913	5748	652.99	545.783	412.817	121.501	173.93	184.804	1.48306e-10	-1.76851	down
Lycium_barbarum_newGene_10804	51	69	86	21	17	20	1.16238	1.94095	2.2784	0.53676	0.425333	0.441919	0.00142947	-1.88958	down
CUFF264.102.1	21	19	13	88	84	90	0.416559	0.444416	0.29569	2.05647	1.86745	1.82005	6.5712e-06	2.25516	up
genome_GLEAN_10047274	95	89	100	529	275	252	2.38924	2.69396	2.81304	15.3002	7.61216	6.34427	7.25281e-05	1.86859	up
genome_GLEAN_10042729	268	75	89	1578	644	1179	5.07973	1.70794	1.88751	34.4419	13.4483	22.3728	2.45962e-07	2.98498	up
genome_GLEAN_10005164	204	145	436	19	33	36	4.75249	4.07698	11.4091	0.490964	0.835439	0.821709	2.45261e-08	-3.218	down
CUFF18.14.1	71	354	89	50	30	21	8.55032	52.0435	12.087	6.9324	3.999	2.49105	0.00828672	-2.43621	down
genome_GLEAN_10000532	4263	3309	1734	6325	5429	8064	73.2792	68.8084	33.4422	124.785	102.588	138.388	0.00728529	1.04009	up
genome_GLEAN_10053449	2759	1052	1994	265	261	135	71.3708	32.9039	57.8383	7.85822	7.40735	3.46864	3.29279e-13	-3.13957	down
genome_GLEAN_10019973	204	53	66	1441	460	376	3.84422	1.21112	1.38514	31.3082	9.56141	7.09147	0.000151477	2.8598	up
genome_GLEAN_10026075	408	90	198	877	1488	1516	11.9066	3.14774	6.4544	29.3455	47.7296	44.17	2.56505e-06	2.45873	up
genome_GLEAN_10033807	428	249	204	56	115	36	7.17992	5.04885	3.83331	1.0748	2.11389	0.601282	0.000394833	-2.11844	down
CUFF273.153.1	1754	1396	1824	418	557	584	72.9985	70.2665	85.1446	19.9572	25.4591	24.2504	3.78802e-21	-1.7296	down
Lycium_barbarum_newGene_9287	117	171	167	62	76	41	1.29026	2.12863	2.75303	0.681784	1.13339	0.381869	0.00618366	-1.40457	down
Lycium_barbarum_newGene_2731	45	39	86	0	0	0	0.714998	0.753042	1.53069	0	0	0	1.03721e-07	-8.31804	down
genome_GLEAN_10019965	10545	11454	12251	2784	2001	2104	214.648	282.058	279.772	65.0119	44.7583	42.7385	2.12578e-23	-2.36052	down
genome_GLEAN_10073025	478	343	451	75	46	86	17.3686	15.0758	18.3854	3.13211	1.8359	3.11415	2.14324e-15	-2.66446	down
genome_GLEAN_10046076	14190	11551	13006	1721	1415	812	701.723	691.012	721.548	97.6198	76.9065	40.0653	2.11637e-24	-3.32084	down
genome_GLEAN_10046072	8631	6741	13002	3249	5202	4627	245.125	231.581	414.28	105.88	162.387	131.18	0.000216302	-1.17449	down
Lycium_barbarum_newGene_22885	15	4	6	83	85	142	0.670125	0.19969	0.330198	4.45348	4.5873	7.01105	1.74743e-07	3.59586	up
genome_GLEAN_10043290	25	10	5	67	107	89	0.497454	0.240045	0.10012	1.53338	2.35073	1.77668	0.000436092	2.6871	up
genome_GLEAN_10031516	1404	1304	1779	583	687	862	21.9804	24.6902	31.2322	10.4602	11.8049	13.4665	6.82795e-07	-1.13624	down
genome_GLEAN_10030646	6375	2613	5199	2443	1300	1960	108.712	53.8883	99.4493	47.7947	24.3489	33.3617	0.00132928	-1.32865	down
genome_GLEAN_10036958	9	43	18	1760	875	998	0.242063	1.40146	0.525197	54.9297	26.1552	27.0828	3.49336e-20	5.6208	up
CUFF123.45.1	19234	18389	16932	49270	50712	65264	2127.64	2460.81	2101.15	6254.53	6166.01	7207.1	2.61065e-24	1.53794	up
genome_GLEAN_10075093	409	366	492	31	50	49	9.84777	10.6597	13.2759	0.834296	1.30872	1.16552	1.04209e-27	-3.34553	down
genome_GLEAN_10075092	220	50	52	1369	959	1363	3.09831	0.845706	0.822149	22.1468	14.858	19.1825	1.38889e-09	3.52289	up
CUFF193.79.1	4	13	2	53	36	62	0.275574	1.03285	0.134662	4.19624	2.72502	4.28028	0.00492511	2.89446	up
CUFF13.233.1	22	7	8	49	60	194	0.835361	0.311147	0.336636	2.14189	2.52386	7.42634	0.000820879	2.97659	up
genome_GLEAN_10022210	36	99	52	155	393	283	0.944373	3.14939	1.52032	4.68644	11.4184	7.45526	0.0012853	2.04597	up
genome_GLEAN_10035420	715	567	840	348	311	441	11.6693	11.1797	15.3718	6.50246	5.56734	7.17477	0.000133398	-1.00041	down
genome_GLEAN_10023167	316	193	187	565	656	724	7.54719	5.56343	4.98631	15.4599	17.2025	17.2401	1.15208e-07	1.43902	up
genome_GLEAN_10075328	2502	883	1280	3179	4096	4246	37.3596	15.9455	21.4277	54.4674	67.2199	63.2934	0.000889864	1.27949	up
CUFF102.109.1	65	50	41	2	8	7	2.19113	2.04738	1.54622	0.068615	0.296305	0.23785	5.03935e-05	-3.26203	down
genome_GLEAN_10015980	926	850	1276	387	245	365	28.6165	31.7522	44.2138	13.7028	8.3091	11.2528	1.59829e-07	-1.66106	down
genome_GLEAN_10063984	219	438	810	146	117	53	12.6103	30.4736	52.3234	9.6135	7.35245	3.02981	0.000914822	-2.25843	down
genome_GLEAN_10063985	1465	2555	3024	1158	322	279	61.8661	130.575	143.288	56.1143	14.9242	11.7401	0.00318485	-2.02314	down
genome_GLEAN_10039708	17	0	0	5112	5827	1717	0.160013	0	0	55.9129	61.0446	16.336	1.79405e-05	9.61409	up
CUFF70.13.1	458	222	541	126	114	82	30.7554	18.0302	40.7534	9.66345	8.38722	5.46354	1.9941e-05	-1.94391	down
genome_GLEAN_10061630	7022	4996	7586	334	403	368	106.552	91.7007	129.138	5.80061	6.70577	5.56212	1.44839e-108	-4.19483	down
genome_GLEAN_10063676	61	105	133	33	15	24	1.08604	2.26293	2.65007	0.667679	0.277094	0.416005	0.00178288	-2.11123	down
CUFF76.174.2	602	556	490	115	148	96	9.54705	10.6619	8.7182	2.07748	2.57848	1.51143	2.54667e-15	-2.24765	down
genome_GLEAN_10029156	1794	1589	1830	837	1008	735	15.7861	16.9131	18.0679	8.45184	9.7467	6.45574	5.36775e-07	-1.06216	down
genome_GLEAN_10024308	13	136	37	345	334	365	0.946663	12.6336	3.13001	30.5087	28.2916	28.0404	0.00903007	2.36347	up
genome_GLEAN_10069968	1799	1800	2048	807	794	690	27.6483	33.4529	35.2999	14.2329	13.4125	10.5855	1.13292e-11	-1.35122	down
genome_GLEAN_10069967	615	351	688	66	28	72	12.2785	8.46947	15.4109	1.50636	0.610641	1.41606	4.98846e-13	-3.35271	down
genome_GLEAN_10020532	333	565	352	59	151	128	5.78442	11.8925	6.86311	1.17158	2.88207	2.21257	6.75994e-05	-1.98191	down
genome_GLEAN_10054530	20510	10688	16904	2313	2900	2186	436.534	275.178	403.608	56.4746	67.8395	46.4336	2.76927e-27	-2.73156	down
Lycium_barbarum_newGene_10688	265	216	280	103	97	116	1.65248	2.25853	2.18885	0.943586	0.758215	0.638399	9.59259e-07	-1.31821	down
genome_GLEAN_10005591	6498	4762	5407	18729	19108	25343	84.3025	74.7329	78.6982	278.841	272.48	328.234	3.78929e-32	1.87087	up
Lycium_barbarum_newGene_12938	395	169	331	929	918	1121	13.528	6.97696	12.7229	36.5156	34.5716	38.3479	2.85611e-07	1.69743	up
CUFF264.150.2	275	204	233	531	517	447	5.97997	5.35426	5.67979	13.2641	12.3742	9.7038	2.57035e-05	1.03102	up
CUFF111.73.1	19	3	22	536	205	323	1.65905	0.30047	2.11796	54.391	19.884	28.4634	1.40302e-10	4.59805	up
Lycium_barbarum_newGene_12687	15	56	42	103	155	306	0.110691	0.521159	0.356181	0.911663	1.30536	2.43455	0.0037399	2.19746	up
CUFF301.155.2	282	129	175	61	107	75	9.36196	5.16663	6.50442	2.29817	3.89186	2.48796	0.00658614	-1.30342	down
CUFF13.96.1	923	659	732	2163	1874	1871	22.4762	19.4157	20.0098	60.4842	50.1831	45.4994	4.56527e-11	1.31529	up
genome_GLEAN_10075036	143	96	71	2	24	16	4.17157	3.38257	2.31248	0.048909	0.764935	0.458102	0.00110619	-2.95368	down
genome_GLEAN_10053612	702	368	518	250	226	333	14.1874	8.98932	11.722	5.79159	5.01744	6.70422	0.00204084	-1.01222	down
genome_GLEAN_10027965	293	313	435	1024	748	1330	24.0953	31.1564	40.1467	96.7723	67.7295	109.409	4.55952e-06	1.51291	up
genome_GLEAN_10038036	2820	979	1030	4527	3263	5061	19.9016	8.35551	8.15098	36.6642	25.314	35.6634	0.00250547	1.3979	up
genome_GLEAN_10020968	962	659	762	1776	1845	2802	21.8441	18.1024	19.3996	46.2889	46.0551	63.5507	5.53156e-09	1.37646	up
CUFF152.106.1	5	5	17	170	35	42	0.237496	0.234434	0.858254	9.24331	1.80257	1.95719	0.00369381	3.19252	up
genome_GLEAN_10049139	746	516	687	184	175	137	19.2865	16.1242	19.9313	5.43579	4.95052	3.53561	6.44705e-14	-2.00851	down
genome_GLEAN_10077038	52	51	48	89	116	135	1.56937	1.88213	1.63343	3.1016	3.88429	4.11651	0.00641114	1.10683	up
genome_GLEAN_10055619	586	376	729	156	150	144	14.6828	11.4063	20.5057	4.49086	4.12605	3.59125	1.56379e-09	-1.9478	down
genome_GLEAN_10072207	6	9	17	72	37	71	0.057194	0.098432	0.177997	0.782187	0.38243	0.670338	0.00259151	2.43509	up
CUFF241.117.1	466	545	371	118	207	120	58.3822	82.67	52.1899	16.957	28.4507	14.9724	1.21053e-05	-1.69885	down
CUFF125.5.1	191	270	387	79	39	67	11.418	19.5909	26.0109	5.39677	2.55839	4.01571	9.87176e-06	-2.25219	down
genome_GLEAN_10035459	226	206	343	14	99	32	5.73377	6.31766	9.75611	0.407285	2.7447	0.807831	0.00145845	-2.48723	down
genome_GLEAN_10003130	290	270	428	41	75	62	7.5477	8.49898	12.4974	1.22046	2.11957	1.58985	3.74839e-11	-2.53511	down
genome_GLEAN_10029983	650	422	424	2994	3076	4297	9.01765	7.07491	6.58487	47.6545	46.9047	59.501	4.81525e-34	2.74398	up
genome_GLEAN_10041279	10614	13329	5638	2502	4664	1871	88.0839	133.816	52.4866	23.8202	42.5433	15.4975	0.000286502	-1.77367	down
genome_GLEAN_10075524	796	630	586	282	434	256	21.5698	20.6458	17.8239	8.74592	12.9329	6.91416	0.000736292	-1.09512	down
genome_GLEAN_10068290	2428	1649	2719	201	320	223	48.5876	39.927	61.0542	4.61622	7.03857	4.44001	2.76068e-32	-3.23705	down
CUFF284.132.2	39	7	27	461	446	1136	0.935699	0.177448	0.70063	12.7061	11.7606	27.2312	1.0296e-14	4.76695	up
Lycium_barbarum_newGene_3364	84	330	77	37	30	24	0.680424	3.24535	0.688724	0.337842	0.264247	0.186359	0.00268445	-2.52872	down
CUFF296.73.1	683	559	731	180	197	164	66.6892	66.0944	80.1164	20.1668	21.125	15.9527	7.43004e-18	-1.91248	down
genome_GLEAN_10025495	120	102	108	2	4	0	1.5444	1.59597	1.56284	0.022631	0.043732	0	2.37693e-12	-5.82565	down
CUFF149.178.1	607	296	416	110	68	113	16.8784	9.9604	12.971	3.48831	2.05297	3.11549	1.44039e-08	-2.20791	down
CUFF186.105.1	170	222	394	768	705	1988	2.92776	4.60639	7.60632	15.1773	13.3403	34.1742	0.000175029	2.0486	up
genome_GLEAN_10075967	298	259	343	1212	1490	3207	7.33092	7.72069	9.48577	34.2681	40.3641	78.9176	6.234e-12	2.63628	up
genome_GLEAN_10068121	602	701	825	270	302	309	8.70728	12.2604	13.3894	4.47361	4.80109	4.46157	5.65825e-08	-1.33502	down
CUFF59.34.1	1558	2034	2567	43	60	40	82.8919	130.874	153.177	2.61141	3.508	2.08118	6.71532e-66	-5.49149	down
genome_GLEAN_10021972	8286	6984	8710	2455	2743	2414	102.295	104.289	120.625	34.7699	37.2206	29.745	5.07891e-31	-1.70349	down
Lycium_barbarum_newGene_23072	2262	2014	968	35	61	74	70.5886	76.025	33.8927	1.24155	2.07598	2.28764	1.40773e-34	-5.01633	down
CUFF91.30.1	325	279	195	137	97	89	3.76605	3.91309	2.53775	1.82281	1.22815	1.03093	0.00149334	-1.34208	down
genome_GLEAN_10019011	1459	868	1788	480	753	638	22.1673	15.9472	30.4892	8.37133	12.5775	9.67378	0.000485404	-1.18385	down
genome_GLEAN_10013071	41	39	94	0	8	9	1.1396	1.31279	2.94426	0	0.243966	0.244253	0.00411104	-3.4493	down
genome_GLEAN_10036384	0	4	2	111	387	935	0	0.058807	0.019186	1.7718	5.91735	13.005	4.86131e-14	7.7614	up
genome_GLEAN_10012307	668	341	643	258	178	295	15.5459	9.59747	16.7767	6.87048	4.54498	6.84669	0.00175931	-1.21089	down
genome_GLEAN_10012301	121	46	29	915	625	1096	1.53909	0.707743	0.403389	13.4226	8.78427	13.9932	2.03396e-12	3.73002	up
genome_GLEAN_10022405	1044	1184	1465	119	60	81	9.3444	12.8181	14.707	1.21451	0.588565	0.720874	1.00233e-27	-3.8726	down
CUFF2.225.1	1433	1135	1700	206	139	126	22.979	22.018	30.586	3.77527	2.43483	2.01703	9.59549e-25	-3.2109	down
genome_GLEAN_10017074	10040	10747	8748	6347	2629	2897	351.696	455.379	343.746	255.143	101.2	101.284	0.00285121	-1.34236	down
genome_GLEAN_10018651	484	438	434	256	106	93	29.0302	31.8045	29.1844	17.6274	6.95746	5.55438	0.00367079	-1.59201	down
genome_GLEAN_10017380	372	189	246	476	704	1179	27.9184	17.1327	20.6854	40.9384	58.0626	88.3096	0.000427109	1.49104	up
genome_GLEAN_10062466	1912	1760	1926	676	809	998	32.0141	35.6501	36.1669	12.9844	14.8882	16.6799	1.31578e-12	-1.23517	down
genome_GLEAN_10052812	239	309	254	900	684	856	4.43931	6.95077	5.29576	19.2362	13.9993	15.9222	4.79068e-08	1.54527	up
Lycium_barbarum_newGene_16420	14	13	28	246	100	43	0.259201	0.306915	0.686106	6.09048	2.20104	0.893092	0.00187552	2.82028	up
genome_GLEAN_10015829	80	110	51	173	215	310	6.90868	11.5136	4.93724	17.1674	20.4453	26.8199	0.00386267	1.45008	up
genome_GLEAN_10015820	230	280	125	1094	952	1242	4.44648	6.57229	2.71991	24.3593	20.2992	24.0681	6.04745e-10	2.30634	up
genome_GLEAN_10029692	141	262	245	102	72	36	0.575851	1.30036	1.12724	0.477847	0.322564	0.147136	0.00921642	-1.67265	down
CUFF228.9.1	1018	946	1591	254	385	689	73.7158	82.9039	129.285	21.1058	30.6238	49.8281	0.000603826	-1.50084	down
genome_GLEAN_10029344	579	854	711	227	223	285	18.2942	32.6435	25.1898	8.22127	7.73832	8.97731	5.43108e-08	-1.61868	down
genome_GLEAN_10029345	177	198	174	476	484	408	4.78219	6.45406	5.26914	14.7643	14.3733	10.9909	2.43367e-06	1.26377	up
genome_GLEAN_10008866	2834	1913	2122	948	791	1418	42.2448	34.4834	35.47	16.1997	12.9514	21.0917	2.49636e-05	-1.17273	down
Lycium_barbarum_newGene_10185	876	215	2631	132	72	109	28.1877	8.3733	95.0668	4.87624	2.5296	3.48124	6.0798e-06	-3.59449	down
genome_GLEAN_10059127	79	67	141	257	199	308	1.25027	1.29702	2.52419	4.71546	3.48576	4.9119	0.00360512	1.35961	up
Lycium_barbarum_newGene_13989	141	103	223	15	70	38	2.57146	2.28393	4.52896	0.276702	1.48024	0.72005	0.00667809	-1.99017	down
genome_GLEAN_10011023	624	1459	650	27	27	84	13.716	38.8424	16.0365	0.681741	0.634279	1.82369	9.98029e-14	-4.42859	down
genome_GLEAN_10035003	6637	8048	6536	2550	2321	2149	254.767	373.742	281.455	112.314	97.8976	82.349	1.43662e-13	-1.65221	down
genome_GLEAN_10025449	101	137	84	24	12	18	2.41809	3.96478	2.2402	0.64978	0.290827	0.427367	6.85468e-06	-2.63335	down
Lycium_barbarum_newGene_12765	95	129	200	482	698	693	0.845663	1.3829	1.99035	4.92001	6.82715	6.15709	7.79445e-08	2.0709	up
genome_GLEAN_10068883	9674	6949	5593	2204	1458	963	535.076	464.957	347.036	139.871	88.6142	53.1196	6.89025e-09	-2.27998	down
genome_GLEAN_10057493	1780	761	1157	730	505	581	36.5733	18.9108	26.6705	17.2021	11.3946	11.9175	0.00688303	-1.04088	down
genome_GLEAN_10057496	48	41	19	283	146	128	0.439789	0.456363	0.198353	3.0314	1.49224	1.18755	0.000249916	2.34538	up
[truncated: 2,125 more rows]
