# Supplementary material for: Transcriptomic and Targeted Metabolomics Analysis of Detached Lycium ruthenicum Leaves Reveals Mechanisms of Anthocyanin Biosynthesis Induction through Light Quality and Sucrose Treatments
Source: Metabolites. 2023 Sep 11;13(9):1004. doi: 10.3390/metabo13091004 (PMC10535117; doi:10.3390/metabo13091004)
Supplement: Supplementary file 1 [file metabolites-13-01004-s001.zip › Table S7.xlsx]

## Sheet: plantCARE_output_PlantCARE_1609
Table S7. Cis-acting elements present in the F3′H promoter
PlantCARE_16096	WRE3	CCACCT	193	6	-	Pisum sativum
PlantCARE_16096	Unnamed__4	CTCC	616	4	-	Petroselinum hortense
PlantCARE_16096	Unnamed__4	CTCC	688	4	-	Petroselinum hortense
PlantCARE_16096	Unnamed__4	CTCC	914	4	+	Petroselinum hortense
PlantCARE_16096	Unnamed__4	CTCC	921	4	+	Petroselinum hortense
PlantCARE_16096	Unnamed__4	CTCC	1072	4	-	Petroselinum hortense
PlantCARE_16096	Unnamed__4	CTCC	1257	4	-	Petroselinum hortense
PlantCARE_16096	Unnamed__1	CGTGG	51	5	+	Zea mays
PlantCARE_16096	TGACG-motif	TGACG	102	5	+	Hordeum vulgare	cis-acting regulatory element involved in the MeJA-responsiveness
PlantCARE_16096	TCCC-motif	TCTCCCT	920	7	+	Spinacia oleracea	part of a light responsive element
PlantCARE_16096	TCA-element	CCATCTTTTT	225	9	+	Nicotiana tabacum	cis-acting element involved in salicylic acid responsiveness
PlantCARE_16096	TCA	TCATCTTCAT	671	10	-	Pisum sativum
PlantCARE_16096	TATA-box	TATAA	153	5	-	Arabidopsis thaliana	core promoter element around -30 of transcription start
PlantCARE_16096	TATA-box	TATA	154	4	+	Arabidopsis thaliana	core promoter element around -30 of transcription start
PlantCARE_16096	TATA-box	TATA	1167	4	-	Arabidopsis thaliana	core promoter element around -30 of transcription start
PlantCARE_16096	TATA-box	TATA	1334	4	-	Arabidopsis thaliana	core promoter element around -30 of transcription start
PlantCARE_16096	STRE	AGGGG	636	5	+	Arabidopsis thaliana
PlantCARE_16096	Sp1	GGGCGG	120	6	-	Oryza sativa	light responsive element
PlantCARE_16096	O2-site	GATGA(C/T)(A/G)TG(A/G)	274	8	+	Zea mays	cis-acting regulatory element involved in zein metabolism regulation
PlantCARE_16096	O2-site	GTTGACGTGA	1090	9	+	Zea mays	cis-acting regulatory element involved in zein metabolism regulation
PlantCARE_16096	MYC	CATTTG	359	6	-	Arabidopsis thaliana
PlantCARE_16096	MYC	CAATTG	859	6	-	Arabidopsis thaliana
PlantCARE_16096	MYC	CATTTG	1022	6	-	Arabidopsis thaliana
PlantCARE_16096	MYC	CATTTG	1124	6	+	Arabidopsis thaliana
PlantCARE_16096	MYC	CAATTG	1234	6	-	Arabidopsis thaliana
PlantCARE_16096	MYC	CATTTG	1265	6	+	Arabidopsis thaliana
PlantCARE_16096	MYC	CATGTG	1341	6	+	Arabidopsis thaliana
PlantCARE_16096	MYB recognition site	CCGTTG	957	6	-	Arabidopsis thaliana
PlantCARE_16096	MYB recognition site	CCGTTG	1282	6	-	Arabidopsis thaliana
PlantCARE_16096	MYB	CAACCA	56	6	-	Arabidopsis thaliana
PlantCARE_16096	Myb	CAACTG	1180	6	-	Arabidopsis thaliana
PlantCARE_16096	Myb	TAACTG	1212	6	+	Arabidopsis thaliana
PlantCARE_16096	MBS	CAACTG	1180	6	-	Arabidopsis thaliana	MYB binding site involved in drought-inducibility
PlantCARE_16096	HD-Zip 1	CAAT(A/T)ATTG	337	8.5	+	Arabidopsis thaliana	element involved in differentiation of the palisade mesophyll cells
PlantCARE_16096	G-box	CACGTC	49	6	-	Zea mays	cis-acting regulatory element involved in light responsiveness
PlantCARE_16096	G-Box	CACGTT	346	6	-	Pisum sativum	cis-acting regulatory element involved in light responsiveness
PlantCARE_16096	DRE core	GCCGAC	400	6	+	Arabidopsis thaliana
PlantCARE_16096	circadian	CAAAGATATC	657	9	-	Lycopersicon esculentum	cis-acting regulatory element involved in circadian control
PlantCARE_16096	CGTCA-motif	CGTCA	102	5	-	Hordeum vulgare	cis-acting regulatory element involved in the MeJA-responsiveness
PlantCARE_16096	CCAAT-box	CAACGG	957	6	+	Hordeum vulgare	MYBHv1 binding site
PlantCARE_16096	CCAAT-box	CAACGG	1282	6	+	Hordeum vulgare	MYBHv1 binding site
PlantCARE_16096	CAT-box	GCCACT	75	6	-	Arabidopsis thaliana	cis-acting regulatory element related to meristem expression
PlantCARE_16096	CAAT-box	CAAAT	214	5	-	Pisum sativum	common cis-acting element in promoter and enhancer regions
PlantCARE_16096	CAAT-box	CAAAT	327	5	+	Pisum sativum	common cis-acting element in promoter and enhancer regions
PlantCARE_16096	CAAT-box	CCAAT	336	5	+	Arabidopsis thaliana	common cis-acting element in promoter and enhancer regions
PlantCARE_16096	CAAT-box	CAAT	337	4	+	Nicotiana glutinosa
PlantCARE_16096	CAAT-box	CAAT	342	4	-	Nicotiana glutinosa
PlantCARE_16096	CAAT-box	CAAAT	359	5	+	Pisum sativum	common cis-acting element in promoter and enhancer regions
PlantCARE_16096	CAAT-box	CAAT	418	4	-	Nicotiana glutinosa
PlantCARE_16096	CAAT-box	CAAT	446	4	+	Nicotiana glutinosa
PlantCARE_16096	CAAT-box	CAAT	512	4	-	Nicotiana glutinosa
PlantCARE_16096	CAAT-box	CAAT	584	4	+	Nicotiana glutinosa
PlantCARE_16096	CAAT-box	CAAAT	612	5	-	Pisum sativum	common cis-acting element in promoter and enhancer regions
PlantCARE_16096	CAAT-box	CAAAT	641	5	-	Pisum sativum	common cis-acting element in promoter and enhancer regions
PlantCARE_16096	CAAT-box	CAAT	757	4	-	Nicotiana glutinosa
PlantCARE_16096	CAAT-box	CCAAT	858	5	+	Arabidopsis thaliana	common cis-acting element in promoter and enhancer regions
PlantCARE_16096	CAAT-box	CAAT	859	4	+	Nicotiana glutinosa
PlantCARE_16096	CAAT-box	CAAT	861	4	-	Nicotiana glutinosa
PlantCARE_16096	CAAT-box	CAAAT	869	5	-	Pisum sativum	common cis-acting element in promoter and enhancer regions
PlantCARE_16096	CAAT-box	CAAT	934	4	-	Nicotiana glutinosa
PlantCARE_16096	CAAT-box	CAAT	1009	4	-	Nicotiana glutinosa
PlantCARE_16096	CAAT-box	CAAAT	1022	5	+	Pisum sativum	common cis-acting element in promoter and enhancer regions
PlantCARE_16096	CAAT-box	CAAAT	1125	5	-	Pisum sativum	common cis-acting element in promoter and enhancer regions
PlantCARE_16096	CAAT-box	CAAAT	1220	5	-	Pisum sativum	common cis-acting element in promoter and enhancer regions
PlantCARE_16096	CAAT-box	CAAT	1234	4	+	Nicotiana glutinosa
PlantCARE_16096	CAAT-box	CAAT	1236	4	-	Nicotiana glutinosa
PlantCARE_16096	CAAT-box	CAAAT	1266	5	-	Pisum sativum	common cis-acting element in promoter and enhancer regions
PlantCARE_16096	AuxRR-core	GGTCCAT	185	7	-	Nicotiana tabacum	cis-acting regulatory element involved in auxin responsiveness
PlantCARE_16096	AuxRR-core	GGTCCAT	1029	7	-	Nicotiana tabacum	cis-acting regulatory element involved in auxin responsiveness
PlantCARE_16096	as-1	TGACG	102	5	+	Arabidopsis thaliana
PlantCARE_16096	ABRE	ACGTG	50	5	+	Arabidopsis thaliana	cis-acting element involved in the abscisic acid responsiveness
PlantCARE_16096	ABRE	ACGTG	347	5	+	Arabidopsis thaliana	cis-acting element involved in the abscisic acid responsiveness
PlantCARE_16096	AAGAA-motif	GAAAGAA	824	7	+	Avena sativa
PlantCARE_16096		motif_sequence	221	4	+	organism	short_function
PlantCARE_16096		motif_sequence	263	4	+	organism	short_function
PlantCARE_16096		motif_sequence	592	4	-	organism	short_function
PlantCARE_16096		motif_sequence	673	4	-	organism	short_function
PlantCARE_16096		motif_sequence	722	4	-	organism	short_function
PlantCARE_16096		motif_sequence	740	4	-	organism	short_function
PlantCARE_16096		motif_sequence	760	4	-	organism	short_function
PlantCARE_16096		motif_sequence	919	4	+	organism	short_function
PlantCARE_16096		motif_sequence	1146	4	+	organism	short_function
