# Supplementary material for: Transcriptomic and Targeted Metabolomics Analysis of Detached Lycium ruthenicum Leaves Reveals Mechanisms of Anthocyanin Biosynthesis Induction through Light Quality and Sucrose Treatments
Source: Metabolites. 2023 Sep 11;13(9):1004. doi: 10.3390/metabo13091004 (PMC10535117; doi:10.3390/metabo13091004)
Supplement: Supplementary file 1 [file metabolites-13-01004-s001.zip › Table S8.xlsx]

## Sheet: plantCARE_output_PlantCARE_1347
Table S8. Cis-acting elements present in the F3′5′H promoter
PlantCARE_13479	WUN-motif	TTATTACAT	1038	9	+	Nicotiana glutinosa
PlantCARE_13479	WRE3	CCACCT	300	6	-	Pisum sativum
PlantCARE_13479	W box	TTGACC	492	6	-	Arabidopsis thaliana
PlantCARE_13479	Unnamed__4	CTCC	19	4	-	Petroselinum hortense
PlantCARE_13479	Unnamed__4	CTCC	263	4	-	Petroselinum hortense
PlantCARE_13479	Unnamed__4	CTCC	384	4	-	Petroselinum hortense
PlantCARE_13479	Unnamed__4	CTCC	739	4	-	Petroselinum hortense
PlantCARE_13479	Unnamed__4	CTCC	937	4	+	Petroselinum hortense
PlantCARE_13479	Unnamed__4	CTCC	1000	4	+	Petroselinum hortense
PlantCARE_13479	Unnamed__4	CTCC	1251	4	-	Petroselinum hortense
PlantCARE_13479	Unnamed__4	CTCC	1323	4	-	Petroselinum hortense
PlantCARE_13479	Unnamed__4	CTCC	1379	4	+	Petroselinum hortense
PlantCARE_13479	Unnamed__1	CGTGG	471	5	+	Zea mays
PlantCARE_13479	TGACG-motif	TGACG	416	5	+	Hordeum vulgare	cis-acting regulatory element involved in the MeJA-responsiveness
PlantCARE_13479	TGACG-motif	TGACG	1068	5	-	Hordeum vulgare	cis-acting regulatory element involved in the MeJA-responsiveness
PlantCARE_13479	TCCC-motif	TCTCCCT	936	7	+	Spinacia oleracea	part of a light responsive element
PlantCARE_13479	TCCC-motif	TCTCCCT	999	7	+	Spinacia oleracea	part of a light responsive element
PlantCARE_13479	TCA-element	CCATCTTTTT	74	9	-	Nicotiana tabacum	cis-acting element involved in salicylic acid responsiveness
PlantCARE_13479	TATA-box	TATA	220	4	+	Arabidopsis thaliana	core promoter element around -30 of transcription start
PlantCARE_13479	STRE	AGGGG	134	5	-	Arabidopsis thaliana
PlantCARE_13479	STRE	AGGGG	482	5	+	Arabidopsis thaliana
PlantCARE_13479	P-box	CCTTTTG	478	7	-	Oryza sativa	gibberellin-responsive element
PlantCARE_13479	OCT	CGCGGATC	1165	8	-	Zea mays
PlantCARE_13479	MYC	CATGTG	47	6	-	Arabidopsis thaliana
PlantCARE_13479	MYC	CATGTG	49	6	+	Arabidopsis thaliana
PlantCARE_13479	MYC	CATGTG	110	6	+	Arabidopsis thaliana
PlantCARE_13479	MYC	CATGTG	292	6	-	Arabidopsis thaliana
PlantCARE_13479	MYC	CATGTG	352	6	-	Arabidopsis thaliana
PlantCARE_13479	MYC	CATTTG	1196	6	+	Arabidopsis thaliana
PlantCARE_13479	MYC	CATTTG	1280	6	+	Arabidopsis thaliana
PlantCARE_13479	MYC	CATTTG	1298	6	-	Arabidopsis thaliana
PlantCARE_13479	MYB-like sequence	TAACCA	1035	6	-	Arabidopsis thaliana
PlantCARE_13479	MYB-like sequence	TAACCA	1373	6	-	Arabidopsis thaliana
PlantCARE_13479	Myb-binding site	CAACAG	122	6	-	Nicotiana tabacum
PlantCARE_13479	MYB recognition site	CCGTTG	258	6	+	Arabidopsis thaliana
PlantCARE_13479	MYB	CAACAG	122	6	-	Arabidopsis thaliana
PlantCARE_13479	MYB	CAACCA	755	6	+	Arabidopsis thaliana
PlantCARE_13479	MYB	TAACCA	1035	6	-	Arabidopsis thaliana
PlantCARE_13479	MYB	TAACCA	1373	6	-	Arabidopsis thaliana
PlantCARE_13479	LTR	CCGAAA	972	6	+	Hordeum vulgare	cis-acting element involved in low-temperature responsiveness
PlantCARE_13479	I-box	gGATAAGGTG	507	9	+	Zea mays	part of a light responsive element
PlantCARE_13479	G-Box	CACGTT	680	6	-	Pisum sativum	cis-acting regulatory element involved in light responsiveness
PlantCARE_13479	G-box	TACGTG	947	6	+	Arabidopsis thaliana	cis-acting regulatory element involved in light responsiveness
PlantCARE_13479	G-box	CACGTC	1099	6	-	Zea mays	cis-acting regulatory element involved in light responsiveness
PlantCARE_13479	GATA-motif	AAGGATAAGG	505	9	+	Solanum tuberosum	part of a light responsive element
PlantCARE_13479	GATA-motif	GATAGGA	1083	7	+	Arabidopsis thaliana	part of a light responsive element
PlantCARE_13479	F-box	CTATTCTCATT	1233	10	-	Lycopersicon esculentum
PlantCARE_13479	CTAG-motif	ACTAGCAGAA	831	9	+	Avena sativa
PlantCARE_13479	CGTCA-motif	CGTCA	416	5	-	Hordeum vulgare	cis-acting regulatory element involved in the MeJA-responsiveness
PlantCARE_13479	CGTCA-motif	CGTCA	1068	5	+	Hordeum vulgare	cis-acting regulatory element involved in the MeJA-responsiveness
PlantCARE_13479	CCAAT-box	CAACGG	258	6	-	Hordeum vulgare	MYBHv1 binding site
PlantCARE_13479	CAAT-box	CAAT	174	4	+	Nicotiana glutinosa
PlantCARE_13479	CAAT-box	CCAAT	182	5	+	Arabidopsis thaliana	common cis-acting element in promoter and enhancer regions
PlantCARE_13479	CAAT-box	CAAT	183	4	+	Nicotiana glutinosa
PlantCARE_13479	CAAT-box	CCAAT	194	5	+	Arabidopsis thaliana	common cis-acting element in promoter and enhancer regions
PlantCARE_13479	CAAT-box	CAAT	195	4	+	Nicotiana glutinosa
PlantCARE_13479	CAAT-box	CAAT	279	4	-	Nicotiana glutinosa
PlantCARE_13479	CAAT-box	CCAAT	320	5	-	Arabidopsis thaliana	common cis-acting element in promoter and enhancer regions
PlantCARE_13479	CAAT-box	CAAAT	326	5	+	Pisum sativum	common cis-acting element in promoter and enhancer regions
PlantCARE_13479	CAAT-box	CAAT	339	4	+	Nicotiana glutinosa
PlantCARE_13479	CAAT-box	CCAAT	550	5	-	Arabidopsis thaliana	common cis-acting element in promoter and enhancer regions
PlantCARE_13479	CAAT-box	CAAT	568	4	+	Nicotiana glutinosa
PlantCARE_13479	CAAT-box	CAAT	595	4	-	Nicotiana glutinosa
PlantCARE_13479	CAAT-box	CAAT	615	4	-	Nicotiana glutinosa
PlantCARE_13479	CAAT-box	CAAT	639	4	-	Nicotiana glutinosa
PlantCARE_13479	CAAT-box	CCAAT	758	5	+	Arabidopsis thaliana	common cis-acting element in promoter and enhancer regions
PlantCARE_13479	CAAT-box	CAAT	759	4	+	Nicotiana glutinosa
PlantCARE_13479	CAAT-box	CAAT	818	4	+	Nicotiana glutinosa
PlantCARE_13479	CAAT-box	CCAAT	895	5	-	Arabidopsis thaliana	common cis-acting element in promoter and enhancer regions
PlantCARE_13479	CAAT-box	CAAT	916	4	-	Nicotiana glutinosa
PlantCARE_13479	CAAT-box	CAAAT	932	5	+	Pisum sativum	common cis-acting element in promoter and enhancer regions
PlantCARE_13479	CAAT-box	CAAT	953	4	+	Nicotiana glutinosa
PlantCARE_13479	CAAT-box	CAAAT	955	5	-	Pisum sativum	common cis-acting element in promoter and enhancer regions
PlantCARE_13479	CAAT-box	CAAT	1162	4	-	Nicotiana glutinosa
PlantCARE_13479	CAAT-box	CAAT	1176	4	+	Nicotiana glutinosa
PlantCARE_13479	CAAT-box	CAAAT	1197	5	-	Pisum sativum	common cis-acting element in promoter and enhancer regions
PlantCARE_13479	CAAT-box	CAAAT	1216	5	-	Pisum sativum	common cis-acting element in promoter and enhancer regions
PlantCARE_13479	CAAT-box	CCAAT	1260	5	-	Arabidopsis thaliana	common cis-acting element in promoter and enhancer regions
PlantCARE_13479	CAAT-box	CAAAT	1281	5	-	Pisum sativum	common cis-acting element in promoter and enhancer regions
PlantCARE_13479	CAAT-box	CCAAT	1286	5	-	Arabidopsis thaliana	common cis-acting element in promoter and enhancer regions
PlantCARE_13479	CAAT-box	CAAAT	1298	5	+	Pisum sativum	common cis-acting element in promoter and enhancer regions
PlantCARE_13479	CAAT-box	CAAT	1309	4	-	Nicotiana glutinosa
PlantCARE_13479	CAAT-box	CCAAT	1338	5	-	Arabidopsis thaliana	common cis-acting element in promoter and enhancer regions
PlantCARE_13479	CAAT-box	CAAAT	1409	5	+	Pisum sativum	common cis-acting element in promoter and enhancer regions
PlantCARE_13479	Box 4	ATTAAT	522	6	+	Petroselinum crispum	part of a conserved DNA module involved in light responsiveness
PlantCARE_13479	Box 4	ATTAAT	1315	6	-	Petroselinum crispum	part of a conserved DNA module involved in light responsiveness
PlantCARE_13479	AuxRR-core	GGTCCAT	80	7	-	Nicotiana tabacum	cis-acting regulatory element involved in auxin responsiveness
PlantCARE_13479	AuxRR-core	GGTCCAT	251	7	-	Nicotiana tabacum	cis-acting regulatory element involved in auxin responsiveness
PlantCARE_13479	AuxRR-core	GGTCCAT	883	7	-	Nicotiana tabacum	cis-acting regulatory element involved in auxin responsiveness
PlantCARE_13479	as-1	TGACG	416	5	+	Arabidopsis thaliana
PlantCARE_13479	as-1	TGACG	1068	5	-	Arabidopsis thaliana
PlantCARE_13479	ARE	AAACCA	236	6	-	Zea mays	cis-acting regulatory element essential for the anaerobic induction
PlantCARE_13479	ABRE4	CACGTA	947	6	-	Zea mays
PlantCARE_13479	ABRE3a	TACGTG	947	6	+	Zea mays
PlantCARE_13479	ABRE	ACGTG	681	5	+	Arabidopsis thaliana	cis-acting element involved in the abscisic acid responsiveness
PlantCARE_13479	ABRE	ACGTG	948	5	+	Arabidopsis thaliana	cis-acting element involved in the abscisic acid responsiveness
PlantCARE_13479	ABRE	ACGTG	1100	5	+	Arabidopsis thaliana	cis-acting element involved in the abscisic acid responsiveness
PlantCARE_13479		motif_sequence	107	4	-	organism	short_function
PlantCARE_13479		motif_sequence	244	4	-	organism	short_function
PlantCARE_13479		motif_sequence	291	4	-	organism	short_function
PlantCARE_13479		motif_sequence	316	4	-	organism	short_function
PlantCARE_13479		motif_sequence	367	4	+	organism	short_function
PlantCARE_13479		motif_sequence	935	4	+	organism	short_function
PlantCARE_13479		motif_sequence	998	4	+	organism	short_function
PlantCARE_13479		motif_sequence	1158	4	-	organism	short_function
PlantCARE_13479		motif_sequence	1254	4	-	organism	short_function
PlantCARE_13479		motif_sequence	1355	4	+	organism	short_function
