# Supplementary material for: Transcriptomic and Targeted Metabolomics Analysis of Detached Lycium ruthenicum Leaves Reveals Mechanisms of Anthocyanin Biosynthesis Induction through Light Quality and Sucrose Treatments
Source: Metabolites. 2023 Sep 11;13(9):1004. doi: 10.3390/metabo13091004 (PMC10535117; doi:10.3390/metabo13091004)
Supplement: Supplementary file 1 [file metabolites-13-01004-s001.zip › Table S9.xlsx]

## Sheet: plantCARE_output_PlantCARE_1514
Table S9. Cis-acting elements present in the ANS promoter
PlantCARE_15147	WRE3	CCACCT	988	6	+	Pisum sativum
PlantCARE_15147	WRE3	CCACCT	1000	6	+	Pisum sativum
PlantCARE_15147	Unnamed__4	CTCC	139	4	-	Petroselinum hortense
PlantCARE_15147	Unnamed__4	CTCC	307	4	-	Petroselinum hortense
PlantCARE_15147	Unnamed__4	CTCC	342	4	-	Petroselinum hortense
PlantCARE_15147	Unnamed__4	CTCC	429	4	-	Petroselinum hortense
PlantCARE_15147	Unnamed__4	CTCC	619	4	-	Petroselinum hortense
PlantCARE_15147	Unnamed__4	CTCC	736	4	+	Petroselinum hortense
PlantCARE_15147	Unnamed__4	CTCC	1206	4	+	Petroselinum hortense
PlantCARE_15147	TCA	TCATCTTCAT	646	9	-	Pisum sativum
PlantCARE_15147	TATA-box	TATA	270	4	+	Arabidopsis thaliana	core promoter element around -30 of transcription start
PlantCARE_15147	TATA-box	TATATA	1079	6	-	Arabidopsis thaliana	core promoter element around -30 of transcription start
PlantCARE_15147	TATA-box	ATATAA	1080	6	+	Brassica oleracea	core promoter element around -30 of transcription start
PlantCARE_15147	TATA-box	TATA	1081	4	-	Arabidopsis thaliana	core promoter element around -30 of transcription start
PlantCARE_15147	STRE	AGGGG	23	5	-	Arabidopsis thaliana
PlantCARE_15147	STRE	AGGGG	494	5	-	Arabidopsis thaliana
PlantCARE_15147	STRE	AGGGG	879	5	+	Arabidopsis thaliana
PlantCARE_15147	STRE	AGGGG	958	5	-	Arabidopsis thaliana
PlantCARE_15147	MYC	CATTTG	643	6	-	Arabidopsis thaliana
PlantCARE_15147	Myb-binding site	CAACAG	329	6	-	Nicotiana tabacum
PlantCARE_15147	Myb-binding site	CAACAG	634	6	-	Nicotiana tabacum
PlantCARE_15147	MYB	CAACAG	329	6	-	Arabidopsis thaliana
PlantCARE_15147	MYB	CAACAG	634	6	-	Arabidopsis thaliana
PlantCARE_15147	MYB	CAACCA	676	6	+	Arabidopsis thaliana
PlantCARE_15147	Myb	CAACTG	11	6	-	Arabidopsis thaliana
PlantCARE_15147	Myb	TAACTG	785	6	+	Arabidopsis thaliana
PlantCARE_15147	MBS	CAACTG	11	6	-	Arabidopsis thaliana	MYB binding site involved in drought-inducibility
PlantCARE_15147	I-box	AGATAAGG	536	8	+	Triticum aestivum	part of a light responsive element
PlantCARE_15147	G-box	CACGAC	290	6	-	Zea mays	cis-acting regulatory element involved in light responsiveness
PlantCARE_15147	G-box	CACGAC	469	6	+	Zea mays	cis-acting regulatory element involved in light responsiveness
PlantCARE_15147	GATA-motif	AAGGATAAGG	937	9	+	Solanum tuberosum	part of a light responsive element
PlantCARE_15147	Gap-box	CAAATGAA(A/G)A	643	9.5	+	Arabidopsis thaliana	part of a light responsive element
PlantCARE_15147	CTAG-motif	ACTAGCAGAA	1101	9	-	Avena sativa
PlantCARE_15147	CTAG-motif	ACTAGCAGAA	1143	9	-	Avena sativa
PlantCARE_15147	CAAT-box	CAAAT	172	5	+	Pisum sativum	common cis-acting element in promoter and enhancer regions
PlantCARE_15147	CAAT-box	CAAT	189	4	+	Nicotiana glutinosa
PlantCARE_15147	CAAT-box	CCAAT	286	5	-	Arabidopsis thaliana	common cis-acting element in promoter and enhancer regions
PlantCARE_15147	CAAT-box	CAAT	372	4	+	Nicotiana glutinosa
PlantCARE_15147	CAAT-box	CAAAT	401	5	+	Pisum sativum	common cis-acting element in promoter and enhancer regions
PlantCARE_15147	CAAT-box	CAAT	446	4	-	Nicotiana glutinosa
PlantCARE_15147	CAAT-box	CCAAT	577	5	-	Arabidopsis thaliana	common cis-acting element in promoter and enhancer regions
PlantCARE_15147	CAAT-box	CAAAT	643	5	+	Pisum sativum	common cis-acting element in promoter and enhancer regions
PlantCARE_15147	CAAT-box	CAAT	741	4	+	Nicotiana glutinosa
PlantCARE_15147	CAAT-box	CCAAT	823	5	-	Arabidopsis thaliana	common cis-acting element in promoter and enhancer regions
PlantCARE_15147	CAAT-box	CAAT	849	4	+	Nicotiana glutinosa
PlantCARE_15147	CAAT-box	CCAAT	1187	5	+	Arabidopsis thaliana	common cis-acting element in promoter and enhancer regions
PlantCARE_15147	CAAT-box	CAAT	1188	4	+	Nicotiana glutinosa
PlantCARE_15147	CAAT-box	CAAT	1228	4	-	Nicotiana glutinosa
PlantCARE_15147	Box 4	ATTAAT	652	6	-	Petroselinum crispum	part of a conserved DNA module involved in light responsiveness
PlantCARE_15147	AT~TATA-box	TATATA	1079	6	-	Arabidopsis thaliana
PlantCARE_15147	ARE	AAACCA	261	6	+	Zea mays	cis-acting regulatory element essential for the anaerobic induction
PlantCARE_15147		motif_sequence	94	4	-	organism	short_function
PlantCARE_15147		motif_sequence	118	4	+	organism	short_function
PlantCARE_15147		motif_sequence	127	4	-	organism	short_function
PlantCARE_15147		motif_sequence	374	4	+	organism	short_function
PlantCARE_15147		motif_sequence	534	4	-	organism	short_function
PlantCARE_15147		motif_sequence	566	4	+	organism	short_function
PlantCARE_15147		motif_sequence	648	4	-	organism	short_function
PlantCARE_15147		motif_sequence	763	4	+	organism	short_function
PlantCARE_15147		motif_sequence	819	4	-	organism	short_function
PlantCARE_15147		motif_sequence	1015	4	-	organism	short_function
PlantCARE_15147		motif_sequence	1036	4	+	organism	short_function
PlantCARE_15147		motif_sequence	1111	4	-	organism	short_function
PlantCARE_15147		motif_sequence	1177	4	-	organism	short_function
